# Supplementary material for: Unlocking the Zn-enriching potential of industrial yeast strains—an experimental journey from metal analysis to proteomics
Source: Appl Microbiol Biotechnol. 2026 Jan 10;110(1):12. doi: 10.1007/s00253-025-13692-y (PMC12791086; doi:10.1007/s00253-025-13692-y)
Supplement: Supplementary file 2 — (XLSX 953 KB) [file 253_2025_13692_MOESM2_ESM.xlsx]

## Sheet: Suppl_Table_S1
Supplementary Table S1: Zinc incubation scheme during microfermentation
Strain	Early exponential phase Zn treatment				Late exponential phase Zn treatment
	tZn add. (h)	tSample collection (h)			tZn add. (h)	tSample collection (h)
		Early exponential phase	Late exponential phase	Stationary phase		Late exponential phase	Stationary phase
S. cerevisiae Sa-0751	6.8	7.8	21.2	48	21.2	22.2	48
S. cerevisiae Sa-07346	6.8	7.8	21.2	48	21.2	22.2	48
S. cerevisiae Sa-0725	6.7	7.7	21.2	48	32.5	33.5	48
S. pastorianus Nr. 42	6.7	7.7	21.2	48	32.5	33.5	48
S. cerevisiae var. boulardii Sa-07145	7.4	8.4	21.2	48	22.5	23.5	48
S. cerevisiae Sa-07167	7.4	8.4	21.2	48	22.5	23.5	48
S. cerevisiae Sa-0791	7.5	8.5	21.2	48	29.2	30.2	48
S. pastorianus Rh	7.5	8.5	21.2	48	29.2	30.2	48
S. cerevisiae var. boulardii Sa-0793	8.3	9.4	21.2	48	33.5	34.5	48
S. cerevisiae Sa-07140	8.3	9.4	21.2	48	33.5	34.5	48

## Sheet: Suppl_Table_S2a
Supplementary Table S2a: Proteomic data for strain S. cerevisiae Sa-07167
Protein abundance in control samples (three replicates, CTR 1-3) and Zn-treated samples (Zn-treated 1-3) is shown. Missing values are indicated as NA.
Gene name	CTR 1	CTR 2	CTR 3	Zn-treated 1	Zn-treated 2	Zn-treated 3
SPT8	419400	376536	357091	220023	258920	218416
RNR2	2.18514e+07	2.63904e+07	2.23317e+07	2.55859e+07	2.40155e+07	2.63359e+07
DPS1	9.54835e+06	9.5881e+06	9.21548e+06	1.35346e+07	1.17675e+07	1.24219e+07
SHE10	1.59458e+06	1.74435e+06	1.75273e+06	1.2234e+06	1.17793e+06	1.21052e+06
KRE2	838711	802765	697149	953584	1.09057e+06	1.12312e+06
APM4	317888	294606	NA	254315	237047	287660
SGT2	9.60147e+06	8.80029e+06	8.84751e+06	9.93519e+06	1.22174e+07	1.16499e+07
SPN1	461965	525370	451126	479779	552030	599559
ATP5	7.74067e+06	8.13861e+06	7.63487e+06	5.47474e+06	4.67717e+06	4.52032e+06
SPT5	2.0503e+06	2.1469e+06	1.9278e+06	1.741e+06	1.9258e+06	1.89414e+06
PRO3	8.77216e+06	7.87152e+06	8.53203e+06	7.45356e+06	7.80856e+06	7.74199e+06
RIB3	2.75851e+06	2.68205e+06	2.81818e+06	3.43611e+06	2.7916e+06	3.27419e+06
ILV2	5.73727e+06	6.35989e+06	6.05224e+06	9.98543e+06	1.00169e+07	8.96821e+06
PUT2	3.90189e+06	3.54971e+06	3.8696e+06	3.64683e+06	3.4943e+06	3.48517e+06
ADE8	1.67276e+06	1.53093e+06	1.57684e+06	2.13794e+06	2.1342e+06	1.98324e+06
WTM1	1.8052e+07	2.10184e+07	1.86397e+07	1.65544e+07	1.58843e+07	1.52251e+07
SUB2	5.25314e+06	6.37078e+06	5.59179e+06	6.80951e+06	5.77455e+06	5.55213e+06
IMG2	1.32983e+06	1.28843e+06	1.24958e+06	1.02795e+06	1.04753e+06	835892
EFR3	653840	688914	585424	516339	525729	494755
FAS2	1.2647e+07	1.29978e+07	1.18698e+07	1.14184e+07	1.14403e+07	1.12471e+07
PFK2	1.11997e+07	1.16152e+07	1.12629e+07	1.39371e+07	1.37562e+07	1.37759e+07
PRS3	847189	847417	873192	1.1076e+06	1.03163e+06	1.01385e+06
YAR023C	21999	27268.7	NA	NA	43294.2	33140.2
TIF5	4.51731e+06	4.87978e+06	4.31963e+06	7.51884e+06	7.21647e+06	7.58492e+06
CTT1	6.62889e+06	6.3217e+06	6.41868e+06	1.90775e+06	1.49862e+06	1.93356e+06
INO80	298127	302506	310000	289761	237804	283150
BNA3	2.59527e+07	2.52004e+07	2.41717e+07	2.39301e+07	2.27854e+07	2.27993e+07
PDI1	1.6365e+07	1.74217e+07	1.62338e+07	1.46109e+07	1.30009e+07	1.42457e+07
POM33	2.18792e+06	2.07387e+06	2.31638e+06	2.64338e+06	1.88484e+06	2.08423e+06
FAS1	1.46481e+07	1.58759e+07	1.42148e+07	1.53789e+07	1.57594e+07	1.527e+07
COR1	6.57628e+06	7.23915e+06	6.69072e+06	6.92435e+06	6.19558e+06	6.33866e+06
RAD23	3.33075e+06	3.3397e+06	3.57098e+06	3.2648e+06	2.88983e+06	3.31881e+06
MRI1	1.33827e+06	1.40649e+06	1.33211e+06	876715	890534	1.04766e+06
PHB2	3.41692e+06	3.34631e+06	3.13838e+06	2.72248e+06	2.83662e+06	2.92656e+06
RPP1B	1561030	1180850	1563630	8.97902e+06	8.82686e+06	7834520
GLO2	2.14366e+06	2.34703e+06	1.97805e+06	1.41908e+06	1.64852e+06	1.41275e+06
PGK1	3.08388e+08	3.60375e+08	3.24558e+08	3.16987e+08	3.1748e+08	2.9229e+08
RPL28	1.22984e+07	1.36867e+07	1.24591e+07	2.71267e+07	2.66183e+07	2.93782e+07
BCH2	460548	484291	429131	262147	258164	255802
RVB2	1.81027e+06	1.95299e+06	1.76922e+06	2.04453e+06	2.21723e+06	2.16935e+06
TCB1	1.68772e+06	1.66703e+06	1.54839e+06	1.33226e+06	1.42075e+06	1.44245e+06
SDH3	2.53072e+06	2.49331e+06	2.17665e+06	1.83475e+06	1.93697e+06	1.88078e+06
GYP5	444314	519207	527128	393652	386496	381442
ILV5	1.64268e+08	1.89768e+08	1.7584e+08	3.12606e+08	3.1739e+08	3.3705e+08
MCM4	616280	590317	640678	497062	454612	499865
AYR1	1.61477e+06	1.59299e+06	1.47918e+06	1.31583e+06	1.17196e+06	1.28665e+06
NSP1	1.68707e+06	2.07633e+06	1.59016e+06	2.41395e+06	2.23728e+06	2.21539e+06
LIA1	3.76987e+06	4.12331e+06	3.85285e+06	6.9876e+06	6.90355e+06	5.85255e+06
ALF1	261391	246276	281951	162362	181585	201548
PIS1	4.21623e+06	5.38575e+06	4.4724e+06	4.22298e+06	6.05806e+06	5.00187e+06
FUN12	5.30124e+06	4.81662e+06	5.09999e+06	5.18444e+06	5.19715e+06	5.45526e+06
ADH4	1.36546e+08	1.7471e+08	1.56819e+08	7.17595e+07	5.35694e+07	5.95362e+07
RFX1	385578	372641	427096	311452	361667	292805
BGL2	1.06016e+07	8.93403e+06	1.06876e+07	6.9655e+06	7.54799e+06	6.80184e+06
PIM1	7.64714e+06	8.40373e+06	7.8676e+06	7.63475e+06	6.70739e+06	6.91348e+06
LYS1	1.18777e+07	1.14259e+07	1.10243e+07	1.7016e+07	1.8932e+07	1.83202e+07
ARO1	6.84862e+06	7.22898e+06	6.47846e+06	7.13257e+06	6.84877e+06	7.01064e+06
MNN11	436516	441306	330852	364772	422025	330511
RPO21	1.6696e+06	1.71618e+06	1.65203e+06	1.45564e+06	1.63154e+06	1.60792e+06
ERG27	2.29228e+06	2.31393e+06	2.14179e+06	1.64287e+06	1.64146e+06	1.66814e+06
EIS1	8.47064e+06	8.86302e+06	8.69213e+06	5.07157e+06	4.51383e+06	4.56516e+06
GDH1	5.88154e+06	6.02262e+06	5.57642e+06	9.86075e+06	8.06991e+06	7.41006e+06
TCO89	736443	900615	780088	549643	556184	547594
MET6	8.8658e+07	1.11594e+08	9.00626e+07	2.75505e+08	2.72755e+08	2.79666e+08
MDL2	506558	554764	574270	332952	255535	379360
RNR1	3.54909e+06	3.48762e+06	3.48972e+06	2.41056e+06	2.06642e+06	2.4687e+06
CAB3	841459	847110	770718	738544	695290	690216
RPB2	2.47229e+06	2.61646e+06	2.33974e+06	2.26711e+06	2.19697e+06	2.36382e+06
ARG7	4.00873e+06	4.22168e+06	4.12527e+06	6.42289e+06	6.00704e+06	6.26942e+06
LPD1	5.66868e+06	6.38605e+06	5.67839e+06	6.77869e+06	6.01741e+06	6.12849e+06
NET1	1.50838e+06	1.47202e+06	1.4248e+06	1.09498e+06	1.11551e+06	1.06933e+06
UGA1	2.95285e+06	3.89529e+06	2.90203e+06	8.38581e+06	1.01218e+07	8.76013e+06
IPP1	2.12175e+07	2.32055e+07	2.22829e+07	2.66796e+07	2.33539e+07	2.48614e+07
NAT1	1.18411e+06	1.31245e+06	1.27242e+06	1.48776e+06	1.41272e+06	1.39991e+06
NOG2	637515	668017	663380	1.01747e+06	1.00867e+06	1.10389e+06
NDE1	3.69868e+06	3.59866e+06	3.2156e+06	2.11338e+06	1.84299e+06	2.27017e+06
EHT1	7.01717e+06	7.24006e+06	7.20114e+06	7.60001e+06	7.61957e+06	7.05379e+06
MRS4	54464.7	55175.7	37237.6	59346.9	51735.7	80904.5
RSC30	136826	192520	142587	124088	102111	75689
BDP1	106459	96671	80767.8	63660	56922.8	56424.9
URA3	1.43104e+06	1.49229e+06	1.40507e+06	1.33703e+06	1.34417e+06	1.26673e+06
ARC40	3.27218e+06	3.6851e+06	3.06612e+06	3.2921e+06	3.21379e+06	2.99297e+06
HSP60	1.28673e+07	1.32137e+07	1.24398e+07	1.2123e+07	1.20253e+07	1.23151e+07
UTP25	578053	528305	581029	668224	556329	725318
GRS1	1.47664e+07	1.43554e+07	1.44104e+07	1.51516e+07	1.3092e+07	1.4221e+07
URA2	6.41527e+06	6.89329e+06	6.49162e+06	7.48403e+06	6.95984e+06	6.99376e+06
ARO3	3.17891e+06	2.95809e+06	2.89827e+06	3.97919e+06	3.19238e+06	3.42581e+06
RPS3	3.19789e+07	3.40389e+07	3.09462e+07	4.91194e+07	4.59215e+07	4.60372e+07
MRP7	782516	749116	710130	749271	715648	683796
LSP1	2.27393e+07	2.2869e+07	2.07746e+07	2.16694e+07	2.08074e+07	2.01909e+07
RPT5	4.38377e+06	4.88255e+06	4.83073e+06	6.57956e+06	6.76983e+06	6.33644e+06
ADE3	7.82311e+06	8.20065e+06	7.70975e+06	1.23564e+07	1.09011e+07	1.17883e+07
YMR196W	2.51088e+06	3.00896e+06	2.53232e+06	1.87509e+06	1.70169e+06	1.60867e+06
CDC19	1.82689e+08	1.97364e+08	1.62318e+08	3.14473e+08	3.11676e+08	2.79252e+08
PRS2	441072	400610	369784	460925	468339	458196
PRS4	168519	123889	163500	188784	178994	174160
TRM112	1074380	1000710	1350580	1183820	1169440	1220610
ACL4	440748	461054	412115	500261	448303	433970
OMA1	239917	235110	231210	162495	138636	160766
CRM1	1.08651e+06	1.07324e+06	1.09e+06	900797	908393	922611
UBX2	469235	448857	451239	410649	399563	444266
NUG1	1.02309e+06	1.1236e+06	1.06485e+06	1.63514e+06	1.73376e+06	1.69971e+06
AFG3	491084	435123	543780	408984	442521	312402
CLU1	3.24465e+06	3.15759e+06	3.26394e+06	2.84907e+06	2.80541e+06	2.8115e+06
DED1	1.3496e+07	1.36945e+07	1.24387e+07	1.81073e+07	1.78167e+07	1.77198e+07
HIS7	3.89615e+06	4.37086e+06	4.07437e+06	4.98387e+06	4.1704e+06	4.39514e+06
TIF4631	4.806e+06	5.0998e+06	4.67492e+06	7.00809e+06	5.20314e+06	5.9291e+06
SEC21	3.41213e+06	3.60799e+06	3.52603e+06	3.39998e+06	3.28769e+06	3.20459e+06
DIP2	275293	385341	256857	527791	430748	410624
MAG1	1149510	1249000	1212310	946590	796328	718192
LEU2	9.72102e+06	1.08332e+07	1.04172e+07	2.40373e+07	2.35448e+07	2.06389e+07
GYL1	248394	218795	258229	252651	182964	199155
LRE1	218997	273199	210867	251056	212668	318497
ASC1	2.53168e+07	4.02865e+07	2.69809e+07	1.36788e+08	1.38319e+08	1.25179e+08
RPG1	1.06517e+07	1.17907e+07	1.02334e+07	1.41228e+07	1.40773e+07	1.37579e+07
BFR1	6.05805e+06	6.45445e+06	6.06801e+06	6.80803e+06	6.72841e+06	6.4217e+06
LAP2	955742	1.02982e+06	922490	810177	921559	873134
NUP2	1.98041e+06	1.9645e+06	2.13218e+06	1.79673e+06	1.34617e+06	1.58977e+06
GLT1	1.496e+07	1.51367e+07	1.31061e+07	1.72291e+07	1.69557e+07	1.64417e+07
LSB5	772801	826019	680607	665652	668937	679640
LAT1	9.16443e+06	9.04928e+06	9.0771e+06	9.50724e+06	9.62355e+06	9.22713e+06
ERG1	4.01796e+06	4.84893e+06	4.15276e+06	3.32225e+06	3.58221e+06	3.56793e+06
OLE1	5.07056e+06	6.00825e+06	4.63173e+06	1.01954e+07	1.03586e+07	9.91037e+06
EFT1	8.16067e+07	8.33786e+07	7.81682e+07	1.01315e+08	1.02637e+08	1.05271e+08
RPS7B	7.22641e+06	5.96772e+06	6.54957e+06	1.08085e+07	1.04985e+07	1.06533e+07
NAB3	6.04928e+06	5.44418e+06	5.44267e+06	6.88964e+06	7.35675e+06	6.85873e+06
NUP145	738224	795398	742565	596642	549890	641354
COY1	247454	242527	252056	272066	234190	244547
TIF3	3.22705e+06	3.35245e+06	3.64102e+06	6.8144e+06	4.48367e+06	5.27695e+06
PUS7	940022	1.09436e+06	731625	1.7018e+06	1.7855e+06	1.87036e+06
RPL5	4.06073e+07	3.97174e+07	3.86259e+07	6.35516e+07	5.95849e+07	6.69924e+07
GAS3	866017	893603	822146	546279	607618	679748
COX12	5.2606e+06	6.49233e+06	6.95432e+06	4.21402e+06	4.73026e+06	4.71566e+06
VMA4	1.59914e+07	1.71496e+07	1.58899e+07	2.19668e+07	2.17663e+07	2.12939e+07
SSC1	2.368e+07	2.56628e+07	2.17459e+07	3.08568e+07	2.9171e+07	3.099e+07
NBA1	1.13163e+06	1.08519e+06	1.1102e+06	742720	651107	702106
GPM1	3.98995e+08	4.92157e+08	3.57921e+08	6.58195e+08	7.4212e+08	6.90026e+08
VPS74	1.10445e+06	1.28342e+06	942559	951261	927943	1.12465e+06
COX23	519541	670720	607496	376405	335984	345118
SLG1	104134	197511	157942	247002	191419	184576
RPT3	2.10118e+06	2.21877e+06	2.21347e+06	2.4595e+06	2.1871e+06	2.30122e+06
MRPS28	1.27882e+06	1.02683e+06	1.22993e+06	691603	744497	575643
MCD4	684483	898693	622888	463223	652880	583413
THR4	4.03719e+06	4.33016e+06	4.13294e+06	5.16945e+06	4.81671e+06	4.7553e+06
GCV2	1.07006e+07	1.25838e+07	1.04757e+07	1.75084e+07	1.79322e+07	1.78304e+07
TOM1	119578	164413	146756	166368	177723	184771
ERG20	3.99551e+06	3.99195e+06	3.8211e+06	3.11502e+06	3.43858e+06	3.67282e+06
STM1	2.29858e+07	2.17396e+07	2.10881e+07	3.00935e+07	2.40558e+07	2.55181e+07
YMR027W	1.74356e+06	1.99545e+06	1.89516e+06	1.49342e+06	1.18243e+06	1.311e+06
ASN2	7.44755e+06	7.60368e+06	6.28323e+06	9.12353e+06	9.37423e+06	9.32795e+06
RFA1	1.60393e+06	1.70327e+06	1.47623e+06	1.50144e+06	1.53848e+06	1.5711e+06
STI1	4.51353e+06	4.57956e+06	4.58443e+06	4.60693e+06	4.63582e+06	4.68302e+06
ARC19	675161	858807	811019	1.33341e+06	1.27656e+06	1.53515e+06
VMA10	8.55176e+06	1.02446e+07	9.32815e+06	1.16995e+07	1.17985e+07	1.24524e+07
CAR2	1.38974e+06	1.46998e+06	1.37409e+06	1.32514e+06	1.38895e+06	1.10899e+06
ABP1	8.96809e+06	8.89441e+06	9.37359e+06	7.3317e+06	6.39916e+06	6.88579e+06
NAS6	833214	996819	952196	873567	780223	722369
RKM1	135167	151556	NA	62705.1	53106	61259.7
UBP6	2.07318e+06	2.36529e+06	2.10658e+06	2.06133e+06	1.98445e+06	2.07476e+06
TRP4	809168	1.00481e+06	1.13192e+06	953860	829763	941595
SSA1	5.77522e+07	6.55925e+07	5.95975e+07	6.10217e+07	5.2243e+07	5.06445e+07
CBP4	1.7796e+06	1.64494e+06	1.78819e+06	1.13417e+06	1.05474e+06	1.06063e+06
SSE1	1.91743e+07	1.88139e+07	1.79291e+07	2.33142e+07	2.25279e+07	2.28073e+07
PGI1	4.97707e+07	5.73239e+07	4.87104e+07	3.93692e+07	4.11782e+07	3.91918e+07
PHB1	3.77068e+06	3.93141e+06	3.58405e+06	3.29084e+06	3.4735e+06	3.11639e+06
LSC1	7.44066e+06	9.37622e+06	7.05565e+06	8.3712e+06	7.2445e+06	8.00352e+06
YMR102C	216099	273792	225260	156342	179053	285384
YFR016C	313773	323227	331547	374620	286060	331483
RPB11	545219	552816	592944	426876	427432	444412
CAC2	273958	313636	292465	243819	270857	343081
RPS7A	8.5043e+06	9.28812e+06	9.16691e+06	1.25523e+07	1.36392e+07	1.42617e+07
DDR48	4.96676e+06	5.16528e+06	4.99758e+06	3.32783e+06	3.03642e+06	3.10051e+06
PTC5	834402	781373	828556	779544	826212	688637
CDC48	1.28074e+07	1.38381e+07	1.24983e+07	1.47663e+07	1.56834e+07	1.57399e+07
SRP68	908258	929615	910323	797508	889654	781597
VPS1	6.93977e+06	7.06387e+06	6.81642e+06	5.63235e+06	5.71135e+06	5.39345e+06
MMF1	1.26649e+07	1.28886e+07	1.27641e+07	2.04529e+07	1.97455e+07	1.99317e+07
HMF1	6.68531e+06	7.4073e+06	7.32117e+06	7.58656e+06	5.25621e+06	5.51853e+06
SAC6	6.70999e+06	6.57829e+06	6.13225e+06	4.3688e+06	4.52203e+06	4.66679e+06
HXT4	4.56223e+06	5.07909e+06	4.54855e+06	4.65492e+06	5.41791e+06	4.73811e+06
RSC2	289752	268172	275941	225573	179962	246664
CPA2	3.66228e+06	3.81987e+06	3.80957e+06	6.35932e+06	5.70452e+06	5.91764e+06
SEC23	2.51765e+06	2.70713e+06	2.38009e+06	3.27814e+06	3.46772e+06	3.31068e+06
ACC1	8.32543e+06	8.63532e+06	7.91593e+06	8.25163e+06	8.69525e+06	8.4322e+06
PFK1	1.59969e+07	1.63112e+07	1.52139e+07	1.7268e+07	1.62415e+07	1.67685e+07
ACO2	4.67762e+06	5.16869e+06	4.99421e+06	8.43442e+06	8.08837e+06	8.30571e+06
PDR12	2.43002e+06	2.31424e+06	2.57638e+06	3.55792e+06	4.45798e+06	4.55552e+06
PYK2	1.69644e+06	1.77331e+06	1.88401e+06	1.18566e+06	1.0864e+06	1.2543e+06
TRX2	1.61274e+07	1.54094e+07	2.04733e+07	1.45373e+07	9.08663e+06	9.44426e+06
ASN1	5.31872e+06	5.42424e+06	5.28876e+06	1.28752e+07	1.28942e+07	1.40938e+07
MES1	3.46228e+06	3.51019e+06	3.59574e+06	5.75135e+06	5.24166e+06	5.69884e+06
RTN2	1.89581e+06	1.95469e+06	1.92906e+06	3.66866e+06	3.04847e+06	3.28411e+06
LYS2	3.60668e+06	3.7912e+06	3.4381e+06	4.62185e+06	4.79349e+06	4.43216e+06
ACH1	978212	1.19803e+06	873160	709200	678574	848262
SEC61	6.46592e+06	6.77623e+06	7.06147e+06	7.25052e+06	5.46645e+06	5.22961e+06
BMS1	973070	942513	929278	1.27331e+06	1.33503e+06	1.26344e+06
YRA2	2.68511e+06	2.92161e+06	2.19713e+06	1.65388e+06	1.84736e+06	1.86088e+06
REB1	3.53771e+06	3.19048e+06	3.38374e+06	2.46732e+06	2.55596e+06	2.55871e+06
ACP1	2.76221e+06	3.26924e+06	2.66106e+06	2.98772e+06	3.67487e+06	3.4437e+06
ZUO1	5.43954e+06	5.52236e+06	5.65009e+06	6.46662e+06	5.44036e+06	6.02047e+06
HLJ1	149038	312672	167100	1035500	1398910	405061
YHR020W	4.02907e+06	4.14211e+06	4.41701e+06	7.28694e+06	7.28098e+06	7.63481e+06
ALD6	1.44613e+07	1.59801e+07	1.49529e+07	1.23551e+07	1.16108e+07	1.2521e+07
SHM2	5.76033e+07	6.1792e+07	5.65295e+07	6.88689e+07	7.26399e+07	6.90922e+07
VMA1	2.29857e+07	2.35183e+07	2.13649e+07	2.1445e+07	2.11574e+07	2.08814e+07
YHI9	467507	516781	568536	3.10157e+06	2.59904e+06	2.28859e+06
RPN7	2.71748e+06	2.49459e+06	2.58203e+06	2.28325e+06	1.94453e+06	2.07824e+06
ENP1	641510	633199	652046	727779	784116	715171
SSQ1	1.23302e+06	1.22854e+06	1.29681e+06	1.15905e+06	1.0765e+06	1.14777e+06
LSB3	2.64753e+06	2.72342e+06	2.95125e+06	2.24385e+06	2.3526e+06	2.39506e+06
RPL3	4.08515e+07	4.24963e+07	3.43738e+07	5.94322e+07	6.7646e+07	6.34424e+07
BCH1	1.0096e+06	1.10786e+06	941165	839415	819890	903758
EFB1	2.91955e+07	2.16237e+07	2.79573e+07	4.53594e+07	4.18087e+07	3.28502e+07
APA1	4.39096e+06	4.38438e+06	4.33669e+06	3.66423e+06	3.58919e+06	3.78969e+06
CHS7	662783	851775	875640	715284	NA	624466
HEM15	1.59125e+06	1.753e+06	1.37127e+06	2.39751e+06	2.25524e+06	2.08917e+06
ALD4	8.22553e+06	8.91638e+06	7.20062e+06	5.37251e+06	4.65799e+06	4.76507e+06
MDM38	3.10448e+06	3.43275e+06	3.43607e+06	3.57309e+06	3.37484e+06	3.35403e+06
HOM6	1.07402e+07	1.17474e+07	1.03209e+07	1.2519e+07	1.13993e+07	1.19351e+07
RRB1	803274	888910	889137	1.09948e+06	1.11606e+06	1.06045e+06
RLI1	5.44326e+06	5.56767e+06	5.24539e+06	6.13585e+06	6.09605e+06	5.93953e+06
YMR178W	575224	661882	388568	1.29098e+06	1.33355e+06	1.20481e+06
YAR1	1.09033e+06	1.06612e+06	1.16212e+06	1.29832e+06	1.24261e+06	1.04192e+06
VMA5	4.51581e+06	4.43384e+06	5.06636e+06	5.88375e+06	5.19466e+06	5.12552e+06
YJL068C	NA	99817	161939	61774.2	76557.7	50736.5
ISW1	645229	680010	676647	568935	567323	521279
ALG9	1.32329e+06	1.38947e+06	1.33572e+06	1.10416e+06	1.07042e+06	1.38491e+06
URA1	1.69329e+06	1.84129e+06	1.74756e+06	1.52347e+06	1.35715e+06	1.62211e+06
HEM2	875943	990190	776622	1.3135e+06	1.40829e+06	1.29254e+06
GND2	1.87177e+06	1.84997e+06	1.83548e+06	1.73035e+06	1.63286e+06	1.53566e+06
TIF35	3.35419e+06	3.43963e+06	2.89148e+06	4.63527e+06	5.0019e+06	5.01527e+06
ARP7	442776	485585	472420	392849	311015	236788
RPP0	9.77909e+07	1.30095e+08	9.71488e+07	2.47023e+08	2.68628e+08	2.7159e+08
GCN3	567919	463417	584517	643019	695533	708708
PAM16	357828	456508	341876	285557	219853	405319
CYM1	816977	837039	792055	585408	656002	628190
YBT1	3.52829e+06	3.38766e+06	3.44607e+06	3.36237e+06	3.23549e+06	3.23789e+06
NCB2	208719	184087	211366	193528	222704	169647
ACS1	585911	575735	643738	374628	395736	NA
RRP5	3.24319e+06	3.44706e+06	3.43497e+06	3.87235e+06	3.85133e+06	3.7873e+06
GET4	2.96864e+06	2.73722e+06	2.36113e+06	2.15132e+06	2.18249e+06	2.23823e+06
CCT2	2.49251e+06	2.50498e+06	2.54204e+06	2.83362e+06	3.01918e+06	2.85117e+06
SCP160	6.53724e+06	6.84002e+06	6.17874e+06	7.56491e+06	7.28176e+06	7.313e+06
ARP2	2.26801e+06	2.21297e+06	2.34837e+06	1.68842e+06	1.40203e+06	1.58713e+06
YNL247W	1.05477e+06	1.28658e+06	1.02323e+06	2.02724e+06	2.24273e+06	2.03619e+06
PYP1	2.59119e+06	3.01183e+06	2.71078e+06	2.63785e+06	2.75994e+06	2.71367e+06
FUR1	2.66312e+06	2.28606e+06	2.45759e+06	3.11616e+06	2.75692e+06	3.03377e+06
RSP5	2.21864e+06	2.49387e+06	2.24804e+06	2.16459e+06	2.0667e+06	2.01594e+06
ACT1	8.6125e+07	8.45675e+07	8.16791e+07	6.87058e+07	6.43676e+07	6.49207e+07
FAT1	1.70317e+06	1.83715e+06	1.76034e+06	713853	694153	736046
TMA16	1.47118e+06	1.5883e+06	1.43156e+06	1.19716e+06	1.63788e+06	1.56005e+06
YGR054W	3.61271e+06	3.67974e+06	3.08389e+06	3.69207e+06	3.84615e+06	4.04896e+06
TSL1	2.0576e+06	2.13011e+06	1.96208e+06	1.44938e+06	1.52848e+06	1.35828e+06
PRE5	3.12222e+06	2.98054e+06	2.97255e+06	2.58862e+06	2.49541e+06	2.68612e+06
RVS161	1.60702e+06	1.67252e+06	1.56052e+06	1.47933e+06	1.38214e+06	1.5444e+06
MRP20	863007	886201	587329	779796	1.26885e+06	1.13605e+06
RPS2	3.13847e+07	3.45465e+07	2.75725e+07	4.55544e+07	5.21552e+07	5.14616e+07
IGO1	1.40005e+06	1.32828e+06	1.49952e+06	1.24736e+06	1.16191e+06	1.16009e+06
SPT6	1.08619e+06	1.1208e+06	1.01945e+06	846300	934716	928430
OLA1	6.27378e+06	7.25978e+06	6.16942e+06	1.27363e+07	1.24166e+07	1.26028e+07
APT1	1.71722e+06	2.0319e+06	1.77224e+06	1.93115e+06	1.54324e+06	1.65252e+06
SUI3	2.21489e+06	2.14091e+06	2.1855e+06	2.59367e+06	2.63223e+06	2.57654e+06
ALB1	2358960	2444020	1773220	2901010	3700710	3469830
XPT1	485932	557064	489234	480189	443501	506933
HTZ1	2.84654e+06	3.28984e+06	3.01452e+06	2.58543e+06	2.98691e+06	3.01443e+06
PUP1	2.3778e+06	2.46731e+06	2.18885e+06	2.6491e+06	2.79368e+06	2.62948e+06
DBP10	1.34315e+06	1.27995e+06	1.21737e+06	1.49949e+06	1.69525e+06	1.64555e+06
LEU1	9.43594e+06	9.43534e+06	9.30896e+06	1.08355e+07	1.02773e+07	1.008e+07
SEC17	1.91262e+06	2.27281e+06	2.15262e+06	1.83092e+06	1.63045e+06	1.71755e+06
OYE2	2.24046e+07	2.64844e+07	2.18882e+07	2.39748e+07	2.29202e+07	2.20377e+07
FRA1	2.76757e+06	2.65445e+06	2.96558e+06	2.09358e+06	2.21328e+06	1.94484e+06
DMA2	327869	361935	334415	373623	289888	NA
CDC25	645675	657007	653851	510450	520830	553897
CBP3	828010	866239	743452	682274	871345	708306
DBP3	3.03585e+06	3.216e+06	3.14554e+06	6.16661e+06	6.76115e+06	5.65915e+06
QCR8	810115	727322	937884	444287	409514	453543
URA6	952327	1.07849e+06	1.02405e+06	934501	913149	857923
GDB1	4.52869e+07	5.03573e+07	4.40068e+07	2.89692e+07	2.81755e+07	2.72843e+07
HBT1	2.26369e+06	2.70173e+06	2.3326e+06	1.37529e+06	1.3881e+06	1.22667e+06
UBX4	1.34326e+06	1.21866e+06	1.30389e+06	1.13229e+06	1.00806e+06	1.11079e+06
PBN1	459583	218131	202107	411211	373335	367133
ALD3	2.05619e+06	2.24305e+06	2.41219e+06	1.28098e+06	1.20517e+06	1.289e+06
GLC3	9.86306e+06	1.14266e+07	9.51166e+06	8.85523e+06	9.1815e+06	8.13487e+06
RPN13	1.38641e+06	1.51796e+06	1.49667e+06	1.21454e+06	1.11813e+06	1.35546e+06
RET1	251609	218835	272966	318213	294354	273901
PWP1	1.8768e+06	1.75047e+06	1.75114e+06	2.0776e+06	1.9093e+06	2.05389e+06
UTP21	483228	547302	436496	484414	523878	539882
GRE2	7.62003e+06	8.32011e+06	9.92617e+06	4.28284e+06	3.21881e+06	3.72051e+06
ARI1	8.63299e+06	1.50901e+07	9.97748e+06	2.68593e+07	2.26413e+07	2.22912e+07
MAM3	769906	863323	805057	440448	497551	501088
PNC1	1.65591e+07	2.0089e+07	1.47735e+07	1.56188e+07	1.45037e+07	1.57458e+07
NAN1	373674	406031	436517	511802	536138	522253
NCE102	6.11617e+06	6.72232e+06	5.99442e+06	3.70886e+06	2.83041e+06	3.68723e+06
NUP100	661882	707488	853246	691331	602223	605635
TDA3	726774	832827	556865	985110	1.2127e+06	812373
COX11	91816.3	50731.2	102264	76165	44552.2	49986.7
PAB1	1.1169e+07	1.31819e+07	1.10281e+07	1.83195e+07	1.80883e+07	1.92483e+07
MRPL10	641139	637003	545302	509595	587231	466924
ERG26	3.30985e+06	3.4854e+06	3.1593e+06	3.31368e+06	3.7351e+06	3.83883e+06
OM45	1.08925e+06	1.12574e+06	1.05694e+06	786439	656757	715641
CBR1	2.14654e+06	2.09783e+06	2.0688e+06	1.62421e+06	1.64311e+06	1.74398e+06
YEF3	6.5989e+07	6.9947e+07	6.52172e+07	1.17327e+08	1.2259e+08	1.17033e+08
UTP4	1.15211e+06	1.03109e+06	1.25593e+06	1.25809e+06	1.07348e+06	1.19682e+06
CCT8	6.58055e+06	6.87272e+06	6.34926e+06	9.4339e+06	8.93095e+06	8.73131e+06
VAS1	6.07597e+06	6.33231e+06	5.89935e+06	7.82276e+06	7.05227e+06	7.23952e+06
AAT2	8.63162e+06	9.63002e+06	8.16606e+06	1.31932e+07	1.1586e+07	1.20192e+07
MCM7	3.34005e+06	3.19218e+06	4.38769e+06	2.54597e+06	2.5453e+06	2.5047e+06
RBG2	853473	649663	759274	738600	879966	755546
FUM1	4.50392e+06	4.25938e+06	4.00675e+06	3.9636e+06	3.69884e+06	3.42064e+06
TOM70	4.03468e+06	4.63046e+06	4.11721e+06	4.32003e+06	3.90099e+06	4.15917e+06
YNL108C	853017	746988	817832	1.07902e+06	914431	937915
DST1	1.31684e+06	1.55426e+06	1.61325e+06	1.33173e+06	1.12818e+06	1.33999e+06
CPR3	4.28705e+06	4.56124e+06	4.22351e+06	4.87689e+06	4.75469e+06	4.27894e+06
VPH1	3.04057e+06	3.03879e+06	3.14703e+06	4.04558e+06	3.68024e+06	4.5756e+06
MCK1	3.47755e+06	3.80274e+06	3.55608e+06	2.60408e+06	2.67379e+06	2.48023e+06
CIT2	1.50215e+06	1.46516e+06	1.153e+06	167793	182751	182376
CIT1	9.12268e+06	9.31311e+06	7.8913e+06	5.33608e+06	4.75541e+06	4.80467e+06
BDH1	585524	743062	493394	1.50229e+06	1.57276e+06	1.26374e+06
MET12	401268	353520	354486	564061	501924	374456
PAP2	110844	125937	116869	114628	79646.1	109846
MSS116	1.42368e+06	1.76768e+06	1.29437e+06	2.5387e+06	2.31977e+06	2.40379e+06
ERG10	4.2419e+06	4.73566e+06	4.5503e+06	5.88908e+06	5.98758e+06	6.51587e+06
YPR1	2.14764e+06	1.76107e+06	2.14711e+06	1.84791e+06	1.6227e+06	1.65795e+06
MDG1	1.64304e+06	1.63672e+06	1.50823e+06	934130	849684	854382
MNN9	1.74168e+06	1.30402e+06	1.84869e+06	714231	597845	672081
NOP56	4.936e+06	5.628e+06	4.8557e+06	6.90379e+06	8.00347e+06	8.4481e+06
THS1	5.96096e+06	5.87379e+06	5.82787e+06	8.21722e+06	8.02029e+06	8.27293e+06
RVB1	4.77746e+06	4.62064e+06	4.66061e+06	4.42277e+06	4.22882e+06	3.91513e+06
YGR250C	72491.8	84443.2	71733.1	24120.9	35378.7	NA
BUD32	138465	102278	148275	78143.4	66875.9	NA
GCN1	4.27098e+06	4.57932e+06	4.24515e+06	4.24874e+06	4.39132e+06	4.16643e+06
GAP1	42801.2	48049.1	73917.3	72713.8	NA	42450.5
USO1	3.63952e+06	4.56269e+06	3.48513e+06	3.01084e+06	2.89423e+06	2.83353e+06
SAP155	676726	610321	769544	182156	157712	156254
ADE57	1.35286e+07	1.3066e+07	1.27904e+07	1.80435e+07	1.75754e+07	1.75407e+07
TFG1	530566	580053	581827	518208	412808	563447
MBF1	1.47908e+07	1.69935e+07	1.50279e+07	2.78701e+07	2.5095e+07	2.45015e+07
GPI16	1.40546e+06	1.52368e+06	1.55268e+06	778395	790535	869471
NSR1	1.02092e+07	1.08944e+07	1.04949e+07	1.57284e+07	1.60923e+07	1.70412e+07
ABF2	3.511e+06	3.3407e+06	3.34333e+06	2.70954e+06	2.4417e+06	2.4565e+06
DUG1	1.35256e+07	1.56827e+07	1.41412e+07	1.88171e+07	1.81605e+07	1.78536e+07
YMR099C	3.68323e+06	3.88551e+06	4.20419e+06	3.69585e+06	3.21868e+06	3.29716e+06
EMI2	6.30898e+06	6.7442e+06	5.83194e+06	6.45198e+06	6.79431e+06	6.15506e+06
SEC31	3.84237e+06	3.7638e+06	3.63004e+06	3.41483e+06	3.26324e+06	3.44861e+06
RPN3	3.1098e+06	3.58253e+06	2.92472e+06	2.9952e+06	3.30727e+06	3.05549e+06
GRE3	1.93101e+06	1.76749e+06	1.81819e+06	1.3087e+06	1.14478e+06	1.20754e+06
ERG11	9.06184e+06	9.45524e+06	9.05076e+06	1.07383e+07	1.28704e+07	1.13863e+07
GCD11	6.66387e+06	6.29964e+06	6.89047e+06	8.5831e+06	8.89388e+06	8.83247e+06
EMW1	244317	283434	132888	268485	358479	227440
LYS9	1.63219e+07	1.73332e+07	1.94037e+07	2.20994e+07	1.92451e+07	2.01142e+07
THO2	374221	363039	372099	201051	260759	270295
MRPL22	3.02472e+06	2.83666e+06	2.68873e+06	2.09901e+06	1.73381e+06	1.57501e+06
GLO3	4.47575e+06	4.36434e+06	4.7972e+06	4.48825e+06	4.04639e+06	4.56021e+06
ALA1	4.94978e+06	5.01061e+06	5.05602e+06	5.14505e+06	4.93514e+06	4.89354e+06
PUB1	8.08198e+06	8.46893e+06	7.80701e+06	7.57681e+06	7.38463e+06	7.83914e+06
NPL6	2.22695e+06	2.30803e+06	2.31717e+06	1.49179e+06	1.37006e+06	1.50152e+06
PRB1	7.69702e+06	8.15506e+06	7.10165e+06	6.14108e+06	5.92842e+06	5.85948e+06
NPT1	1.81623e+06	1.9206e+06	1.94731e+06	2.01358e+06	2.07803e+06	2.07348e+06
PET10	2.01375e+07	2.12454e+07	1.94873e+07	8.58579e+06	7.0644e+06	7.73714e+06
LCL2	516524	955314	675178	730154	602732	710766
SCL1	3.80375e+06	3.7942e+06	3.72512e+06	4.76422e+06	4.53017e+06	4.7101e+06
MGE1	3.15947e+06	3.61896e+06	3.35025e+06	3.64234e+06	2.99673e+06	3.20119e+06
KGD1	2.75356e+06	2.57975e+06	2.67534e+06	2.00458e+06	1.76739e+06	1.86218e+06
MRP1	443407	460522	457336	390927	420801	371152
STF1	2.08428e+06	2.52804e+06	2.55784e+06	1.64794e+06	1.57263e+06	1.68713e+06
CAJ1	651405	755737	558612	669126	635090	743671
SPF1	5.53609e+06	5.34558e+06	5.00214e+06	5.42538e+06	5.44478e+06	5.65645e+06
RVS167	3.50547e+06	3.58355e+06	3.41916e+06	3.71099e+06	3.8104e+06	3.9239e+06
TMA19	1.11296e+07	1.24895e+07	1.3189e+07	2.18349e+07	1.81589e+07	2.04557e+07
VNX1	534222	632872	564690	326046	285190	348929
RPL8B	4.18641e+06	6.55064e+06	2.23476e+06	2.00999e+07	2.27086e+07	1.86932e+07
NMT1	1.06964e+06	1.09804e+06	976586	985634	955963	928105
MRPL38	416923	378451	435255	274731	460121	344599
MET16	689841	694400	711120	1.26058e+06	957896	996881
MLC1	3.30515e+06	3.91349e+06	3.50721e+06	3.73365e+06	3.69244e+06	3.41029e+06
ARC35	1.37487e+06	1.30962e+06	1.31057e+06	1.49053e+06	1.50211e+06	1.25383e+06
KAP123	2.64841e+06	2.36594e+06	2.4457e+06	3.05651e+06	2.90031e+06	2.93301e+06
YTA7	886253	791651	630283	587174	498378	560924
SPT16	6.27041e+06	6.24792e+06	5.86352e+06	4.52558e+06	4.38977e+06	4.33528e+06
SEC14	8.77899e+06	9.654e+06	8.68338e+06	9.66558e+06	9.59349e+06	9.16127e+06
CSR1	2.48198e+06	2.83146e+06	2.72111e+06	2.50673e+06	2.62023e+06	2.70984e+06
ADE2	9.8056e+06	9.54015e+06	9.83484e+06	1.03196e+07	9.48018e+06	1.00384e+07
LRP1	176238	226829	166102	298273	342037	347403
RPP1A	5.58914e+06	5.08415e+06	5.42539e+06	8.08346e+06	6.80839e+06	6.97565e+06
SUP45	2.60115e+06	2.67201e+06	2.64701e+06	3.33886e+06	3.10862e+06	3.08041e+06
THO1	2.18184e+06	2.77832e+06	2.70435e+06	2.5803e+06	2.24163e+06	2.17188e+06
CDC28	930015	906732	817314	763666	692776	663414
GPH1	7.95428e+06	8.37349e+06	7.86359e+06	6.94386e+06	7.40593e+06	6.52029e+06
ERG13	5.2499e+06	5.21519e+06	5.25008e+06	4.66474e+06	4.68555e+06	4.56858e+06
YOL098C	2.02995e+06	1.98562e+06	2.02908e+06	2.18966e+06	2.30179e+06	2.37454e+06
MDM20	533377	489629	605958	394859	362873	365121
UTP8	636953	514768	683232	606819	497035	676061
TRP3	2.3641e+06	2.11692e+06	1.86401e+06	2.73356e+06	2.29695e+06	2.75545e+06
TOM71	370442	400493	334352	381061	371041	417764
ECM29	1.85042e+06	1.90326e+06	1.89545e+06	1.33359e+06	1.31861e+06	1.36109e+06
MAS2	1.50639e+06	1.43275e+06	1.45182e+06	1.71978e+06	1.67054e+06	1.61301e+06
SHM1	4.13194e+06	4.87343e+06	4.89777e+06	4.97447e+06	4.38997e+06	4.37445e+06
HSP104	1.08881e+07	1.13767e+07	1.03854e+07	1.139e+07	1.05866e+07	1.0447e+07
VMA13	5.98023e+06	7.10567e+06	5.72487e+06	1.04931e+07	1.06044e+07	1.0215e+07
NUP159	1.02451e+06	1.00862e+06	943130	939351	921374	935806
CCT7	2.91823e+06	2.87322e+06	2.95878e+06	4.30913e+06	4.23536e+06	4.32244e+06
ETT1	797229	761284	902038	942722	789244	857042
TMA46	642021	706106	538004	911370	871349	851733
FSH3	105625	94662.9	92180.9	75474.9	82120.5	85501.7
CYS4	7.71247e+06	8.57084e+06	7.30161e+06	1.06357e+07	1.15618e+07	1.16581e+07
SEC27	2.77489e+06	2.85021e+06	2.81057e+06	2.86902e+06	3.01452e+06	2.92689e+06
PRP40	134126	164656	138208	128248	177491	137382
GLR1	3.44831e+06	3.49764e+06	3.52273e+06	2.77316e+06	3.39474e+06	3.19041e+06
CCT5	2.14103e+06	2.2142e+06	2.24145e+06	2.79984e+06	2.72056e+06	2.78072e+06
PSP1	837992	751707	767615	512885	476259	500697
ECM14	1.08492e+06	1.57494e+06	922545	1.25699e+06	1.05265e+06	1.19411e+06
KRE6	495347	671503	513807	1.03031e+06	1.18636e+06	1.22736e+06
SEC62	788268	713213	792133	706510	762694	632055
YCR016W	1382960	1874410	948608	11650900	23651700	18920600
RPL6A	1.95009e+07	2.76997e+07	1.46148e+07	7.14983e+07	6.23919e+07	6.42007e+07
HAS1	2.20282e+06	2.35234e+06	2.34957e+06	3.58398e+06	3.88114e+06	3.38179e+06
PRP28	239342	269494	257103	290451	365209	257142
ACS2	6.79624e+06	6.93294e+06	6.4844e+06	7.49491e+06	7.24706e+06	7.1658e+06
HSC82	1.30019e+07	1.14125e+07	1.30363e+07	1.05016e+07	9.78532e+06	1.0179e+07
HSP82	5.27512e+06	6.45806e+06	4.82069e+06	3.16318e+06	2.83917e+06	3.10122e+06
DIA4	77158.8	90029.9	98162.7	68486.7	47139.1	47494.6
PRT1	8.342e+06	8.35717e+06	8.0039e+06	1.07125e+07	9.1985e+06	9.67972e+06
ANY1	326671	375174	291929	252762	286951	246041
SMY2	253612	281676	242370	377455	411180	361344
HCR1	1.68272e+06	2.09664e+06	1.63519e+06	2.23622e+06	1.93389e+06	2.11207e+06
YJL055W	2.37707e+06	2.55102e+06	2.30229e+06	1.59936e+06	1.58319e+06	1.57316e+06
SEC72	877889	956863	860551	1.19577e+06	1.27985e+06	1.18343e+06
STE23	2.47559e+06	2.68841e+06	2.50914e+06	987021	1.16539e+06	1.11764e+06
FRD1	2.78017e+06	2.65535e+06	2.82915e+06	3.25641e+06	2.99686e+06	3.10937e+06
TMA7	1.7792e+06	2.26215e+06	1.54866e+06	2.39685e+06	2.38767e+06	2.38331e+06
DLD1	1.40304e+06	1.57604e+06	1.35616e+06	1.59763e+06	1.2607e+06	1.44098e+06
DID2	1.71514e+06	1.62282e+06	1.63299e+06	1.16434e+06	1.32976e+06	1.26763e+06
DCP1	538792	546550	534944	391349	404183	395613
FET5	849764	1.04222e+06	949663	886212	772017	733001
AAP1	1.36926e+06	1.37371e+06	1.24307e+06	1.89114e+06	1.89246e+06	1.92752e+06
UBP3	1.31604e+06	1.38876e+06	1.2152e+06	1.68673e+06	1.69274e+06	1.65316e+06
RPT4	1.56679e+06	1.80303e+06	1.47639e+06	2.05682e+06	2.21177e+06	1.96407e+06
SEC24	8.19168e+06	8.07366e+06	8.18674e+06	6.52284e+06	6.65585e+06	6.6808e+06
SFB2	702537	656209	523608	697339	638104	607589
PRO1	812953	725494	919099	695179	677216	785392
CMS1	533206	557223	593595	466054	421300	455751
LYS12	1.59781e+07	1.47901e+07	1.5992e+07	1.79041e+07	1.84826e+07	1.89756e+07
SWI6	274355	146146	238071	147748	132965	171268
RIX7	756964	925993	843116	894260	945429	991419
HPR1	420257	480737	528595	306512	308817	290993
HOM3	4.60375e+06	4.30733e+06	4.18631e+06	7.14807e+06	6.40856e+06	6.47788e+06
CLC1	2.88008e+06	3.12445e+06	3.12153e+06	3.03408e+06	2.72344e+06	2.40593e+06
CTR9	407408	396819	395773	350354	326939	342945
DAK1	1.28456e+06	1.29625e+06	1.20491e+06	1.28469e+06	1.31741e+06	1.39099e+06
COQ1	1.91387e+06	2.06585e+06	2.10834e+06	1.48321e+06	1.18565e+06	1.59007e+06
IRC15	299451	313510	285126	267709	170857	169435
MET10	5.32105e+06	5.49293e+06	5.20602e+06	5.81472e+06	4.89175e+06	5.10651e+06
PHA2	760543	981877	876416	780246	759182	747022
YDL124W	1.26127e+07	1.46129e+07	1.2976e+07	7.20999e+06	6.73883e+06	6.41352e+06
HIS4	5.66554e+06	5.71923e+06	5.18294e+06	1.36556e+07	1.38892e+07	1.21918e+07
SKI3	1.06909e+06	1.05886e+06	900212	642577	682330	724895
KAR2	1.06451e+07	1.10702e+07	1.05931e+07	1.0888e+07	9.94765e+06	1.06156e+07
PTC2	1.15453e+06	1.19651e+06	1.26121e+06	1.17074e+06	1.17423e+06	1.2155e+06
NHP6B	5.42039e+06	5.82255e+06	5.44621e+06	6.65584e+06	9.67259e+06	7.9947e+06
CCT3	3.9769e+06	3.94502e+06	3.67313e+06	4.54817e+06	4.31964e+06	4.58675e+06
CNS1	5.85004e+06	7.17245e+06	5.93047e+06	5.11007e+06	4.94671e+06	5.6315e+06
YNR066C	705006	688552	737741	950328	1.0438e+06	920082
NHP6A	1.73893e+06	2.56149e+06	1.8298e+06	1.92255e+06	3.93931e+06	3.16987e+06
NIP1	3.85391e+06	3.81337e+06	3.75468e+06	4.4054e+06	4.54014e+06	4.60723e+06
TEF4	1.56013e+07	1.50412e+07	1.42702e+07	1.8947e+07	1.96869e+07	2.01994e+07
YER156C	5.36385e+06	5.19729e+06	4.82064e+06	8.72606e+06	7.8975e+06	7.86557e+06
CGI121	825119	831896	811884	621865	555057	611555
SLC1	1.02079e+06	1.33599e+06	941338	1.55891e+06	1.69278e+06	1.52261e+06
MTR4	1.8118e+06	2.05228e+06	1.68587e+06	2.10582e+06	2.21493e+06	2.13914e+06
NUS1	280686	312311	220536	304272	255883	286488
SAM37	503374	530928	570503	307656	248136	NA
ADH6	1025070	1294020	972983	1397810	1592790	1429210
ELC1	627189	NA	673190	156013	135939	152730
SDH2	1.33118e+06	1.14291e+06	1.26688e+06	1.06916e+06	932673	975056
UTR1	333267	311920	270221	289832	292583	251047
SUR2	1.00433e+06	1.07371e+06	882263	1.10663e+06	1.19889e+06	965238
IXR1	1.33002e+06	1.61572e+06	1.29217e+06	1.20202e+06	1.43651e+06	1.57332e+06
SER2	2.91092e+06	2.77932e+06	3.0848e+06	2.46573e+06	1.98899e+06	2.29781e+06
YJR096W	465449	385177	385627	389889	323525	300012
NNR2	1.70361e+06	1.89257e+06	1.86442e+06	1.62171e+06	1.65141e+06	1.56834e+06
YHR112C	1.81447e+06	1.8346e+06	1.76381e+06	1.87875e+06	1.72351e+06	1.87074e+06
YNR021W	5.34443e+06	5.17566e+06	5.42108e+06	3.99299e+06	3.87763e+06	4.00537e+06
YOR1	338552	359475	337245	272072	268736	288737
MDR1	503172	377256	449745	327564	331320	344936
PRO2	3.76208e+06	3.87445e+06	4.0206e+06	3.80134e+06	3.55383e+06	3.5548e+06
NOP1	6.96012e+06	7.41484e+06	6.12176e+06	1.33277e+07	1.43871e+07	1.39098e+07
RPS29B	1.21598e+07	1.29314e+07	1.09794e+07	8.26705e+06	8.89712e+06	8.31492e+06
RPS29A	1.33226e+07	1.52085e+07	1.18803e+07	7.73058e+06	8.28745e+06	7.92895e+06
RPS14B	8.07847e+06	7.5971e+06	9.11205e+06	1.02445e+07	9.71821e+06	9.06017e+06
HCA4	458202	396976	484189	389470	328083	452347
MIC60	1.30028e+06	1.37674e+06	1.60585e+06	830369	832706	918353
ADH1	4.14063e+06	5.72607e+06	3.77561e+06	7.85698e+07	9.04398e+07	8.27193e+07
HMG2	1.23426e+06	1.10072e+06	1.20767e+06	1.07261e+06	1.15489e+06	968926
MET18	250913	326844	229913	267622	206765	274649
AHA1	1.77567e+06	2.19487e+06	1.76044e+06	2.16862e+06	1.68569e+06	1.7635e+06
GUS1	1.3147e+07	1.37967e+07	1.28007e+07	1.8958e+07	1.94686e+07	1.84804e+07
TRM1	618414	575710	556560	652209	667261	661495
RAP1	827016	971717	821146	591914	572849	664102
CDC60	8.58716e+06	9.14461e+06	8.2067e+06	1.15652e+07	1.09391e+07	1.08132e+07
DSK2	7.45192e+06	7.13844e+06	6.95575e+06	7.22883e+06	8.12956e+06	7.44474e+06
YNL115C	909455	919821	802384	678291	583676	610429
RBK1	333046	377130	258423	380124	457496	288113
ENO1	3.74957e+08	4.74637e+08	3.38581e+08	3.18407e+08	3.54735e+08	3.28316e+08
TPS2	2.94021e+06	2.90111e+06	2.66723e+06	2.37268e+06	2.47522e+06	2.25985e+06
CDC23	34569.1	39683	35883.9	34652.2	39752.5	34557.5
HEH2	757982	689136	659244	369837	358131	383449
RPL25	2.63349e+07	2.51983e+07	2.41884e+07	4.00226e+07	3.59367e+07	3.79555e+07
YCK3	395169	394826	388165	344761	321326	300021
CDC12	1.97232e+06	2.05241e+06	1.96138e+06	1.74424e+06	1.56158e+06	1.59774e+06
MPP10	508981	574125	508502	719983	604414	629919
SNF1	941434	832691	849410	797556	743940	744748
INO1	1.47077e+06	1.68367e+06	1.66768e+06	2.41217e+06	2.37266e+06	2.54166e+06
HAT2	492288	564829	483363	496944	374996	543448
PEP4	4.70352e+06	5.55811e+06	5.00323e+06	5.379e+06	4.27503e+06	4.80846e+06
PPN1	1.96585e+06	1.76826e+06	1.8773e+06	1.42461e+06	1.19734e+06	1.30435e+06
SCW10	177315	183713	185775	146123	133948	128897
MYO4	147538	181925	168466	142967	130145	158694
HRK1	871690	901639	842068	923042	800581	962165
AIM21	798051	768708	908053	644637	530524	641324
VPS27	763135	685170	534441	818225	810826	761707
SRP14	1.56611e+06	1.54021e+06	1.54581e+06	1.44186e+06	1.47122e+06	1.42251e+06
REX4	219048	176616	244669	258650	267115	254787
CPA1	2.403e+06	2.71584e+06	2.29376e+06	3.52398e+06	2.87223e+06	2.91134e+06
PAL1	481504	492201	442996	342293	364304	334289
ACF2	507618	541430	509845	355940	369060	399492
PUS4	422757	429437	507261	426599	553696	525480
SMF3	316981	330682	256727	262312	263211	296383
ARC1	6.35612e+06	5.96654e+06	6.09379e+06	7.61069e+06	7.29501e+06	7.54197e+06
PBS2	790611	747138	698249	615044	557986	586528
FMP45	746979	772762	755001	413050	450895	356095
STE20	2.43852e+06	2.35499e+06	2.47914e+06	2.19062e+06	2.16306e+06	2.13645e+06
MAC1	80562.4	NA	84184.2	43414.6	57352.5	58597.6
GSH2	1.73674e+06	1.9402e+06	1.59631e+06	1.4694e+06	1.53252e+06	1.44293e+06
CRN1	5.83336e+06	5.97331e+06	5.4477e+06	5.47628e+06	4.84593e+06	5.0027e+06
PHO85	1.28091e+06	1.55421e+06	1.28342e+06	1.58426e+06	1.67229e+06	1.42986e+06
URE2	510208	511481	483585	702032	536548	544493
MET14	5.34032e+06	4.97052e+06	5.00462e+06	4.26658e+06	3.28186e+06	3.64324e+06
KIN28	1.17657e+06	1.33853e+06	1.39193e+06	648442	642034	715447
TUP1	7.79758e+06	8.04273e+06	7.85526e+06	7.02392e+06	5.80755e+06	6.28029e+06
ADE6	4.24907e+06	4.57426e+06	4.14211e+06	5.95637e+06	6.24197e+06	5.98578e+06
VPS13	894370	913303	860144	395813	425226	434119
GSY2	1.69567e+06	2.02924e+06	1.74267e+06	1.24768e+06	1.39511e+06	1.0972e+06
SIF2	237195	187986	289940	257059	166820	157006
TYS1	5.04784e+06	5.07359e+06	4.63741e+06	5.11423e+06	4.88867e+06	5.3409e+06
UTP15	2.02978e+06	1.93798e+06	1.91977e+06	3.3564e+06	3.12412e+06	3.02204e+06
MET13	1.95749e+06	2.11767e+06	2.15887e+06	3.39389e+06	3.14108e+06	3.42362e+06
MRT4	2.34381e+06	2.49475e+06	2.49612e+06	4.4513e+06	3.84917e+06	4.24802e+06
GDI1	2.22972e+06	2.40441e+06	2.15103e+06	2.15266e+06	2.02443e+06	2.11967e+06
YCF1	1.11501e+06	1.16478e+06	1.03421e+06	838635	890010	844449
RAV1	572370	626821	603325	328228	340016	383403
SNU66	NA	139826	159744	150839	140871	124041
GTT1	933125	1.02359e+06	880563	974163	1.01109e+06	865821
PDR17	2.9208e+06	3.09641e+06	2.75196e+06	2.98168e+06	2.58383e+06	2.76226e+06
TIF1	3.80585e+07	3.82606e+07	3.75866e+07	5.53198e+07	5.58741e+07	5.4306e+07
RPA49	1.6826e+06	1.50635e+06	1.47826e+06	2.09591e+06	2.15298e+06	2.35982e+06
PHO88	1.10837e+07	1.06697e+07	1.09937e+07	1.13407e+07	1.15891e+07	1.1325e+07
YPR063C	960704	1002780	1062370	921109	1079520	951703
NAB6	387508	360145	357834	273980	245465	304857
PIL1	2.71748e+07	2.84863e+07	2.40021e+07	2.4686e+07	2.71474e+07	2.4829e+07
RBL2	1.92489e+06	1.84918e+06	2.04707e+06	1.65014e+06	1.47371e+06	1.66967e+06
SIS2	208455	167223	232913	296060	322619	269750
MRH1	8.85124e+06	8.25441e+06	7.54615e+06	9.4644e+06	1.6213e+07	1.0703e+07
TPO3	3.68669e+06	3.56385e+06	3.47791e+06	3.10954e+06	3.11044e+06	3.22647e+06
CLA4	443307	424581	400796	310500	319871	368098
GVP36	2.66907e+07	2.83709e+07	2.73835e+07	2.64036e+07	2.68076e+07	2.6293e+07
URH1	388503	505053	364474	235021	314112	272424
YMR074C	860631	1.18508e+06	827456	1.37801e+06	1.33772e+06	1.2867e+06
RPS5	2.24851e+07	2.54123e+07	2.01679e+07	3.45253e+07	3.71282e+07	3.85237e+07
CHS3	90688.9	88760.9	82978.5	84199.7	91449.2	66337.4
NIC96	2.2666e+06	2.33761e+06	2.20618e+06	2.07184e+06	1.96003e+06	2.13511e+06
RRP17	789119	832574	633865	826759	980159	836313
TIM44	835560	796868	805726	819267	788687	744849
ESL2	40065.1	40403.6	41800.1	8546.75	19016.3	NA
SKI2	573330	614760	654237	418764	319460	336973
IMP4	786255	769978	570333	773505	938142	1.04156e+06
BOI2	328505	308536	339421	280535	380691	325172
KGD2	5.77927e+06	6.06812e+06	5.83892e+06	3.92537e+06	3.57748e+06	3.70534e+06
RPN9	1.41776e+06	1.46354e+06	1.37858e+06	1.43296e+06	1.46191e+06	1.43303e+06
YKR018C	913857	874214	1.02736e+06	1.19149e+06	1.27617e+06	980604
GLE2	506304	474765	576121	387314	416324	434790
CAM1	9.73596e+06	9.36265e+06	9.25829e+06	8.9034e+06	9.17186e+06	8.6959e+06
ARG1	1.74878e+07	1.57116e+07	1.67721e+07	3.44022e+07	3.26625e+07	3.30153e+07
LCB2	1.07475e+06	1.26235e+06	1.04923e+06	1.02657e+06	939578	1.02987e+06
UTP22	538989	541132	485129	530268	492647	551767
ERP1	1.56967e+06	1.38548e+06	1.49119e+06	1.2059e+06	1.14947e+06	1.07724e+06
SAM1	4.00104e+06	4.36943e+06	3.47074e+06	1.00497e+07	8.91067e+06	9.94971e+06
DID4	585535	601725	546026	604590	575196	549621
IST2	1.4346e+06	1.49653e+06	1.49127e+06	1.08005e+06	1.0827e+06	1.13462e+06
LSO2	418837	404691	463028	535760	392156	388005
WRS1	4.03919e+06	4.19166e+06	3.78505e+06	5.4227e+06	5.2649e+06	5.76132e+06
ATG34	93062.4	119405	NA	89507	44961.2	98317.9
UBA1	6.35833e+06	6.86714e+06	6.50456e+06	7.28177e+06	7.39512e+06	7.45362e+06
ATP1	1.72514e+07	1.9679e+07	1.64934e+07	1.95868e+07	1.92116e+07	1.89154e+07
MET1	627941	578525	653492	717393	650846	658443
NUP120	325168	315442	303376	287959	326596	253230
ARO8	1.23068e+07	1.35546e+07	1.30432e+07	2.84724e+07	2.4584e+07	2.55137e+07
RLP7	1.82134e+06	1.87816e+06	1.41102e+06	2.15857e+06	1.95921e+06	2.0792e+06
PAC10	1.26797e+06	1.19237e+06	1.36065e+06	1.16028e+06	1.18739e+06	1.09405e+06
MGR1	651951	586533	633688	417846	350234	511646
RTC3	2.12705e+07	2.31042e+07	2.40402e+07	1.92415e+07	1.65233e+07	1.64209e+07
YME2	1.22993e+06	1.25068e+06	1.26644e+06	973886	964050	963328
VMA2	1.76498e+07	1.85895e+07	1.77183e+07	2.78561e+07	2.66331e+07	2.66913e+07
NOP16	125620	153609	111652	200592	175134	212987
RIA1	1.06522e+06	1.28179e+06	1.03446e+06	1.07037e+06	1.16715e+06	1.04352e+06
RPL38	2.95421e+07	3.78168e+07	2.86689e+07	6.11399e+07	7.43313e+07	7.24006e+07
EGD2	2.72913e+07	3.59758e+07	2.87095e+07	6.98254e+07	7.11464e+07	6.96004e+07
BCY1	4.9831e+06	5.50273e+06	4.89098e+06	5.16822e+06	5.19264e+06	4.89955e+06
KRS1	6.87956e+06	7.4917e+06	7.0498e+06	1.11486e+07	9.67329e+06	1.05369e+07
SAM2	6.24364e+06	7.55306e+06	6.8398e+06	1.50505e+07	1.5083e+07	1.50214e+07
LCB4	3.17733e+06	3.34801e+06	3.00699e+06	3.29833e+06	4.09339e+06	3.88635e+06
STE12	20495.5	20829.5	NA	24724.6	NA	24590.8
SAP30	97552.3	91158.6	112836	36262.3	59164.7	44996
YPR114W	286515	268760	355604	354481	353128	335961
ADE13	1.79412e+07	1.79472e+07	1.82951e+07	2.0933e+07	1.87027e+07	1.91341e+07
NUP60	330554	357206	316005	287242	320561	317417
YRB30	217285	260421	205946	271465	207925	243242
HSP12	1.92467e+07	2.48712e+07	2.21333e+07	1.41854e+07	1.16518e+07	1.06905e+07
PAA1	6.25576e+06	6.33327e+06	6.87283e+06	5.72965e+06	4.6656e+06	4.85826e+06
MIR1	5.04828e+06	5.35297e+06	4.73558e+06	4.66201e+06	4.91419e+06	4.90056e+06
NOP58	5.26179e+06	5.48042e+06	5.40638e+06	6.74659e+06	8.6054e+06	8.47754e+06
RFC3	671105	707922	578791	663217	753749	642597
MCM6	675213	568480	636933	523068	494706	496705
TPI1	1.3053e+07	1.46738e+07	1.43949e+07	2.77924e+07	3.40794e+07	3.07351e+07
TAL1	4.90839e+07	5.34634e+07	4.83801e+07	4.94731e+07	5.12793e+07	5.25482e+07
MRPL9	286480	369513	344410	150715	220253	275281
MDY2	1.44784e+06	1.45989e+06	1.36238e+06	1.00102e+06	1.06525e+06	985030
UTP14	1.2372e+06	1.25955e+06	1.07411e+06	1.51524e+06	1.64216e+06	1.86404e+06
ABF1	271530	287271	266116	269529	230586	204136
SRO9	1.07166e+06	1.08971e+06	1.06957e+06	1.9185e+06	1.39797e+06	1.56282e+06
SER1	1.63558e+06	1.58613e+06	1.51205e+06	3.35005e+06	3.87668e+06	3.62617e+06
VTI1	1.43513e+06	1.41994e+06	1.42316e+06	1.20438e+06	1.00056e+06	1.21537e+06
PSP2	1.83549e+06	1.9744e+06	1.92063e+06	1.66587e+06	1.61376e+06	1.54128e+06
RPL32	1.12043e+07	1.36382e+07	1.0366e+07	1.91314e+07	2.4467e+07	2.13653e+07
YBR238C	147369	127227	145707	208478	177797	171328
GUT2	1.46634e+06	1.44617e+06	1.70888e+06	1.04135e+06	881966	845415
MTD1	3.19764e+06	3.10051e+06	2.84018e+06	4.29319e+06	4.28047e+06	4.74879e+06
RAV2	330885	330991	296741	210053	197852	226915
GLO1	2.06662e+06	2.26408e+06	2.21248e+06	2.91332e+06	2.68366e+06	2.71037e+06
NEW1	3.67103e+06	3.63863e+06	3.40098e+06	5.77613e+06	5.68265e+06	5.9647e+06
PIB2	384233	458750	419373	233017	233842	201342
LEO1	965750	1.01949e+06	855957	697978	833850	660675
SSD1	1.05671e+06	1.03711e+06	1.02341e+06	839828	771457	716028
YET3	5.91247e+06	5.94385e+06	5.64285e+06	5.79745e+06	5.16972e+06	5.45331e+06
OSM1	58082.5	NA	47370.4	40604.5	21869.5	23828.3
SYH1	727368	714955	655694	425301	475156	503060
RSM28	2.39348e+06	2.28336e+06	1.94809e+06	1.78986e+06	1.73951e+06	1.79688e+06
HHO1	1.58608e+06	1.64148e+06	1.49064e+06	892450	1.07858e+06	1.03724e+06
HMG1	1.59654e+06	1.50309e+06	1.52718e+06	1.53112e+06	1.63955e+06	1.60631e+06
CMP2	3.05394e+06	3.02748e+06	3.07138e+06	1.6944e+06	1.60008e+06	1.87272e+06
AIM45	2.38628e+06	2.11805e+06	2.38011e+06	1.78226e+06	1.77532e+06	1.7524e+06
YMR090W	1.4348e+06	1.27442e+06	1.45867e+06	1.30673e+06	1.18899e+06	1.19217e+06
DYS1	7.44399e+06	7.92852e+06	8.10468e+06	1.40259e+07	1.54805e+07	1.39359e+07
TRS31	1.65582e+06	1.53649e+06	1.65977e+06	1.18601e+06	1.12446e+06	1.30053e+06
PKH1	7.43536e+06	7.14858e+06	7.27049e+06	2.30958e+06	2.39127e+06	2.49897e+06
BRO1	899452	797897	891133	538558	547600	507372
PTH2	1.31363e+06	1.21797e+06	1.17613e+06	1.19692e+06	1.22593e+06	1.27259e+06
MAP1	2.35743e+06	2.78264e+06	2.63159e+06	6.71134e+06	6.46993e+06	6.15035e+06
SSA4	365788	488157	332164	321188	188808	215041
PRE2	3.26793e+06	3.45689e+06	3.31769e+06	3.83806e+06	4.45211e+06	3.92126e+06
YMR226C	3.5528e+06	3.93842e+06	3.71168e+06	3.57025e+06	2.81788e+06	3.27775e+06
GAD1	5.94578e+06	6.075e+06	5.09931e+06	2.35925e+06	2.16085e+06	2.17518e+06
MCT1	4473190	4787940	4432810	7805630	6543650	7135170
VPS29	859030	1.00511e+06	909544	954858	1.04371e+06	881526
IDP1	5.44839e+06	5.7544e+06	5.37312e+06	8.20865e+06	7.83919e+06	7.39147e+06
SAH1	4.84252e+07	5.58786e+07	4.75721e+07	6.66623e+07	6.49535e+07	6.32789e+07
INH1	2.25644e+06	2.44197e+06	2.32078e+06	1.24422e+06	1.12036e+06	1.23714e+06
KTR1	1.20859e+06	1.47412e+06	1.14942e+06	1.13399e+06	1.27693e+06	1.17373e+06
RTT102	858259	856422	846002	685447	691134	811205
PNP1	731209	768788	801450	586027	452183	585737
SFM1	1.87459e+06	2.03257e+06	1.86753e+06	2.03881e+06	1.72098e+06	1.87123e+06
YPT7	1.02019e+06	1.24477e+06	1.11421e+06	1.37971e+06	1.60183e+06	1.43176e+06
GRX5	1.47739e+06	1.55191e+06	1.37935e+06	1.26239e+06	1.04184e+06	1.05202e+06
PMR1	2.20569e+06	2.38754e+06	2.12523e+06	2.40147e+06	2.3008e+06	2.2453e+06
PDA1	8.67092e+06	8.87812e+06	7.94802e+06	9.35024e+06	9.5112e+06	9.96267e+06
PBP4	1.80346e+06	1.72127e+06	1.71231e+06	1.39874e+06	1.54042e+06	1.48292e+06
GRX2	2.38109e+06	2.1985e+06	2.16306e+06	2.34982e+06	2.31598e+06	2.23846e+06
COX5B	283670	206221	224610	235590	154716	257373
BMH1	9.83284e+06	1.38106e+07	1.08135e+07	1.26429e+07	1.23096e+07	1.30281e+07
PRE8	1.27211e+06	1.26397e+06	1.12589e+06	2.13385e+06	1.87603e+06	1.93511e+06
SIN3	5.07938e+06	4.73345e+06	5.0766e+06	4.06954e+06	3.89799e+06	3.62176e+06
STV1	1.39184e+06	1.29711e+06	1.35082e+06	1.37411e+06	1.00144e+06	1.3393e+06
BMH2	1.4603e+07	2.13771e+07	1.72285e+07	2.45547e+07	2.31739e+07	2.64781e+07
ENT5	603520	480163	548015	371327	382622	352672
PAN1	1.42406e+06	1.37316e+06	1.36982e+06	1.10142e+06	1.04698e+06	1.12539e+06
EUG1	603099	560791	679157	766391	849538	716576
MLS1	1.40631e+06	1.40059e+06	1.42037e+06	935507	759699	923198
SEC7	1.17158e+06	1.13994e+06	1.22207e+06	980476	978921	937085
CDC39	896764	1.10733e+06	930278	1.34713e+06	1.23164e+06	1.19702e+06
NDC1	730687	619065	747284	487517	507622	728608
VHS3	1.95279e+06	2.00389e+06	2.1896e+06	1.53549e+06	1.48983e+06	1.83151e+06
URA7	2.88713e+06	3.00223e+06	3.07716e+06	4.74279e+06	4.22192e+06	4.65242e+06
PEP8	883493	1.00417e+06	918282	763227	732764	785337
RPO26	1.25014e+06	1.36621e+06	1.36642e+06	1.9602e+06	1.94213e+06	1.99303e+06
HOS3	624593	665224	627762	331423	429096	399254
YIL108W	698828	779530	758102	717287	663516	707700
GEA2	114475	135042	89338.7	151546	151937	98609.5
YHB1	1.82084e+07	2.20913e+07	1.8659e+07	2.19725e+07	2.21636e+07	2.27014e+07
NUP116	855829	806457	883813	753852	665273	748991
PNO1	674321	598523	645259	901293	933206	925900
SEH1	854940	923475	862309	676739	769323	730486
ILS1	3.87508e+06	3.9598e+06	3.75793e+06	5.25118e+06	4.69386e+06	4.70759e+06
RPN6	4.0269e+06	4.03032e+06	4.00895e+06	3.49529e+06	2.98229e+06	3.30401e+06
RPT2	3.9629e+06	3.87617e+06	4.1808e+06	4.37465e+06	4.26249e+06	4.35704e+06
CCT6	1.78528e+06	1.84553e+06	1.77628e+06	2.40163e+06	2.3142e+06	2.02451e+06
ZWF1	3.7731e+06	4.05555e+06	3.84191e+06	2.89829e+06	2.82178e+06	2.89988e+06
HFD1	894949	895644	832702	710764	675071	729441
RPN11	2.90425e+06	2.62716e+06	2.93196e+06	2.12086e+06	2.02434e+06	2.04609e+06
VEL1	3.22441e+08	2.62061e+08	3.48311e+08	1.85593e+07	1.35377e+07	1.43681e+07
ENO2	2.00323e+08	3.97508e+08	2.63361e+08	8.09959e+08	6.06201e+08	7.6599e+08
UTP20	259365	244276	274065	250269	271758	297796
PRE10	6.05286e+06	7.77861e+06	5.57825e+06	9.45791e+06	8.79017e+06	9.12367e+06
ECM32	294654	NA	319263	189730	159570	134254
LAP3	1.31669e+07	1.37006e+07	1.19513e+07	4.41943e+06	3.96838e+06	4.30964e+06
ORC6	66082.9	60651.2	68575.1	41285.8	39400.8	47999.3
SPA2	490442	567754	523635	546757	479122	526328
YNR034W-A	6.70306e+07	6.59345e+07	6.79281e+07	4.43066e+07	5.25895e+07	5.3712e+07
GCY1	265216	203328	364643	560694	526884	411515
ELO1	1.7937e+06	2.07136e+06	2.07443e+06	1.47408e+06	1.31827e+06	1.33289e+06
IDH1	5.66317e+06	5.74485e+06	6.14402e+06	4.94665e+06	3.96698e+06	4.36924e+06
HBN1	135258	165492	113324	217592	206672	213777
RPA190	2.11416e+06	2.27816e+06	2.04891e+06	3.17038e+06	3.06234e+06	3.21545e+06
ATP4	6.92617e+06	6.93364e+06	6.99185e+06	5.40594e+06	4.84007e+06	5.17653e+06
RRP46	563695	573125	448854	565714	640911	629113
FLC2	243946	198503	224397	160505	174852	169395
RDL1	1.44863e+06	1.67382e+06	1.46902e+06	1.42698e+06	1.38525e+06	1.37452e+06
CIC1	1.01248e+06	1.07151e+06	1.00535e+06	1.39446e+06	1.32811e+06	1.54395e+06
KRE5	627929	681185	609752	617277	409750	344908
TOA2	755548	889301	732271	1.0625e+06	987427	1.02545e+06
ART5	273131	274934	220832	253888	223274	228949
SRM1	3.03269e+06	2.78984e+06	2.81112e+06	2.00758e+06	1.7452e+06	1.76959e+06
RGD2	141295	203477	173420	165852	175214	160311
MSC1	2.24023e+06	2.52055e+06	2.20618e+06	2.05754e+06	2.02287e+06	1.86336e+06
BNI1	155185	122988	161259	104446	88146.6	122792
SEC18	3.68906e+06	3.75097e+06	3.55925e+06	3.4655e+06	3.04404e+06	3.17468e+06
OXP1	2.02946e+06	1.9868e+06	2.05057e+06	3.47023e+06	3.04162e+06	3.42823e+06
MSL5	228262	211320	211796	193918	166798	165335
RPP2B	1.00116e+07	1.23795e+07	1.11303e+07	3.25071e+07	3.02291e+07	3.15325e+07
GLE1	117133	182668	NA	110512	128972	200544
ARP5	1.31031e+06	1.7618e+06	1.46309e+06	960553	895887	1.00592e+06
YNL134C	3.75146e+06	3.90365e+06	3.73973e+06	4.30748e+06	4.40534e+06	4.48437e+06
YML6	1.09447e+06	1.12636e+06	1.01583e+06	882714	865081	985372
BRR2	161939	162105	165930	69440.6	74190.7	NA
MET17	5.73967e+07	6.49973e+07	5.67694e+07	6.87079e+07	5.60963e+07	6.20967e+07
SAS10	468574	520295	467414	535302	475325	582045
GLY1	1.58112e+06	1.85758e+06	1.78336e+06	2.7203e+06	2.7353e+06	2.42038e+06
COP1	4.20688e+06	4.0736e+06	4.07899e+06	3.12695e+06	3.14118e+06	3.11289e+06
GFA1	5.92386e+06	7.18537e+06	6.36534e+06	5.52079e+06	5.95058e+06	5.36217e+06
BAT1	9.27756e+06	9.97686e+06	8.48633e+06	2.0954e+07	1.65722e+07	1.94948e+07
EMC4	1.81293e+06	1.84495e+06	1.72852e+06	1.72154e+06	1.8609e+06	1.57876e+06
PRC1	6.17227e+06	7.73288e+06	8.32701e+06	4.10482e+06	3.63225e+06	4.17444e+06
DBP7	125377	167649	116716	212129	202094	178022
SEC63	1.0633e+07	1.10953e+07	1.06765e+07	1.41705e+07	1.46414e+07	1.54192e+07
SUP35	2.82076e+06	2.64981e+06	2.63012e+06	3.078e+06	3.03679e+06	3.04507e+06
RPL26B	8.65703e+06	1.2681e+07	8.14274e+06	2.39536e+07	2.52136e+07	2.60168e+07
COX6	2.78002e+06	3.46429e+06	2.77208e+06	4.83914e+06	4.31041e+06	4.10388e+06
PAT1	1.34404e+06	1.3378e+06	1.40922e+06	1.27097e+06	1.16564e+06	1.23254e+06
CCT4	3.16356e+06	2.93823e+06	2.98165e+06	3.43556e+06	3.25717e+06	3.29862e+06
CSN12	59710.1	28532.6	54023.5	39568.8	NA	25310.5
LYS4	2.89442e+06	2.61195e+06	2.71594e+06	4.0753e+06	3.87804e+06	3.90924e+06
RAD51	322292	244032	336565	365265	342513	293474
HTL1	815255	993651	583760	827658	807542	819099
FKS1	1.9866e+06	2.00268e+06	2.01262e+06	2.10664e+06	2.18743e+06	2.14602e+06
THR1	5.4111e+06	6.20201e+06	5.78915e+06	6.48592e+06	6.00725e+06	6.83696e+06
YPL150W	65272.1	47214.8	51321.8	NA	34064	42906.5
ATP14	1.3631e+06	2.32461e+06	1.85364e+06	2.32735e+06	2.0145e+06	2.25192e+06
DPH5	2.2252e+06	2.16197e+06	2.14121e+06	2.19002e+06	2.12457e+06	1.96503e+06
QCR10	2.24489e+06	2.17524e+06	2.00952e+06	1.3627e+06	1.68885e+06	1.31561e+06
PIC2	1.6939e+06	1.60284e+06	1.55925e+06	1.88208e+06	1.759e+06	2.00688e+06
NUP170	685467	611404	676116	537788	584531	536113
VIP1	621436	569218	527870	657319	614440	652731
ADO1	1.32008e+07	1.31915e+07	1.22611e+07	1.16887e+07	1.25911e+07	1.2059e+07
MIX14	660898	725292	669130	565794	484842	554106
ADE12	6.93098e+06	6.89698e+06	6.92959e+06	7.83634e+06	6.81776e+06	7.01536e+06
YGL036W	89105.8	134711	84379.4	101554	109644	123484
SFH5	572458	507700	500516	343483	314999	333273
SSZ1	9.81166e+06	1.06976e+07	9.64772e+06	1.33512e+07	1.32284e+07	1.31385e+07
ROT2	2.44939e+06	2.57794e+06	2.15834e+06	1.34693e+06	1.45489e+06	1.74137e+06
AIM2	1.32386e+06	1.50029e+06	1.41003e+06	1.34526e+06	1.05883e+06	1.16794e+06
SEC53	8.31257e+06	1.02907e+07	7.99249e+06	1.09851e+07	1.13355e+07	1.11815e+07
DLD3	7.5175e+06	8.87619e+06	8.42326e+06	8.86169e+06	8.51545e+06	9.00558e+06
ZPS1	8.24592e+06	1.82092e+07	1.14375e+07	2.32427e+07	2.548e+07	2.69281e+07
HIS1	4.01319e+06	4.80485e+06	4.11129e+06	5.32054e+06	5.18327e+06	5.35085e+06
TRX3	3.02035e+06	2.93345e+06	3.27838e+06	2.89207e+06	3.05631e+06	2.81438e+06
PAN5	1.80915e+06	1.83619e+06	1.8653e+06	1.60966e+06	1.72638e+06	1.59779e+06
VPS75	485867	445898	513717	392402	382505	405664
RRP40	145618	147640	136935	178533	220767	170805
SHB17	2.45053e+06	2.4597e+06	2.30461e+06	2.69819e+06	2.5612e+06	2.80493e+06
RIX1	656448	693562	669893	693361	708137	633921
ARG5,6	2.64401e+06	2.6828e+06	2.52695e+06	3.36996e+06	3.12994e+06	3.20942e+06
TIM9	4.8133e+06	4.2796e+06	4.85836e+06	4.09801e+06	4.02892e+06	4.11284e+06
GAR1	1.70391e+06	1.68304e+06	1.70623e+06	2.77144e+06	1.98852e+06	2.57103e+06
TEF1	8.37649e+08	9.06171e+08	7.77847e+08	8.82718e+08	1.07963e+09	1.02201e+09
QNS1	1.70435e+06	1.81947e+06	2.00188e+06	1.25385e+06	1.29614e+06	1.44026e+06
SIT4	871950	835724	859908	783908	883787	771569
TIF4632	649754	626475	643666	567480	491160	442080
MDJ1	119528	175498	104408	268065	227535	230361
SEC65	531929	464259	516502	593359	532094	527463
SFA1	7.03139e+06	7.87011e+06	6.71605e+06	1.16359e+07	1.12097e+07	1.14899e+07
RNA1	891917	897744	854784	706966	710155	787117
MOT2	1.43904e+06	1.8219e+06	1.38996e+06	1.36502e+06	1.22145e+06	1.37681e+06
UBP14	45625.3	51574.1	43486	114593	115321	120978
NCL1	1.77855e+06	2.06066e+06	1.80937e+06	1.89532e+06	1.9754e+06	2.16962e+06
TIM10	754277	829239	772466	871912	891594	853789
UBP15	NA	517925	540897	NA	363331	433700
HSP78	5.00449e+06	5.03201e+06	4.83763e+06	6.16215e+06	5.3745e+06	5.33577e+06
GCD6	847719	795049	755988	766687	698067	823729
COX17	7.62624e+06	6.74895e+06	5.56718e+06	4.90266e+06	4.13631e+06	4.14159e+06
NUP57	2.34849e+06	1.95742e+06	1.94968e+06	1.91388e+06	1.77931e+06	2.02189e+06
PCL6	148125	159591	132682	119917	98387.7	117508
PUF4	452401	390715	387096	405050	406622	412572
CCW14	2.09532e+06	1.59377e+06	2.05449e+06	1.16325e+06	1.58466e+06	1.43188e+06
EFM5	2.57633e+06	1.70711e+06	2.23751e+06	2.55761e+06	2.09386e+06	1.96012e+06
GND1	3.05902e+07	3.80698e+07	3.04755e+07	8.33833e+07	8.87949e+07	8.89254e+07
MRPL3	1.33544e+06	1.21383e+06	1.28506e+06	955786	1.04839e+06	1.13785e+06
CEG1	390756	324104	403347	770391	959651	257270
TIM13	1.35779e+06	1.29985e+06	1.37253e+06	1.21778e+06	1.16649e+06	1.28827e+06
LEU4	6.3266e+06	5.90968e+06	5.95808e+06	8.7023e+06	9.57692e+06	9.16441e+06
CDC3	3.9144e+06	4.08672e+06	3.74036e+06	3.51788e+06	3.82419e+06	3.63643e+06
NMA111	2.34022e+06	2.33509e+06	2.42474e+06	1.86595e+06	2.24574e+06	2.1033e+06
ARO2	3.3368e+06	3.42633e+06	3.90059e+06	7.22389e+06	6.07805e+06	6.18032e+06
UFD2	142987	169753	NA	153162	218955	159895
APE3	1.14965e+07	1.3625e+07	1.11352e+07	9.5672e+06	9.47388e+06	8.83064e+06
HAP1	123016	149387	105324	96246.5	140458	87127.3
LIP5	1.49262e+06	1.47206e+06	1.46267e+06	1.74855e+06	1.35925e+06	1.58289e+06
DIS3	1.04168e+06	906554	1.03465e+06	1.14234e+06	1.24439e+06	1.20681e+06
SFP1	398874	NA	357810	138561	160938	124013
VAC8	4.35562e+06	5.05844e+06	4.43562e+06	5.1341e+06	5.2188e+06	5.13037e+06
MYO5	828894	693015	786104	521172	453557	482242
GCD1	455601	436230	414610	588776	570319	474164
SET5	175700	172126	144914	167140	157645	197882
CYC7	1.18632e+06	1.37177e+06	1.41345e+06	1.72334e+06	1.63389e+06	1.47116e+06
HIF1	466928	523621	507594	416541	418511	461905
DUS3	618028	545300	604804	919023	864510	922292
MCM2	162367	187468	160259	132717	177792	167116
ALO1	734464	791333	860248	1.11891e+06	1.29734e+06	989094
MET7	6.00715e+06	5.86509e+06	5.51025e+06	4.50394e+06	5.13011e+06	4.58564e+06
ERB1	910149	827866	940124	1.20383e+06	1.2662e+06	1.14545e+06
PDR1	256746	NA	244990	236506	226814	236634
PEP1	1.77812e+06	1.86859e+06	1.7693e+06	1.31792e+06	1.41905e+06	1.35393e+06
NOC2	973206	1.0036e+06	922469	1.30933e+06	1.32197e+06	1.38435e+06
TPT1	253823	249505	223039	154628	133489	160491
RPN8	611762	692607	780670	711222	807735	902642
PWP2	503845	596751	517126	664253	669252	634581
FCY1	NA	1173370	1152230	1931300	1967020	1785340
CDC42	2.34639e+06	2.52132e+06	2.28475e+06	1.58241e+06	1.67573e+06	1.6104e+06
COX4	5.99523e+06	6.82807e+06	6.01449e+06	6.39631e+06	5.9582e+06	6.53484e+06
NAT3	46203.3	94543	NA	211804	94477.6	179462
GIS2	800750	1.23418e+06	1.10708e+06	3.46114e+07	3.23701e+07	3.16338e+07
BOL2	168174	199394	210551	141002	129712	151653
GGA2	3.33586e+06	3.35464e+06	2.63683e+06	2.59061e+06	2.45293e+06	2.53693e+06
DUO1	276998	290042	278820	211467	222526	184110
SRV2	2.27409e+06	2.127e+06	2.19529e+06	1.58744e+06	1.45256e+06	1.71136e+06
HRT1	410440	428126	456466	503973	292083	365820
SNQ2	346615	309733	250940	262827	289301	278447
SHP1	1.80592e+06	1.91989e+06	1.91028e+06	2.8076e+06	2.92065e+06	2.77997e+06
HSP10	8.50126e+06	9.14924e+06	8.18025e+06	9.7345e+06	8.56458e+06	9.44074e+06
RPC40	1.30293e+06	1.30212e+06	1.36392e+06	1.81787e+06	1.69263e+06	2.18705e+06
TPO4	1.03662e+06	1.69187e+06	1.05852e+06	743193	639492	782791
MSC7	1.59025e+06	1.46497e+06	1.63986e+06	1.32957e+06	1.25209e+06	1.4175e+06
QRI1	1.05057e+06	1.08299e+06	969651	881680	922074	931585
RPS13	2.07963e+07	2.39127e+07	1.86177e+07	2.80525e+07	3.1379e+07	3.1797e+07
YBR056W	828029	936926	855069	688965	632934	581579
DCS1	1.7882e+06	2.10635e+06	1.60838e+06	1.69526e+06	1.63322e+06	1.90225e+06
PDC1	7.3564e+08	8.46447e+08	7.20196e+08	7.20985e+08	7.42634e+08	7.22691e+08
CCS1	1.07063e+06	1.01647e+06	1.12511e+06	1.03471e+06	741762	756773
HEM13	3.83698e+06	4.30415e+06	3.93903e+06	6.66601e+06	6.65346e+06	5.53894e+06
CYS3	9.39379e+06	1.02092e+07	9.03701e+06	8.78583e+06	8.66543e+06	8.96014e+06
VPS4	2.15105e+06	2.42551e+06	2.12337e+06	1.82129e+06	1.75772e+06	1.82494e+06
HEM14	102306	133166	160435	237813	238806	158633
XRN1	1.4113e+06	1.37182e+06	1.31771e+06	1.00939e+06	932338	1.01979e+06
CPR2	83317.5	111554	84490.5	132279	139922	139620
CHO2	2.50076e+06	2.73395e+06	2.21594e+06	2.89867e+06	2.94979e+06	3.1111e+06
BDF1	319951	336634	336242	241713	219987	211773
CCP1	645563	653216	685714	706445	525341	686876
ATP3	1.56568e+07	1.25564e+07	1.57292e+07	1.17522e+07	8.83218e+06	9.48897e+06
CDS1	1.40787e+06	1.25059e+06	1.43986e+06	1.87594e+06	1.61495e+06	1.58638e+06
MVD1	5.77176e+06	6.00946e+06	5.47761e+06	4.26506e+06	4.01914e+06	4.3613e+06
SYP1	1.62533e+06	1.56884e+06	1.46404e+06	1.12574e+06	1.11269e+06	1.11925e+06
YMR114C	38001.3	53784	43996.6	34946.5	24621.8	43811.7
CHS5	912765	1.09839e+06	1.02478e+06	735483	590737	685540
TRP5	1.10323e+07	1.08925e+07	1.11576e+07	1.20812e+07	1.03767e+07	1.1009e+07
ROM2	55443.8	56187.8	62639.4	43648.6	37865.9	26727
MAP2	836883	1.07383e+06	778220	984327	964546	1.09673e+06
GPD1	1.11037e+07	1.21606e+07	1.1154e+07	1.10561e+07	1.20247e+07	1.15961e+07
SES1	8.74395e+06	9.26721e+06	8.88227e+06	1.40944e+07	1.12556e+07	1.27552e+07
NPR1	961086	955118	942917	805237	833487	814307
RPB3	411113	420642	415650	549806	294203	369461
RPA135	1.48045e+06	1.42272e+06	1.33134e+06	1.82494e+06	2.02402e+06	1.94591e+06
YLR149C	201080	183700	182121	151734	158147	144092
RPB9	1.22052e+06	1.38899e+06	1.41961e+06	1.00006e+06	773333	779658
TRM44	199851	220818	189053	196058	140999	162626
FRQ1	212106	378207	399342	323718	447317	190110
DED81	7.36872e+06	8.03762e+06	7.61632e+06	1.18565e+07	1.21071e+07	1.18915e+07
UTP13	646907	519646	716227	1.11722e+06	1.00936e+06	1.02679e+06
PUP3	2.0003e+06	1.76159e+06	2.01025e+06	2.47944e+06	1.60798e+06	1.90719e+06
POL30	2.89901e+06	2.7578e+06	3.14463e+06	2.45631e+06	2.30207e+06	2.52339e+06
NFS1	2.42324e+06	2.3745e+06	2.36348e+06	3.03713e+06	2.52203e+06	2.40226e+06
ARO9	120884	132941	110337	32072.3	28076.8	NA
RPL10	2.40934e+07	2.75749e+07	2.3002e+07	4.25205e+07	3.73204e+07	4.05518e+07
RAS1	605863	639145	676722	713354	580304	810937
NPL3	6.79823e+06	6.74778e+06	6.77542e+06	1.11884e+07	8.77026e+06	9.49123e+06
SRC1	4808660	3580350	5023180	6.67638e+06	4913930	4791060
NUP157	4.45452e+06	4.30032e+06	3.93159e+06	3.81081e+06	3.81313e+06	3.9872e+06
PMA1	1.92286e+07	2.02497e+07	1.90929e+07	2.34138e+07	1.8639e+07	2.27698e+07
HAT1	464062	523559	450091	389038	366894	348805
MRPL17	450590	468973	434967	312801	254959	267996
MNP1	1.38157e+06	1.40206e+06	1.23794e+06	1.39282e+06	1.14648e+06	1.40055e+06
GGC1	2.21307e+06	2.32577e+06	2.09112e+06	4.17484e+06	3.82567e+06	3.85215e+06
ADK1	6.66245e+07	6.97388e+07	6.93929e+07	6.63975e+07	6.60755e+07	6.45286e+07
TRM5	911783	899553	948008	906088	693295	775031
MAE1	3.05496e+06	3.50369e+06	3.14984e+06	7.13002e+06	6.61776e+06	6.45038e+06
AMS1	1.71689e+06	1.71153e+06	1.70535e+06	785572	858524	782954
TPA1	732225	742258	804039	898009	863478	834138
ARX1	2.73378e+06	2.59414e+06	2.69638e+06	3.78148e+06	3.79431e+06	3.57665e+06
OPT2	48191.2	49747.3	67480.6	118631	136901	162512
MRS6	547068	660919	606331	431282	388643	401254
VAN1	582633	505176	528721	317026	256847	265618
TAF5	2.08895e+06	2.1838e+06	2.18847e+06	1.9747e+06	2.16736e+06	1.77539e+06
SEC16	1.35907e+06	1.40351e+06	1.27009e+06	1.19991e+06	1.2431e+06	975552
ZRT1	2.68432e+07	2.87801e+07	2.6146e+07	707491	779109	824291
MCR1	5.08187e+06	6.38241e+06	5.38589e+06	3.76241e+06	3.28531e+06	3.67219e+06
PUS1	1.87398e+06	2.13792e+06	1.84788e+06	2.21983e+06	2.52036e+06	2.58954e+06
HSP31	2.84954e+06	3.36346e+06	3.22738e+06	3.08772e+06	2.63076e+06	2.90086e+06
HEK2	2.57975e+06	2.39177e+06	2.48676e+06	1.64155e+06	1.64839e+06	1.68511e+06
HXK1	4.27409e+07	5.07931e+07	4.4403e+07	4.84837e+07	4.54062e+07	4.29331e+07
CIR1	2.84548e+06	3.27836e+06	2.72743e+06	3.83106e+06	3.74412e+06	3.53118e+06
STT3	981227	1.1268e+06	965786	1.18628e+06	1.12299e+06	1.12489e+06
TIF11	5.03971e+06	4.89427e+06	5.10763e+06	4.53987e+06	3.91805e+06	4.2717e+06
PDC5	1.01506e+08	9.69479e+07	1.1355e+08	7.22546e+07	6.83696e+07	7.39633e+07
CDC40	55964.6	80963.9	NA	33482.2	40151.8	64598.1
CDC53	465624	437628	532775	478583	396245	513649
MEU1	1.08523e+06	1.08616e+06	1.05356e+06	1.07737e+06	1.12966e+06	1.04536e+06
YRB2	2016080	1723570	1813960	955415	798556	988525
ARO7	2.01285e+06	2.23614e+06	2.03784e+06	1.831e+06	1.64945e+06	1.52893e+06
ILV3	6.58565e+06	6.79841e+06	6.52215e+06	1.97769e+07	1.66054e+07	1.8003e+07
SCM4	1.86616e+06	1.8131e+06	1.54386e+06	1.76706e+06	1.70851e+06	1.89285e+06
ADE16	2.22351e+06	2.12871e+06	2.08523e+06	2.08177e+06	1.9233e+06	1.87077e+06
YBR085C-A	2.10118e+06	4.58125e+06	3.97347e+06	6.63529e+06	3.6847e+06	5.13511e+06
FOL2	1.33608e+06	1.33638e+06	1.25398e+06	2.38517e+06	1.24486e+06	1.44321e+06
YDR381C-A	641285	718179	781274	519113	403340	489718
CDC37	768081	848278	821985	853112	734614	782091
RPL13B	1139550	NA	2118840	NA	761079	527021
YSA1	2.29084e+06	2.40173e+06	2.7043e+06	2.37824e+06	2.02324e+06	2.30242e+06
DOP1	2382550	2743000	2768340	1972900	1658480	1729900
YKL100C	108760	141169	74008.9	107476	118762	118904
LEU9	819551	823705	811099	1.65096e+06	1.58958e+06	1.91197e+06
POR1	2.1856e+07	2.16107e+07	2.20654e+07	2.2299e+07	2.13077e+07	1.89859e+07
ACO1	2.02263e+07	1.93754e+07	1.91119e+07	1.04411e+07	9.30404e+06	1.04594e+07
PRP9	318668	383846	339062	254021	214809	231930
GCV1	1.91583e+06	1.80894e+06	1.94962e+06	1.99639e+06	1.81468e+06	1.74544e+06
RET2	2.03677e+06	1.8038e+06	1.82887e+06	1.22265e+06	1.14593e+06	1.16914e+06
CHC1	3.12313e+06	3.05606e+06	2.99038e+06	2.34663e+06	2.29167e+06	2.3245e+06
DAP2	875604	1.035e+06	1.05146e+06	664043	692090	649469
QCR2	8.07725e+06	7.5628e+06	7.38062e+06	5.33005e+06	4.82975e+06	5.26616e+06
PRE3	4.30178e+06	3.74232e+06	4.24657e+06	4.02059e+06	3.89537e+06	3.83237e+06
CIS3	1.81033e+06	1.68066e+06	1.96613e+06	947934	818124	892360
COX8	5.9346e+06	6.05459e+06	5.70482e+06	2.71136e+06	1.37042e+06	1.84336e+06
MDN1	985628	604407	1.01506e+06	327619	349318	335973
STT4	252150	297214	191727	230544	197285	245413
HCM1	361279	NA	343879	515353	409773	388876
EHD3	595211	619634	518587	650438	566338	524468
SAM50	323945	246552	258871	204256	163397	230513
GLG1	595393	602229	570249	684842	437554	484279
PXP2	1.53219e+06	2.16137e+06	1.26653e+06	1.44516e+06	890545	1.20633e+06
DYN2	139821	118342	94527.2	98729	81628.8	NA
PMT2	1.92669e+06	2.15105e+06	1.68047e+06	1.83011e+06	1.84842e+06	1.7615e+06
NCP1	2.48482e+06	3.04204e+06	2.48991e+06	2.94562e+06	3.31323e+06	2.915e+06
TAT2	534920	529009	839507	447851	261686	326679
ADE17	7.26587e+06	6.78859e+06	7.36379e+06	8.31906e+06	6.78697e+06	7.35752e+06
REG1	709909	895385	718837	607509	635139	630745
CAP2	1.94393e+06	1.98361e+06	2.10481e+06	1.45166e+06	1.20072e+06	1.48297e+06
MRPL35	527213	597206	NA	178448	32472	68720.2
ERG29	211729	240205	254867	220791	169314	160719
NOP9	311144	318347	311805	371256	326276	315008
YRA1	4.17538e+06	3.67586e+06	4.06657e+06	3.14113e+06	3.06642e+06	3.2941e+06
FAA4	4.01686e+06	4.40927e+06	3.93942e+06	4.8781e+06	4.83037e+06	4.64973e+06
FAA1	6.44664e+06	6.48187e+06	6.32027e+06	3.80542e+06	3.66587e+06	4.29897e+06
GLN4	1.81367e+06	1.81642e+06	1.66657e+06	2.26079e+06	2.22279e+06	2.21268e+06
DPM1	3.66216e+06	3.94509e+06	3.58699e+06	4.08581e+06	4.58215e+06	3.79064e+06
SXM1	481021	525662	518438	426444	374026	403347
GAS1	9.80213e+06	1.19757e+07	9.06519e+06	1.00567e+07	1.03379e+07	9.54025e+06
ALE1	1.0523e+06	1.10566e+06	1.01411e+06	645720	684848	568446
MTC1	2.27883e+06	2.46776e+06	2.267e+06	1.89514e+06	1.62268e+06	1.73129e+06
YJL171C	5.82746e+06	6.0743e+06	6.28997e+06	5.25321e+06	5.91314e+06	6.01085e+06
ARG4	7.52262e+06	9.17988e+06	7.03668e+06	2.17921e+07	1.79786e+07	1.67288e+07
KAP104	361294	462421	257558	356936	345926	299629
TOP1	298970	353707	282908	285073	270394	233099
RCF2	778566	934161	757860	841996	855998	781897
VMA6	5.12034e+06	5.14038e+06	5.11209e+06	4.03899e+06	3.56786e+06	3.60871e+06
CTP1	2.90296e+06	2.71317e+06	2.64159e+06	2.7211e+06	2.2366e+06	2.53313e+06
MED1	172100	174195	144414	122365	130529	115253
CEM1	466398	350062	401925	717107	684282	553758
PRD1	557387	566944	468831	383149	358241	301260
TKL2	6.94988e+06	7.01653e+06	5.88123e+06	6.49776e+06	6.27952e+06	6.56141e+06
FMP52	1.71376e+06	2.15843e+06	1.41699e+06	2.05347e+06	2.36078e+06	2.01664e+06
NOP2	2.27749e+06	2.10696e+06	2.25398e+06	2.55273e+06	2.83863e+06	2.67202e+06
UTP7	549177	657376	631309	531575	584980	643053
UTP5	429058	386963	375679	361158	336626	321372
YDR341C	6.22771e+06	6.19077e+06	5.87265e+06	8.60763e+06	7.85993e+06	8.03037e+06
FPR3	2.868e+06	2.51647e+06	3.20647e+06	3.11934e+06	3.45671e+06	2.94638e+06
CSE1	354861	310767	359083	314918	235880	208675
TPM1	5.13508e+06	5.93769e+06	5.80555e+06	6.10033e+06	3.98425e+06	4.51712e+06
SBA1	9.38531e+06	8.91511e+06	9.12205e+06	4.73509e+06	4.12071e+06	4.20556e+06
MLP1	1.65219e+06	1.72824e+06	1.6899e+06	1.46634e+06	1.36898e+06	1.41936e+06
AIM29	504351	911715	686357	1.05828e+06	1.01067e+06	1.1538e+06
PTK2	1.171e+06	1.14066e+06	1.01545e+06	661439	545838	573220
GAS5	7.73929e+06	7.78605e+06	8.55995e+06	7.7549e+06	8.33719e+06	7.52246e+06
TSC13	637935	604307	593661	522236	433440	428341
ADE4	4.3837e+06	4.41439e+06	3.94839e+06	5.38561e+06	5.33942e+06	5.14162e+06
ARE2	676569	754571	734323	519476	504347	592263
UBP1	1.11048e+06	1.40984e+06	1.27125e+06	1.04845e+06	928188	993460
NOG1	1.97051e+06	1.98895e+06	1.8061e+06	2.27368e+06	2.71843e+06	2.5437e+06
LOC1	1.13725e+06	1.25347e+06	1.18652e+06	961132	587763	767665
CUE5	1.60031e+06	1.75893e+06	1.70236e+06	1.55386e+06	1.12075e+06	1.325e+06
BBC1	1.62299e+06	1.71951e+06	1.69408e+06	1.31119e+06	1.11063e+06	1.22904e+06
YHR127W	5.49309e+06	4.83211e+06	5.5581e+06	4.71329e+06	7.32172e+06	5.14358e+06
SLA2	987291	1.08732e+06	1.10874e+06	791692	772509	724529
LSC2	3.12145e+06	3.02811e+06	2.93571e+06	1.65004e+06	1.54973e+06	1.52306e+06
GSF2	3.51852e+06	3.51651e+06	3.34093e+06	2.95621e+06	3.32185e+06	3.21513e+06
SET6	762935	NA	800284	1301970	1317150	NA
ESF1	869875	907366	973335	887442	977489	686612
GLN1	1.3317e+07	1.25814e+07	1.26186e+07	1.64241e+07	1.53771e+07	1.58481e+07
MET22	2.93756e+06	3.0692e+06	2.75296e+06	3.81065e+06	3.60339e+06	4.04547e+06
GET3	3.44598e+06	3.32287e+06	2.9888e+06	3.32371e+06	3.31344e+06	2.85756e+06
SFB3	2.44478e+06	2.47603e+06	2.38485e+06	2.13815e+06	2.01475e+06	1.98948e+06
RPA34	672677	648764	682122	315826	317611	386987
SEY1	489920	437441	373967	426719	444826	393648
PYC1	2.71388e+06	2.68999e+06	2.59178e+06	1.91869e+06	1.82658e+06	2.056e+06
PYC2	1.48538e+06	1.37756e+06	1.54773e+06	1.93158e+06	1.70409e+06	1.59677e+06
HHF1	2.85321e+07	3.99305e+07	2.71709e+07	1.95118e+07	2.37138e+07	1.99024e+07
MRPS8	2.84265e+06	2.7363e+06	2.74522e+06	2.29367e+06	2.65671e+06	2.74562e+06
BNI4	87289.7	96109.9	89074	70815	86966.3	64575.2
UBC7	1.29674e+06	1.07267e+06	1.27616e+06	805409	715011	668573
YME1	6.7465e+06	5.87893e+06	6.86314e+06	6.91517e+06	5.86556e+06	5.81724e+06
DOT5	1.49973e+06	1.68458e+06	1.50641e+06	935992	766117	870109
DBP5	4.68934e+06	4.58599e+06	5.12301e+06	5.24996e+06	4.67339e+06	5.02421e+06
TDH1	1.16734e+08	1.50333e+08	1.14038e+08	1.30919e+08	1.29353e+08	1.37977e+08
MIC26	455971	383956	475764	287965	309154	364188
CDC1	446216	464269	453717	402517	400100	359342
TOM20	1.30366e+06	1.20794e+06	1.50116e+06	1.26744e+06	844146	924298
FTH1	13344.3	5811.64	11959.2	17382.5	7840.83	17297.7
SRP72	1.26912e+06	1.30049e+06	1.28302e+06	1.25747e+06	1.35632e+06	1.33949e+06
RSC8	1.93626e+06	2.22581e+06	1.89397e+06	1.93815e+06	1.9178e+06	1.92769e+06
SSH1	1.57785e+06	1.40193e+06	1.66144e+06	1.17596e+06	987000	937551
SER33	1.36997e+07	1.40751e+07	1.29531e+07	1.81512e+07	1.69132e+07	1.66188e+07
PNG1	255367	269642	253177	390981	371899	625018
PGM1	1.38219e+06	1.24995e+06	1.36665e+06	1.29255e+06	1.1244e+06	1.34636e+06
YPL199C	1.08446e+06	1.23134e+06	995847	766503	651435	617744
ERV46	922674	867372	914353	794719	850288	707217
AAH1	218521	142257	228014	114103	177769	152653
NOP4	729994	783514	823909	1.06391e+06	958373	1.08081e+06
CKA1	929142	1.19332e+06	997132	782262	853789	990269
PTC7	997475	855501	967806	609383	490588	615554
ETR1	720742	746865	744358	392794	348320	379601
HIS6	412267	453481	344995	526695	409756	478901
SBP1	1.23046e+07	1.31214e+07	1.30528e+07	1.37501e+07	1.14561e+07	1.22744e+07
AIM3	1.20667e+06	1.1447e+06	1.21094e+06	927152	968876	982073
TFG2	385401	398953	364674	350951	262681	327755
TFS1	2.65693e+06	4.01389e+06	2.88411e+06	3.3039e+06	2.66013e+06	2.40141e+06
DBP2	2.15867e+06	2.13353e+06	2.18897e+06	4.89695e+06	4.86872e+06	5.11e+06
BRE4	267883	266721	258881	188417	211858	171809
TIF34	2.6989e+06	2.88595e+06	2.73396e+06	3.84327e+06	3.6118e+06	3.65458e+06
CBF5	3.14474e+06	3.58219e+06	2.83988e+06	3.09724e+06	3.0722e+06	3.17651e+06
TCB3	1.35645e+06	1.27138e+06	1.38182e+06	967964	1.06286e+06	978572
YGR126W	102718	81453.4	98991.3	73739	63258.9	48923.4
YHR138C	2.0579e+06	2.525e+06	2.08966e+06	3.323e+06	3.78064e+06	3.26786e+06
FSH1	2.33874e+06	3.05175e+06	2.45605e+06	4.89733e+06	4.32941e+06	4.90472e+06
PRE7	4.42971e+06	3.7117e+06	4.40018e+06	3.20252e+06	2.59268e+06	2.90325e+06
HOM2	1.86731e+07	1.81246e+07	1.88658e+07	2.50985e+07	2.50434e+07	2.58064e+07
AIM41	790514	813928	772707	877889	879318	812276
RHO3	1.3027e+06	1.55671e+06	1.33335e+06	1.28417e+06	1.29248e+06	1.33313e+06
RTS3	107794	135320	107364	87825.7	66715.4	132306
SKP1	2.48365e+06	2.81903e+06	3.1311e+06	2.27803e+06	1.59306e+06	2.17465e+06
SCO1	1.9346e+06	1.713e+06	1.75763e+06	961641	961675	1.04822e+06
MXR1	1.54059e+06	1.77515e+06	1.38877e+06	2.02009e+06	2.0771e+06	1.77373e+06
HRR25	423272	482192	408920	361178	306649	359278
CDC73	2.10517e+06	2.38419e+06	2.47461e+06	1.69948e+06	1.4285e+06	1.44205e+06
RCK2	602827	603373	495870	409675	468061	427560
CWH43	464562	410400	610774	245442	189155	242786
POM152	592675	568180	628176	559404	566118	562793
ERV25	701885	722117	621382	279927	162249	159039
APE4	557825	606230	487872	373067	394922	304059
SDS3	103858	113923	119848	124989	117426	90206.9
MDH1	4.08052e+06	4.98524e+06	4.18983e+06	3.43138e+06	3.16858e+06	3.32824e+06
RAS2	2.50223e+06	2.53424e+06	2.59521e+06	1.60656e+06	1.48603e+06	1.51211e+06
PMT1	2.15262e+06	2.24246e+06	2.17707e+06	2.31885e+06	1.93099e+06	2.18551e+06
SIL1	107388	100331	131484	108936	159945	159515
MSL1	56570.9	72204.8	45437.4	145355	127581	165992
YIL002W-A	553736	559853	651784	631806	512412	437279
ATG27	529428	435941	539699	511369	422174	511973
RRP4	584965	623359	619146	782039	865633	863536
NUP133	785581	828312	784378	555028	469191	509583
YDR415C	97419.8	64345.9	75811.8	182520	122657	127699
SRP1	1.65734e+06	1.58104e+06	1.60665e+06	1.54982e+06	1.53585e+06	1.46859e+06
EMP24	363800	620249	469456	798386	608535	698888
YOR283W	2.50589e+06	2.5288e+06	2.31043e+06	1.267e+06	1.21043e+06	1.18194e+06
MET5	9.47229e+06	9.76481e+06	8.71533e+06	1.29535e+07	1.18359e+07	1.24845e+07
BRE5	932487	914344	947549	788142	647577	665982
ATP2	1.75634e+07	1.73911e+07	1.69167e+07	1.88401e+07	1.91779e+07	1.96032e+07
THP2	858347	916280	960171	418720	441149	663016
SEC13	3.92301e+06	4.43135e+06	3.87976e+06	4.64114e+06	4.17323e+06	4.66117e+06
TRS85	89598	137836	87311.6	42023.5	26525.4	NA
UTR4	663131	594565	625596	446839	374046	340479
ROK1	466252	603887	545419	415515	516968	651881
RPN2	2.98489e+06	2.89789e+06	2.81963e+06	2.9423e+06	2.77565e+06	2.78884e+06
HDA3	110802	108750	122170	53847.9	50128.2	36251.8
TIM11	1.61832e+06	1.75964e+06	1.50591e+06	2.05973e+06	1.88507e+06	1.65603e+06
SAR1	7.43924e+06	7.91705e+06	8.40953e+06	7.06031e+06	5.64596e+06	6.27254e+06
CAR1	817014	793206	781082	842132	788442	860956
CUB1	1.60332e+06	1.81794e+06	1.73274e+06	1.61163e+06	1.56128e+06	1.44266e+06
IRC21	90900	NA	90078.8	71250.9	108873	82148.9
COQ4	171610	156050	147172	108458	92959.5	130030
HTS1	2.28788e+06	2.21798e+06	2.02961e+06	2.9661e+06	2.74312e+06	2.77126e+06
TIM50	2.02794e+06	2.11525e+06	1.9916e+06	1.69925e+06	1.63519e+06	1.90019e+06
ADE1	4.04967e+06	4.77819e+06	4.09025e+06	6.85089e+06	6.3014e+06	6.16812e+06
AIM24	202475	194768	172003	91889.6	53200.3	57644.7
ARP3	1.88089e+06	1.76695e+06	1.81542e+06	1.52329e+06	1.49579e+06	1.4943e+06
COX13	1.34173e+06	1.54458e+06	1.30599e+06	1.44773e+06	683340	823604
GPM2	3.91175e+06	4.02797e+06	3.53938e+06	2.72547e+06	2.37237e+06	2.30029e+06
ABP140	1.13007e+06	1.14631e+06	1.26762e+06	999570	671276	729877
LSG1	672188	608571	710698	812894	789034	861367
FBA1	3.99144e+08	4.25067e+08	4.09286e+08	5.24438e+08	4.88701e+08	5.37114e+08
KTR3	3.35474e+07	3.5058e+07	3.6485e+07	2.36793e+07	1.77587e+07	2.15584e+07
ERG9	3.54256e+06	3.96846e+06	3.4183e+06	4.78139e+06	4.62014e+06	4.60571e+06
GUK1	2.16413e+06	2.19159e+06	2.39203e+06	1.95209e+06	1.17022e+06	1.33627e+06
UBA4	466585	441866	481705	350430	323712	381279
GPD2	3.69698e+06	3.43659e+06	3.38035e+06	3.77917e+06	3.75366e+06	3.49029e+06
SCH9	1.05452e+06	818955	883898	646942	605544	626609
ARB1	4.37151e+06	4.34775e+06	3.87437e+06	6.04034e+06	6.83018e+06	6.36152e+06
REX2	319847	260251	324151	251701	152809	191003
TPD3	1.66482e+06	1.74921e+06	1.69962e+06	1.58229e+06	1.54993e+06	1.33281e+06
KRI1	4.29057e+06	4.73173e+06	4.02825e+06	3.40438e+06	4.05335e+06	3.77577e+06
TPM2	4.06217e+06	4.52256e+06	4.50359e+06	3.00858e+06	3.04715e+06	2.87172e+06
SOK2	266391	268823	252832	190359	165114	185781
CHA1	1371890	1418150	1196300	1745200	1793190	1778830
RNR4	2.14547e+07	2.28237e+07	1.99605e+07	1.99722e+07	1.87683e+07	1.782e+07
PUP2	2.90029e+06	2.56005e+06	2.93209e+06	2.797e+06	2.70301e+06	2.77956e+06
NOB1	809375	869658	803349	953828	977928	1.06567e+06
FAR8	648658	708601	681765	449868	409413	427069
AIM9	1.26884e+06	1.21513e+06	1.2534e+06	1.22308e+06	1.23475e+06	1.11951e+06
ARO4	2.88454e+06	3.61236e+06	2.62867e+06	1.08836e+07	7.21301e+06	7.65775e+06
LAA1	165956	135712	186088	91878.9	132790	74062.6
TKL1	9.33731e+06	1.13459e+07	8.57357e+06	1.35059e+07	1.30554e+07	1.34082e+07
GLC8	1.62518e+06	2.09256e+06	1.61169e+06	2.14801e+06	1.93353e+06	1.80462e+06
POL5	575846	635183	544128	643594	588186	629413
PRP43	912231	1.05374e+06	972003	1.07204e+06	1.01007e+06	1.10884e+06
ALG2	164461	179602	176523	154018	144959	158860
SUB1	1.07248e+06	1.03824e+06	1.0243e+06	1.16997e+06	962145	1.14449e+06
RPL6B	2.76411e+07	3.14557e+07	2.43203e+07	5.34996e+07	5.72256e+07	5.4363e+07
UTH1	987205	1043590	1362980	1571700	1369240	1619210
PBP1	1.62691e+06	1.69074e+06	1.52962e+06	1.12732e+06	1.1086e+06	1.23054e+06
IMA1	1.52702e+07	1.57325e+07	1.60898e+07	1.61644e+07	1.548e+07	1.14492e+07
HIS3	5565400	5463360	5221840	1317860	1299780	1209160
HSP30	1128080	1031930	1271760	504872	162937	220063
NAT2	155467	215969	151225	215722	243056	205675
RTG2	1.36059e+06	1.3844e+06	1.18929e+06	739865	575936	646897
PDX1	985312	993499	1.01804e+06	835077	637864	743383
UBX5	779931	931683	807428	1.03305e+06	1.04829e+06	894968
GBP2	415718	326767	523928	564330	514183	643711
YMR31	1.38882e+06	1.31467e+06	1.2977e+06	918412	803436	799227
TDA1	650799	684947	638734	355462	284440	426366
RPS31	3.98523e+06	5.00596e+06	4.8252e+06	5.14029e+06	7.46649e+06	6.78609e+06
LEM3	2.8246e+06	2.73346e+06	2.88191e+06	1.83076e+06	1.86443e+06	2.15338e+06
ARP4	844341	941270	758499	614651	545309	657271
TUB3	1.50177e+06	1.59912e+06	1.44892e+06	1.12903e+06	527563	857755
FBP26	428853	426494	446680	251611	255916	213483
BNI5	271308	260359	280197	141177	134853	130216
ARA1	7.90791e+06	1.03113e+07	7.65786e+06	7.96783e+06	8.21592e+06	7.7372e+06
YTA12	234485	254180	186050	288488	297853	249078
VTC4	1.5619e+06	1.59405e+06	1.41167e+06	1.38673e+06	1.18807e+06	1.27144e+06
TWF1	622030	522655	599916	585998	538720	545148
LHP1	1.62517e+06	1.68212e+06	1.76985e+06	1.85038e+06	1.89878e+06	1.83149e+06
FMP42	209570	202552	186362	248394	122176	147313
ROD1	78142.6	78786.2	59067.8	92107.2	51409.7	71274.7
TPS3	2.05535e+06	1.99705e+06	2.08277e+06	2.16871e+06	2.24986e+06	2.06864e+06
VPS21	854492	877774	934170	846292	819233	793438
RRP6	524681	511725	514449	642099	461095	576690
RPN5	1.94685e+06	2.27461e+06	1.77651e+06	2.1857e+06	2.15078e+06	2.25854e+06
SGF29	24275	33526.4	32640.2	21085.7	19878.3	18765.6
CYC8	1.55282e+06	1.51754e+06	1.66627e+06	1.4588e+06	1.16846e+06	1.25952e+06
TAF4	524856	471281	528295	422319	349366	392413
EBP2	7.13042e+06	7.05394e+06	7.45065e+06	6.4651e+06	6.38726e+06	7.07759e+06
SDH8	1.71779e+06	1.59601e+06	1.64379e+06	1.55827e+06	1.35938e+06	1.28131e+06
CDC11	392036	450833	365403	413841	427720	374917
MDH3	2.41213e+06	2.26109e+06	2.193e+06	1.88111e+06	1.89145e+06	1.80221e+06
SNF2	147488	159123	155293	102818	80210.6	76949.7
CRP1	1.22474e+07	1.18382e+07	1.15065e+07	8.56017e+06	6.15758e+06	7.50885e+06
SCS2	9.53659e+06	8.64589e+06	9.21598e+06	7.75781e+06	6.89528e+06	6.61378e+06
YKT6	1.71602e+06	1.81594e+06	1.73383e+06	1.44994e+06	1.23275e+06	1.32466e+06
BEM1	95702	90157.5	68590	159002	41413.1	56885.3
NFU1	1.31274e+06	1.23257e+06	1.28246e+06	994167	964147	966543
YBR053C	1160100	1426020	1160200	NA	427405	406245
ATP18	1.38979e+06	1.17476e+06	1.24806e+06	801214	620707	1.21769e+06
CST6	581975	683062	523731	461729	220323	477372
GET1	1.43369e+06	1.20329e+06	1.19793e+06	1.05771e+06	1.01309e+06	1.02284e+06
HEM1	2.76403e+06	2.29043e+06	2.62561e+06	3.16992e+06	2.96508e+06	3.20681e+06
YSP2	43144	60747.2	53352.6	28583.6	20228.2	27948.1
CAB2	1.25275e+06	1.2628e+06	1.10724e+06	774028	761003	737299
NOP53	562812	660135	598063	368270	370062	465042
VPS53	130034	115935	144650	83656.1	58864.9	57118.6
APL6	655638	624750	679236	554036	421494	495247
FRS2	2.71606e+06	3.223e+06	2.54014e+06	4.05537e+06	4.52987e+06	4.14163e+06
TRM9	543157	492567	485755	591825	535664	530907
RPC10	1.65393e+06	1.61069e+06	1.74965e+06	2.10185e+06	2.06237e+06	2.02296e+06
ZEO1	3.98181e+06	5.15842e+06	3.81041e+06	2.95472e+06	2.47066e+06	2.71193e+06
TOS1	563041	720337	608950	1.0533e+06	871786	931167
TED1	1.06511e+06	1.23345e+06	1.09756e+06	1.18593e+06	1.2345e+06	941631
ATP20	3.24165e+06	3.1653e+06	2.9014e+06	2.55076e+06	2.76071e+06	2.71208e+06
SEC4	2.51156e+07	2.63357e+07	2.63085e+07	2.32193e+07	2.17896e+07	2.23673e+07
NOT5	960713	762471	907201	653358	515245	511404
UGP1	1.18295e+07	1.24912e+07	1.14866e+07	9.57075e+06	9.20307e+06	9.50528e+06
PSE1	738088	732152	717693	739004	745435	680067
DDP1	2.00945e+06	2.36025e+06	1.94481e+06	1.49673e+06	1.58979e+06	1.60924e+06
PAP1	366788	365598	410616	227276	148345	160816
BNA6	344637	493886	311763	509958	403898	627017
CCL1	200675	212287	221482	158009	122257	149263
MDS3	65361.4	71354.8	81606.4	30968.2	70102	43088.9
SUN4	321739	341270	332769	767060	649463	779300
SIM1	94298.1	120314	145818	226794	240477	243134
RNH203	17786.3	18575.7	30982.1	15567.7	9220.13	NA
GCS1	951051	1.13791e+06	926975	1.18234e+06	1.05629e+06	1.19076e+06
SSS1	1.21392e+07	1.26964e+07	1.15364e+07	8.89042e+06	9.17839e+06	8.17211e+06
GPI13	613768	657184	638615	285466	223841	291519
SEC12	677429	660524	664889	721414	621513	619647
POR2	3.13782e+06	2.88645e+06	3.08116e+06	2.01304e+06	1.87512e+06	1.82496e+06
TRP2	3.32057e+06	3.26979e+06	2.96017e+06	5.03169e+06	4.48064e+06	4.49632e+06
UTP10	678999	728336	667202	807918	781909	817528
YGR130C	8.0942e+06	8.54931e+06	8.35719e+06	5.28716e+06	4.98807e+06	5.35403e+06
TUF1	3.4934e+06	4.00267e+06	3.10267e+06	3.57337e+06	3.94544e+06	3.56249e+06
SMI1	970192	1.12977e+06	997267	1.21717e+06	1.18295e+06	1.15542e+06
HHT1	1.72241e+07	2.06118e+07	1.55936e+07	2.27473e+07	2.9128e+07	2.25943e+07
TIM8	1.44663e+06	1.60792e+06	1.54285e+06	1.84579e+06	1.74658e+06	1.82432e+06
SEC66	872187	842474	896123	805322	655476	700142
PFS2	136660	171050	129541	103232	NA	106172
SDS23	2.36387e+06	2.22768e+06	2.1253e+06	2.1613e+06	1.88477e+06	2.02552e+06
RPN14	142260	159428	132562	122990	146380	118942
CIN8	310480	336073	394304	234846	160814	185181
YPT52	1.2642e+06	1.14029e+06	1.22917e+06	1.06084e+06	1.11956e+06	995745
VTA1	245260	266041	249520	154306	100841	124907
CWH41	449690	517690	474465	425468	321102	448316
AIP1	5.98089e+06	6.40065e+06	6.0221e+06	4.49988e+06	3.97839e+06	4.41433e+06
FSF1	1.52633e+06	1.55171e+06	1.4083e+06	1.41245e+06	1.21424e+06	1.45595e+06
APE1	1.20919e+07	1.30666e+07	1.20206e+07	1.19749e+07	9.29622e+06	1.16345e+07
TUB1	4.10533e+06	3.85791e+06	3.57103e+06	4.0862e+06	4.23626e+06	3.74066e+06
MHP1	366962	441017	417836	497981	515325	449517
SDH5	558487	537297	544458	489634	405627	351086
MKT1	1.55462e+06	1.49676e+06	1.46097e+06	1.2567e+06	1.17023e+06	1.28117e+06
ATG21	882750	840985	831189	516836	532811	591923
NDI1	2.44421e+06	2.42849e+06	2.43558e+06	1.61392e+06	1.39461e+06	1.61925e+06
EDE1	4.1468e+06	4.23852e+06	4.50708e+06	3.66824e+06	3.32883e+06	3.52899e+06
RSM22	862894	948960	828935	1.05995e+06	1.41596e+06	1.29186e+06
MRPL13	362493	416632	393235	442755	367245	416900
SPE3	3.49809e+06	3.90767e+06	3.62855e+06	4.98265e+06	3.32186e+06	3.63267e+06
DNF2	288526	375263	236585	447108	394751	294565
TAF8	179525	139657	128872	141046	148010	NA
SIS1	1.77524e+06	1.77594e+06	1.77977e+06	1.45576e+06	1.26946e+06	1.51346e+06
ANR2	413282	354361	306325	152768	126631	139019
MIS1	1.1225e+06	1.17991e+06	912887	1.43409e+06	1.57248e+06	1.67379e+06
IRR1	6.79196e+06	9.44386e+06	6.47079e+06	8.10497e+06	7.80471e+06	7.96103e+06
QCR7	7.01352e+06	8.60682e+06	6.85204e+06	7.81572e+06	6.65032e+06	7.62627e+06
YPP1	416466	508866	379540	357074	321743	324915
ERG8	276051	322234	237062	347364	271804	299249
SCJ1	574146	687690	608215	847268	722951	713104
SPC110	769747	776370	559550	622244	553043	515579
TOA1	316911	306551	296667	NA	595983	230183
IMH1	411929	445069	387011	360506	367031	358206
CPR7	531974	663276	566222	418648	450771	433515
PAN6	543378	577262	537446	276121	267248	300601
SAP190	614479	627332	677404	610708	648584	464776
RPS20	1.6363e+07	1.66818e+07	1.50153e+07	2.86432e+07	3.04369e+07	3.06638e+07
SOP4	229603	236919	214269	197903	222019	231617
PSH1	26965.6	52018.7	NA	52155.4	NA	80098.9
PSA1	1.72678e+07	1.81362e+07	1.6416e+07	1.73602e+07	1.94394e+07	1.68424e+07
DHH1	3.70628e+06	4.0957e+06	3.3914e+06	3.55414e+06	3.76773e+06	3.72703e+06
RRP3	874554	703936	810221	414029	435144	527219
NVJ2	711388	702467	722049	659704	639221	536638
RIC1	35082.1	65093.8	42324.9	42675.3	37766.9	39715.5
HRB1	1.33782e+06	1.28492e+06	1.54146e+06	1.26785e+06	1.1775e+06	1.32286e+06
HYR1	2.54859e+06	3.37037e+06	2.50691e+06	3.00655e+06	2.84462e+06	2.95937e+06
PDB1	1.17655e+07	1.29487e+07	1.05299e+07	9.96527e+06	1.18289e+07	1.14455e+07
IFA38	1.66271e+06	1.82364e+06	1.34994e+06	1.77545e+06	1.52829e+06	1.51543e+06
SMC2	107152	96047.2	105588	62828.3	58158	68634.3
IFM1	137899	136491	106890	188894	122578	NA
SMC5	138794	144645	130326	60630.6	77716.5	139852
BUD22	50693.4	66308.9	NA	84405.8	65666.4	54841.2
MMT1	79898	70131.2	85243.8	86669.6	74346.6	57937.9
OMS1	475353	406664	428164	290039	303097	232570
PFD1	955703	997939	925499	782312	778098	778173
RPT1	5.11692e+06	4.91676e+06	4.99907e+06	5.04709e+06	4.88565e+06	4.72709e+06
RPT6	2.07729e+06	2.11244e+06	1.99374e+06	2.20652e+06	2.20837e+06	2.20566e+06
CDC31	639546	595531	707594	631197	559417	644212
ERG6	3.45051e+06	3.45719e+06	3.69886e+06	3.72271e+06	3.85834e+06	3.60214e+06
CEX1	231910	274124	244313	387384	362355	291440
CDC10	945017	921880	993599	1.02384e+06	982468	991229
REP1	717217	588687	470130	372528	355982	372584
HXK2	1.91523e+07	2.14085e+07	1.8586e+07	4.40073e+07	4.27308e+07	4.27116e+07
CTS1	905944	997864	992869	637862	652826	607717
RPN1	5.06744e+06	5.34713e+06	5.02345e+06	5.43636e+06	5.25596e+06	5.48073e+06
ARL1	1.13649e+06	1.05646e+06	1.30567e+06	1.09349e+06	740310	970160
ECM3	244023	351476	294431	351392	221279	334340
PDR16	1.47393e+06	1.66844e+06	1.35968e+06	1.66573e+06	1.57167e+06	1.49893e+06
COA1	1.12914e+06	733438	811248	434987	349824	4.60143e+06
SSA2	1.03745e+07	1.0561e+07	9.90317e+06	1.16122e+07	9.7784e+06	9.92134e+06
MRP8	2.27481e+06	2.75118e+06	2.62006e+06	2.58645e+06	2.41071e+06	2.4015e+06
SEC5	694813	750804	672641	621372	733260	562428
HSK3	222396	240120	256514	123877	115727	132982
SEC26	2.30867e+06	2.29274e+06	2.23601e+06	2.29353e+06	2.19057e+06	2.27028e+06
PHO91	251830	328120	NA	389657	370239	282505
SLM1	285694	309945	327541	308346	191474	175841
TOP2	111698	97429.8	113135	75851.1	84243.1	90832.2
PPX1	869539	980153	1.05473e+06	717585	712403	671432
ENT2	541856	579148	559058	409214	507585	453483
ALD5	1.52225e+06	1.26375e+06	1.42075e+06	2.50965e+06	2.29081e+06	2.35838e+06
SHE4	179752	165794	166260	92713.2	90910.7	98381.9
KIN1	741488	763219	760453	539726	569152	537812
TMA17	4.91269e+06	7.39657e+06	6.25404e+06	7.50269e+06	7.28345e+06	7.76711e+06
SLY1	976441	942596	960384	768924	740556	706265
TPO1	2.37758e+06	1.92543e+06	1.79855e+06	1.15006e+06	925070	990407
CWC2	87743.3	73650.3	73837	66086.6	NA	77835.6
SPT20	168866	159419	151671	159786	114524	110158
RPS26A	37129.7	57483.6	45181.3	40809	72228.3	145203
MRPS35	1.08908e+06	1.16844e+06	957719	870357	918450	936011
ILV1	3.95473e+06	3.63048e+06	3.81114e+06	5.39939e+06	5.23689e+06	5.13236e+06
IDI1	3.35364e+06	3.59708e+06	3.25177e+06	3.41212e+06	3.23795e+06	3.15119e+06
DCP2	580840	622774	641933	514787	461428	501602
ECM21	298200	253313	257444	304438	274673	251726
SEG1	1.3154e+06	1.43677e+06	1.42018e+06	734531	658080	708931
NUM1	516194	566332	543173	334429	317868	309864
NNR1	355639	367783	357035	493277	515351	449331
SOF1	207740	169392	214291	255474	203990	188146
PRS1	1.75724e+06	1.65695e+06	1.85346e+06	1.51847e+06	1.74759e+06	1.49822e+06
YIR035C	272328	324871	307866	412150	351958	412688
ASE1	54361.5	47463.5	NA	108280	NA	108977
CKI1	1.87417e+06	2.06366e+06	1.77518e+06	1.36656e+06	1.297e+06	1.40436e+06
PRE6	3.28573e+06	3.13734e+06	4.01559e+06	4.6504e+06	4.6722e+06	5.41835e+06
VTC2	1.6533e+06	1.64909e+06	1.6099e+06	1.67478e+06	1.61379e+06	1.59003e+06
CAF40	714614	657823	657519	1.15994e+06	639791	510867
TLG1	78245.6	125937	NA	98627	88352.5	78546.1
MSC3	2.24916e+06	2.04972e+06	1.88922e+06	857489	843205	985926
FMP16	6.57945e+06	6.78541e+06	6.68196e+06	3.0632e+06	1.89764e+06	2.22968e+06
MNS1	293362	305247	NA	171645	170272	160464
WBP1	2.28878e+06	2.11725e+06	2.01259e+06	2.44991e+06	2.46908e+06	2.62043e+06
STH1	891087	928681	912280	636233	619348	711285
ERG25	1.49987e+06	1.54474e+06	1.40886e+06	1.5819e+06	2.09673e+06	1.85323e+06
OPI3	622623	580514	774096	614934	551707	665727
ASK1	174296	205994	193872	171703	118654	164331
SEC9	360615	318290	367281	296442	284665	283516
MAK11	1.11324e+06	1.0277e+06	1.2191e+06	675634	528678	638296
GUA1	3.49392e+06	3.24587e+06	3.16791e+06	4.25991e+06	4.416e+06	4.37007e+06
VMA8	2.57666e+06	2.6797e+06	2.32098e+06	4.70698e+06	5.29266e+06	4.98578e+06
NHP10	116869	107150	128021	112297	91384.7	83404.6
IGD1	956555	1.19797e+06	891723	831214	784015	640541
SBE22	22974.2	23557.8	31046.3	13382.2	NA	22155.9
COQ2	623328	542531	619046	565493	530676	515600
YGR266W	2.09464e+06	2.17336e+06	1.91544e+06	1.27057e+06	1.20191e+06	1.21268e+06
GRH1	219431	221817	255083	NA	76010.2	171959
ELO3	997635	1.53813e+06	1.08329e+06	2.12105e+06	1.83463e+06	2.14492e+06
TYW3	378278	366923	433226	462771	436459	454616
MSF1	280166	339548	246414	248797	158752	186631
KEL1	673294	647325	643040	378375	394870	364585
MAK5	339536	316500	325235	366534	357595	320997
YPT1	1.54494e+07	1.54697e+07	1.57887e+07	1.31389e+07	1.18344e+07	1.18731e+07
YPR174C	680796	609461	716383	335343	306651	365046
KRE33	634710	736170	636640	775484	832386	870476
VTC3	1.06341e+06	1.11665e+06	1.24549e+06	769908	657834	770219
GIM5	2.38264e+06	3.02304e+06	2.68959e+06	3.08574e+06	3.1526e+06	3.54809e+06
DLS1	156333	125675	NA	131694	74472.6	124738
GLK1	1.3078e+07	1.53807e+07	1.14919e+07	1.32692e+07	1.60125e+07	1.51063e+07
ATP7	3.47501e+06	3.19528e+06	3.14464e+06	2.67025e+06	2.19531e+06	2.54378e+06
ATG42	2.32166e+06	2.5785e+06	2.26317e+06	1.57059e+06	1.19379e+06	1.2885e+06
KAP114	813490	890703	779042	392805	283489	402473
DOS2	324202	296747	379057	199713	129365	185233
PUF6	2.32397e+06	2.58567e+06	2.46556e+06	3.05832e+06	2.88108e+06	2.72612e+06
NUP1	727687	747701	597006	710951	695633	647783
TSR1	856847	595077	925026	940724	1.02777e+06	882739
BSP1	346045	364474	329905	238411	270988	298380
IRC24	1.25637e+06	1.37772e+06	1.43365e+06	950125	798657	891080
PMU1	121325	121255	109077	80316.7	62860.6	78244.2
PET117	130942	149728	96643.9	115676	117920	134707
APE2	1.92905e+06	1.96383e+06	1.95281e+06	1.67011e+06	1.78722e+06	1.84276e+06
RPA14	89615.5	171112	122884	533471	534461	581166
INP53	740955	802571	713437	604896	573128	513093
COF1	6.00634e+06	7.26435e+06	9.44397e+06	1.01368e+07	1.03126e+07	1.09612e+07
CAB4	264678	221344	271287	232283	241451	216018
ERG3	1.49718e+06	1.86815e+06	1.92707e+06	3.14705e+06	2.43958e+06	2.74186e+06
CYT1	4.49835e+06	4.74772e+06	4.31772e+06	4.58325e+06	3.46399e+06	3.75423e+06
RER2	288819	NA	271169	311221	404583	316908
RHO1	7.58713e+06	8.43216e+06	7.63274e+06	7.92619e+06	7.59019e+06	7.68151e+06
RHO5	1.21315e+06	1.23635e+06	1.22449e+06	687297	811143	885940
ELP3	559201	475139	476753	505542	594764	530422
EGH1	51147.2	44561.5	50405.4	30721.7	NA	39892
RPO31	149779	192221	163225	161857	146272	128245
MBP1	277132	227208	216365	214047	263037	258618
YLR225C	2.09845e+06	2.39877e+06	1.92025e+06	1.81012e+06	1.59654e+06	1.80854e+06
BCK1	108603	145800	91070.6	126530	119036	119222
NUC1	409022	416476	408942	473128	387075	394081
HRI1	883906	1.04942e+06	936142	2.17752e+06	2.14029e+06	2.18181e+06
NPC2	2929850	2854330	3219560	2242140	1082710	1586690
MOG1	785286	817243	830922	640495	447159	582437
RAI1	213930	172484	210919	161508	137163	178769
ANP1	843823	1.23907e+06	866558	756650	1.03245e+06	711301
RPS1A	1.30599e+07	1.36142e+07	1.16026e+07	2.11713e+07	2.23473e+07	2.26546e+07
CTK1	135549	190846	165732	76611.7	79325.7	73258.2
TIP41	1.13703e+06	1.14953e+06	1.08462e+06	693017	597084	615969
RPS1B	2.98182e+06	3.46472e+06	3.94292e+06	9.00476e+06	9.79289e+06	1.05568e+07
HAM1	828356	841012	891873	735879	699680	718337
SSH4	41804.7	NA	27323.1	20530.9	18179.1	NA
STB3	387614	441621	377252	365952	330842	368418
VPS45	239655	293108	246822	209482	167178	204635
MIC12	702910	685258	679379	574764	497166	733279
CAP1	4.55856e+06	4.72698e+06	4.8015e+06	4.19663e+06	3.48458e+06	4.35452e+06
EMC5	421950	445976	361533	349857	462712	473276
COX15	950657	1.2247e+06	1.10822e+06	1.03349e+06	964932	866042
YHR202W	307087	311019	303338	427584	359341	367073
MSH2	298176	323318	268147	264848	255787	279626
GCN20	861448	891581	804496	884121	800365	832601
TSA1	6.018e+07	5.81128e+07	5.85039e+07	2.13197e+07	2.09861e+07	2.48791e+07
AVL9	139574	154543	145640	164714	158775	125564
RSM7	1.23921e+07	1.20998e+07	1.17334e+07	1.15657e+07	1.20532e+07	1.27066e+07
ATG3	211711	313905	261538	197165	119394	156361
ODC2	1.58826e+06	1.62548e+06	1.41836e+06	2.73166e+06	2.73379e+06	2.74162e+06
COX20	504743	494968	476108	375587	321243	417879
PEX30	1.13378e+06	1.25906e+06	1.19525e+06	619366	564585	601829
BET1	499280	416146	307984	196119	185951	145494
GPP1	2.41829e+07	2.2082e+07	2.65321e+07	2.17165e+07	1.94278e+07	1.854e+07
GPP2	1.81657e+07	2.04862e+07	1.91045e+07	1.10978e+07	9.39437e+06	9.07363e+06
SNP1	400771	431789	365414	542564	368981	394666
ECM22	120875	106975	85914.5	59482.9	93311.3	74574.7
AHP1	5.33058e+08	5.39218e+08	5.05756e+08	2.92741e+08	2.65873e+08	2.70816e+08
PMT4	708752	789137	642450	877801	993585	890834
TMA22	1.19501e+06	1.01488e+06	1.25724e+06	1.59251e+06	1.54658e+06	1.8395e+06
ZAP1	224083	231809	204379	33904.5	29639.9	NA
RRP12	805828	866171	858844	1.20057e+06	1.42726e+06	1.14941e+06
SSU72	362449	257064	378958	390110	416801	466319
YPL225W	5.17118e+06	5.76109e+06	5.12137e+06	3.8781e+06	3.80058e+06	4.45488e+06
CPR4	544842	765756	547282	456777	476751	511812
FUB1	249969	216243	223002	159480	107935	126389
TMA20	809017	856494	865029	1.29966e+06	1.0633e+06	1.08016e+06
APM1	284650	199148	233166	234226	268990	217888
SMM1	132342	179188	116962	176528	182399	159977
MUK1	220220	224966	210990	188011	203985	202489
SVP26	1.29995e+06	1.32537e+06	1.59681e+06	1.23079e+06	981182	1.55854e+06
MNN2	962021	1.03524e+06	953282	987013	942581	947120
FPR1	2.93844e+07	3.12825e+07	3.36668e+07	2.64649e+07	2.72486e+07	2.71057e+07
YOR131C	1.64447e+06	1.71022e+06	1.54044e+06	1.34424e+06	1.41467e+06	1.41595e+06
CPR6	2.59757e+06	2.71023e+06	2.56467e+06	2.2052e+06	2.00202e+06	2.29471e+06
CDC33	7.33634e+06	9.45816e+06	8.32031e+06	1.40878e+07	1.42362e+07	1.34908e+07
TUM1	1.81934e+06	1.73403e+06	1.93803e+06	1.39482e+06	1.52868e+06	1.52185e+06
TRA1	462481	487367	462020	403171	331094	368018
STF2	1.00889e+06	836157	1.37231e+06	1.29756e+06	672893	696247
MCM1	1116430	1288680	1175600	1715520	1502050	1594460
SOD1	3.43909e+07	3.57697e+07	3.55283e+07	5.56116e+07	4.96014e+07	5.41183e+07
HMT1	1.21221e+06	1.2582e+06	1.63254e+06	1.04481e+06	1.05479e+06	1.06769e+06
ECM19	426408	444246	369793	538243	483214	461999
PSG1	1.09684e+06	936962	1.03799e+06	754374	719411	808458
SNF4	493105	603714	463120	430708	423055	564766
YLL058W	429580	289249	335730	241885	204742	197111
NAB2	863629	954830	1.33716e+06	1.59365e+06	1.32914e+06	1.86345e+06
TRI1	269466	252819	298259	209541	300267	249759
GIM3	1.60385e+06	1.6871e+06	2.04102e+06	1.89079e+06	1.8039e+06	1.66478e+06
MRD1	1.02825e+06	1.19938e+06	1.10432e+06	1.75361e+06	1.54951e+06	1.51133e+06
RGD1	307564	215694	256312	167238	116486	NA
NOP10	3.60711e+06	3.83723e+06	3.74526e+06	4.97808e+06	4.72523e+06	5.08225e+06
RFS1	2.61556e+06	2.4461e+06	2.55281e+06	2.43745e+06	2.33613e+06	2.12542e+06
PST2	5.11369e+06	5.00034e+06	5.39446e+06	5.58097e+06	5.33731e+06	5.31996e+06
YMC1	865102	778582	848761	867595	843593	925408
SAP185	649961	620348	661082	226131	219748	261671
TRR1	1.51059e+06	1.71049e+06	1.60546e+06	3.78809e+06	4.10187e+06	3.58701e+06
RIM2	180659	221900	187178	NA	183473	268477
SGV1	553626	623134	367081	493419	437361	456841
RKI1	1.6188e+06	1.63151e+06	1.56328e+06	1.48624e+06	1.63025e+06	1.59239e+06
MAF1	415987	409324	477285	355526	334673	270884
ATP19	235603	279893	268885	557513	300184	369233
IMP3	228518	244193	200709	420215	417540	377764
RSM23	704656	860549	773767	534173	598747	574066
VID27	567216	575107	493672	432721	419319	509186
YPR127W	1.45188e+06	1.38511e+06	1.5144e+06	2.28726e+06	1.95935e+06	1.95243e+06
VAC14	293857	387760	313530	425585	160061	399315
YJU3	546674	604349	516158	509952	602946	557236
PTP1	616876	548779	504018	632938	591361	663610
YRB1	482479	764701	528826	1.45825e+06	697295	922354
RPL37B	1.4871e+06	1.51382e+06	1.53297e+06	2.35279e+06	2.48879e+06	2.56967e+06
RPL37A	9.2173e+06	9.01022e+06	8.7954e+06	1.29834e+07	1.41328e+07	1.44373e+07
MGM101	1.92964e+06	2.55415e+06	1.92072e+06	1.79571e+06	1.8848e+06	1.96777e+06
GCD10	992459	1.06028e+06	909885	980540	995771	998640
LHS1	1.58063e+06	1.77416e+06	1.6946e+06	1.91436e+06	2.31897e+06	1.95868e+06
TMT1	362602	372387	344973	870141	767994	865770
NBP35	227557	276667	NA	232855	NA	209431
YDR476C	217772	204144	251473	249831	261285	250487
ELP2	695364	817764	739213	833792	884825	705907
MON1	170709	191466	164461	91074.7	NA	86485.2
CYB2	1.61699e+06	1.85462e+06	1.77364e+06	1.03578e+06	891761	963303
TAF12	2.16476e+06	2.11391e+06	2.13328e+06	1.55809e+06	1.44448e+06	1.87303e+06
RMD8	52573.5	48563.9	32183.2	83181.8	79761.5	100952
OPI1	185302	217059	196786	130053	119496	141294
GDA1	768753	604052	908031	510184	357363	505570
SMT3	6.21089e+06	7.41361e+06	6.87207e+06	7.34083e+06	7.79193e+06	6.87042e+06
RPE1	1.08011e+06	1.62519e+06	1.59042e+06	958823	1.08017e+06	1.0602e+06
MSN4	640698	678488	653150	410464	522395	410382
DBP9	776092	804449	759140	881712	869883	816397
DHR2	72040.7	69936.9	88021.1	94431.4	82649.7	82538.7
PEX13	95163.9	100017	88425.2	68153	71082.3	76413.3
POB3	1.75088e+06	1.59039e+06	1.83542e+06	1.54174e+06	1.39541e+06	1.49438e+06
ARF3	280165	190176	NA	216553	256918	166624
SMB1	1.1969e+06	1.16258e+06	1.24783e+06	689130	596923	757832
SVL3	319467	345843	313061	236964	287883	309939
MCM3	643251	639722	593139	480897	505866	504224
SLX9	201895	128630	209105	229923	247203	272537
LSM6	747303	903715	800710	1.0545e+06	1.1204e+06	960466
SEA4	104535	127721	130506	181238	192882	177607
CHO1	1984870	1947050	1943170	1386200	1422160	1456850
CPR1	8.45991e+07	1.00893e+08	9.44467e+07	6.70058e+07	6.10858e+07	6.16911e+07
ERV2	944772	1.02129e+06	848969	426411	524354	522890
NIT3	533548	779859	496087	709569	728509	712087
PAF1	1.22464e+06	767026	1.35671e+06	1.26607e+06	1.12647e+06	1.12842e+06
ERG7	498403	592222	375067	408482	406791	477984
YLR361C-A	231879	306584	250617	360092	368422	290964
RSA4	996218	997846	986702	958339	1.17258e+06	1.17211e+06
URA10	5.14522e+06	4.78711e+06	5.21075e+06	1.54949e+06	1.15698e+06	1.33665e+06
DEG1	358802	371876	327963	312476	328848	304916
MIA40	2.45768e+06	2.05741e+06	2.7057e+06	2.08161e+06	1.66085e+06	1.77776e+06
OSH6	317244	394182	253906	341036	299841	317345
MEF1	1.37512e+06	1.43191e+06	1.29654e+06	1.04252e+06	1.00314e+06	1.11018e+06
FOL1	442755	405879	389306	525399	501773	546546
URA5	2.78263e+06	3.16567e+06	2.87385e+06	2.95757e+06	2.60278e+06	2.64951e+06
RSC1	707457	511361	654762	289051	318218	368550
HIS5	3.00163e+06	3.36054e+06	3.06535e+06	9.32758e+06	9.45639e+06	8.92417e+06
YVH1	66334	63410.7	67428	149050	120123	108772
TCP1	3.04946e+06	3.13242e+06	3.23806e+06	3.82227e+06	3.86845e+06	4.09705e+06
CTF8	NA	85895.4	168105	100526	63869	88974
TRX1	8.55378e+06	8.5167e+06	9.66984e+06	9.66868e+06	7.39032e+06	6.99378e+06
YIF1	170661	269355	230529	499610	399020	339146
OSH7	933926	1.01932e+06	912726	785986	767777	768612
SNX3	813534	1088960	1127980	1041420	945902	1241840
PRS5	5.81082e+06	5.61376e+06	5.66411e+06	5.4412e+06	5.05239e+06	5.60311e+06
EXO84	229009	218613	272520	192005	177036	176709
SCP1	978066	1.14426e+06	961679	436837	374233	376399
TCM62	160992	168785	178819	123728	143463	97651.9
SDO1	554631	569429	513473	622693	701936	683113
MSS51	2.08315e+06	2.04947e+06	1.93442e+06	1.49377e+06	1.68116e+06	1.57624e+06
COQ6	677727	717962	637937	512812	462289	521305
YGR111W	321381	NA	408339	379319	320627	307698
HEL2	191545	185152	181629	242722	235933	217611
TGL3	292151	305816	279438	226456	237417	208669
RSM19	736117	839883	724096	588634	735629	678940
TPS1	5.74601e+06	5.86886e+06	5.43423e+06	5.01796e+06	4.76882e+06	4.53821e+06
CBP6	740953	1.09147e+06	841443	1.21859e+06	967401	1.10001e+06
PET191	850858	664532	868875	575793	476825	513273
ATG9	323047	397615	390828	NA	80137.6	76391.3
SCD6	1.11551e+06	1.193e+06	1.0153e+06	1.47098e+06	1.30725e+06	1.24248e+06
SLH1	260629	244225	251880	206190	266626	245518
AVT1	742828	748158	773150	678555	676234	660884
NUP53	361615	329178	398766	316944	262095	291417
STE24	1.66721e+06	1.7601e+06	1.71457e+06	1.671e+06	1.52538e+06	1.77715e+06
RTT107	306350	334573	382195	NA	225851	343549
YGR237C	183695	209120	126853	136342	157392	200034
ARG8	1.63867e+06	1.67632e+06	1.47419e+06	1.55503e+06	1.5515e+06	1.521e+06
YPT32	1.88013e+06	2.33761e+06	1.93362e+06	1.05083e+06	1.00073e+06	993348
ORT1	244147	239191	233137	464561	297119	246457
GCD7	863884	1.00777e+06	941696	1.10211e+06	863554	1.11043e+06
PLP2	2.23048e+06	2.6845e+06	2.24597e+06	1.15848e+06	1.42479e+06	1.28516e+06
CTI6	NA	161875	126079	43623.3	54100.5	NA
SQT1	817340	866809	881748	1.00497e+06	834217	848204
REI1	202367	223519	166804	346960	361643	356094
PCS60	9.02696e+06	1.25933e+07	1.02689e+07	1.20614e+07	1.25887e+07	1.21702e+07
SEC1	241876	258998	235844	327605	221276	260048
FRS1	3.66234e+06	3.87326e+06	3.4449e+06	6.22997e+06	5.95964e+06	6.19907e+06
YAK1	253916	281256	255531	216219	220482	224799
YPR148C	2.01137e+06	2.08198e+06	2.00902e+06	1.69493e+06	1.55803e+06	1.41966e+06
MNN5	552283	624141	523804	482494	426005	545882
RPL22A	49041.8	52905	NA	NA	39567.6	31132.9
COX9	501625	760742	489145	903526	678984	746667
MID2	470214	469969	533762	318858	352711	315347
ATP11	1.7005e+06	1.71022e+06	1.77725e+06	2.55954e+06	2.22153e+06	2.71384e+06
YSC84	135561	112793	117500	137787	173970	134318
APS3	195921	265578	157777	237233	214619	275785
VID30	239496	292849	302220	284628	245143	297694
UBA2	486142	588992	543729	981333	707212	771037
MRPS12	927233	1.23807e+06	864977	767139	774935	895693
HXT7	351993	447543	349472	981928	966819	693645
MRPL39	395735	227622	346667	437175	381693	302488
PGM2	1.37089e+07	1.61878e+07	1.38577e+07	1.21945e+07	1.38793e+07	1.18439e+07
SHE3	624746	604134	618129	498345	451630	554550
APM3	770341	659071	680782	613127	543566	539621
YOR289W	345368	424658	315099	261240	270698	239441
AIM17	1.61659e+06	1.47145e+06	1.64187e+06	3.85529e+06	3.70119e+06	3.01188e+06
IBA57	162458	171356	176730	133492	124827	108132
POF1	64239.4	94800.4	62405.7	104747	106896	98775.2
SMC3	601087	553702	583185	376809	396310	507633
YNK1	462741	584081	757640	1.89663e+06	998424	1.01939e+06
NSG1	491910	547410	516725	434680	359745	403537
SEC11	1.27612e+06	1.43844e+06	1.03241e+06	1.35059e+06	1.39644e+06	1.95177e+06
OPT1	364885	239059	348291	295549	394938	363450
COX5A	5.21647e+06	3.7925e+06	5.24844e+06	2.94165e+06	2.38926e+06	2.8775e+06
VPS17	268449	256815	254899	210725	190692	217148
YPL247C	766291	791481	669692	540984	580665	546616
HEF3	597903	482232	535892	254380	193008	173225
NOP7	2.27831e+06	2.26891e+06	2.4892e+06	2.98827e+06	2.56918e+06	2.52819e+06
ESS1	1.06984e+06	1.06285e+06	1.08786e+06	713544	769759	634563
LAS17	842255	1.09029e+06	747125	718658	675042	857983
YLR257W	1.05045e+06	1.1508e+06	1.09879e+06	1.12054e+06	1.19233e+06	1.10648e+06
SCW4	2.79876e+06	2.87389e+06	2.99575e+06	2.70234e+06	2.66982e+06	2.52432e+06
DPH1	124229	137240	91472.9	85170.3	NA	98109.9
MRPS18	710771	744286	787109	832769	893541	1.06734e+06
OAC1	1.86352e+06	1.96752e+06	1.85333e+06	2.34242e+06	2.30764e+06	2.40964e+06
SUL2	270526	258868	293924	256880	238616	317541
ALG6	281260	272643	384780	279450	392280	292827
HRP1	2.10832e+06	2.05736e+06	1.89759e+06	1.85625e+06	1.76389e+06	1.85094e+06
TIM12	500375	499654	552844	311387	340950	311169
YMC2	699125	828304	877439	1.06911e+06	1.18981e+06	1.23318e+06
RPL9A	2592120	2435840	2478880	2490890	2588860	2422660
RPL9B	10886900	7748040	10079500	7785100	8668400	8.37582e+06
VMA22	251604	263818	281565	423659	337808	336614
VPS70	1.41445e+06	1.32365e+06	1.53732e+06	1.60685e+06	2.25316e+06	1.66476e+06
PHO86	963104	989453	841554	589228	845608	667067
MPM1	1.48345e+06	1.40078e+06	1.67789e+06	853998	644877	960085
PAR32	413031	394197	296614	239492	339847	341444
NUR1	194242	208157	202575	177892	165988	174758
CBC2	1.28055e+06	1.39835e+06	1.45034e+06	1.24929e+06	1.03455e+06	1.30451e+06
PST1	1.14773e+06	1.25193e+06	1.20307e+06	1.47255e+06	1.62343e+06	1.423e+06
DRS1	472316	534112	522428	755656	784496	788946
DPH6	NA	84034	91483.5	88873.1	117471	72901.3
ENP2	474147	414160	493465	603953	592270	618146
MCA1	99809.4	96042.6	62447.1	30763.6	50851.4	80189.6
REF2	37991.6	39898.8	59328.2	25874.4	NA	32736.3
SRP40	3.48244e+06	4.67252e+06	4.53924e+06	4.77616e+06	5.39576e+06	5.3788e+06
PLB1	2.23216e+06	2.63542e+06	2.42096e+06	2.20322e+06	2.30738e+06	2.43717e+06
NIF3	832547	961568	835474	969141	936005	891173
FMP32	52887.6	88389.4	NA	88290.7	100073	90286.7
DFM1	2.71146e+06	2.72741e+06	2.8777e+06	2.63155e+06	2.9662e+06	2.5856e+06
AIM4	84180.6	150892	NA	140201	101897	135586
ODC1	21045.3	28801.8	23528.1	27320.5	10915.7	11245.4
YAT2	18268.4	15995.3	12471.6	22333.4	NA	12762.5
LDB19	260331	262927	213197	181676	220874	177182
MYO2	913974	1.03203e+06	815215	781246	785116	785913
HPT1	1.58297e+06	1.71338e+06	1.42302e+06	1.55866e+06	1.60928e+06	1.55217e+06
SUI2	5.99558e+06	6.64757e+06	5.98197e+06	6.00054e+06	6.57676e+06	6.58811e+06
CET1	660737	649384	641041	502384	474291	404287
EAP1	612302	686513	626764	605299	529603	534475
RAT1	449622	458566	399394	475689	505763	544930
EMG1	1.16018e+06	1.07379e+06	1.25805e+06	1.70902e+06	1.58899e+06	1.47912e+06
YML020W	42115.6	NA	35607.3	NA	38936.2	41707
CMK1	816451	904255	815110	577047	528363	559745
MVP1	363941	367756	378894	322431	335059	325299
DBP1	1.08561e+06	907377	1.07454e+06	680147	536405	477273
YDR109C	185909	286705	165918	171328	171653	138147
NMA2	124612	177409	64356.4	48398.2	NA	107242
RGA2	27022.6	27499.3	32318.5	34767.9	34007.3	35343.1
GDH2	627960	590998	682129	433397	547932	465376
GTR2	370419	370206	348380	368000	339687	339452
SUC2	2.04118e+06	2.1184e+06	2.13217e+06	1.02342e+06	896884	670003
TMA108	1.61904e+06	1.73865e+06	1.73555e+06	2.00406e+06	1.5985e+06	1.89896e+06
RIO2	330129	271883	289216	330867	321885	344272
ADD66	361884	358912	372194	355765	331338	397643
RIB4	1.40593e+06	1.64616e+06	1.34042e+06	1.99453e+06	2.11515e+06	1.89407e+06
UGA2	783699	920263	710940	2.02377e+06	2.05518e+06	1.90838e+06
TCB2	365371	380115	NA	261932	305206	265120
ADH3	1.67348e+06	1.53836e+06	1.89969e+06	3.76842e+06	3.85289e+06	3.78333e+06
SCM3	724223	950957	652536	358228	378894	360973
ECM16	355642	370983	364385	409035	426651	391866
SKI7	371079	364615	384947	168833	162502	157208
UTP23	125646	137722	122602	289800	371289	277064
COQ5	1.25672e+06	1.38143e+06	1.33207e+06	1.22124e+06	1.16754e+06	1.15227e+06
TDA10	298928	353694	240309	238655	258034	239425
FMP41	1.65198e+06	1.64188e+06	1.55708e+06	1.1046e+06	881465	1.04116e+06
TRK1	894760	766554	817916	646546	505625	532676
LCB1	837870	735430	816824	1.07458e+06	1.0211e+06	1.19636e+06
MAL31	2.36556e+06	2.705e+06	2.47175e+06	1.83141e+06	2.15551e+06	1.87124e+06
MRPL31	231569	222478	242017	240895	244741	196902
CYB5	2.0794e+06	2.94285e+06	1.31694e+06	2.73733e+06	2.77867e+06	3.01841e+06
RSN1	1.00709e+06	1.03946e+06	1.02726e+06	585799	693645	615422
ARC15	2.10389e+06	2.22521e+06	3.08084e+06	2.83025e+06	2.57787e+06	2.929e+06
RPS15	4.40099e+07	5.56646e+07	3.37229e+07	1.38088e+08	1.68575e+08	1.53743e+08
AAT1	346278	416928	353127	297486	348620	410670
MED11	NA	20805.7	17107.5	37634.3	36787.8	27610
GLC7	2.53972e+06	2.35508e+06	2.56207e+06	2.63855e+06	2.72707e+06	2.66842e+06
MRPL40	1.45344e+06	1.50252e+06	1.46795e+06	1.12854e+06	1.01107e+06	1.2413e+06
COQ8	1.71482e+06	1.51929e+06	1.26862e+06	1.28592e+06	1.41384e+06	1.14889e+06
IKI3	673249	637726	659695	526648	455977	397397
ASK10	317315	342419	309811	262921	329712	311208
BET2	222306	209301	237267	254841	210849	NA
TUL1	53046.6	47157.9	52134.6	32068.4	41483.2	23975.5
YDR115W	444276	410393	320091	261482	378326	255605
LST8	205969	207031	196397	153120	146024	175711
PGA3	1.51801e+06	1.6908e+06	1.66763e+06	2.0356e+06	2.05263e+06	2.15101e+06
IDH2	2.83592e+06	3.02666e+06	2.53897e+06	3.01962e+06	2.78283e+06	2.59629e+06
MAS1	4.34213e+06	5.05938e+06	4.92993e+06	5.16581e+06	5.0248e+06	4.80382e+06
YKL033W-A	2.03084e+06	2.22092e+06	2.20686e+06	2.20276e+06	2.2817e+06	2.11398e+06
WWM1	7.10848e+06	9.00962e+06	8.8436e+06	9.63988e+06	5.91301e+06	7.46437e+06
MRPL11	421585	385738	470177	412216	412166	460891
MGM1	174193	140075	233378	140478	151520	145019
EMP47	364861	330446	296650	439128	381940	406064
YCK2	797648	807643	758896	669064	688876	759603
SNU56	157778	136607	NA	161413	127988	131107
SRO7	47816.6	55950.6	35989	48588.4	44050.1	34064.6
ERG4	1.03119e+06	1.25982e+06	870111	979755	979278	876953
MOB1	947928	901952	833530	670122	503904	598111
DNM1	2.44051e+06	2.21481e+06	2.29145e+06	1.46045e+06	1.37317e+06	1.38233e+06
BTS1	93703.9	102554	92224.4	62775.3	56704.3	67150
MRPL50	778514	NA	809354	783866	646899	639418
UFD1	1.75063e+06	2.01447e+06	1.98806e+06	1.6213e+06	1.28179e+06	1.57442e+06
DAL1	119644	94989.4	88791.6	225293	263905	212251
YML079W	376092	509782	417812	392593	377909	341552
APD1	1.03788e+06	1.12738e+06	1.04213e+06	845466	603396	636783
HAA1	208747	226266	229204	268873	265234	215785
NOP13	931933	904213	872619	1.10092e+06	1.00956e+06	1.12751e+06
DLD2	538558	619877	598350	1.06164e+06	877263	875605
NTH1	803073	872145	795995	717859	767819	719729
YIP5	327631	324347	290955	225807	186695	289645
DAP1	423103	550532	512936	653572	758042	822962
COX19	760983	866179	712652	564098	524085	NA
TIM17	566141	527417	458754	450327	405240	428592
CCC1	418205	506223	555162	391697	383118	443818
CPD1	125082	118954	111385	227709	205906	273572
DIM1	388185	510557	327109	418118	468119	505227
BRX1	907578	910327	982751	1.10382e+06	1.25035e+06	1.3088e+06
YPD1	745880	916505	795912	702604	856048	848394
CKA2	2.52477e+06	2.36644e+06	2.06117e+06	1.87851e+06	1.80919e+06	1.83106e+06
IVY1	349442	354391	337640	287928	276155	309410
LAM1	82375.1	71666.4	71844.3	67293.8	60174.3	58237.5
PEX19	261633	287462	348365	224448	146850	218081
HEM12	923485	875086	872195	713008	656986	689197
CDC36	915182	1.06188e+06	1.09076e+06	1.27448e+06	661646	1.12151e+06
LYS21	8.04677e+06	8.57217e+06	7.45876e+06	1.77126e+07	1.87223e+07	1.70083e+07
NCR1	425848	566963	809478	435764	405598	449735
RRS1	585730	492056	NA	704388	608883	755238
UBC1	3.60139e+06	3.85461e+06	3.96411e+06	4.40955e+06	4.21648e+06	4.60841e+06
YPK1	793639	842746	650362	801411	687977	684382
GRX8	797183	871275	885548	903138	781555	692999
SAC1	5.37918e+06	5.7166e+06	5.43911e+06	4.63557e+06	4.1479e+06	4.53174e+06
TAF1	376644	384700	368850	318394	274216	246087
SDH4	958123	1.0559e+06	1.01367e+06	788251	577008	605292
ECT1	72368.6	45943.5	NA	52803.3	54754.1	58000.7
CBF1	798342	868662	877751	500146	472242	434773
MAK21	369456	374030	474156	576084	573743	635094
RIM1	4.49886e+06	4.85005e+06	4.43709e+06	5.67584e+06	5.22062e+06	4.82768e+06
ZIM17	375238	450983	357734	448697	452162	447155
GRX6	4274100	3668760	NA	3280650	3026510	2472060
DPH2	286731	256802	280813	329923	365552	262318
FCF1	201332	216308	204722	417952	459486	410426
ENT3	269746	296407	299829	320692	276387	296852
SST2	660035	786034	760293	1446110	1641260	1609680
MEX67	161619	233341	195561	326882	342245	296379
AFG2	309262	254246	250047	185995	271151	225926
YGP1	2.89295e+07	3.451e+07	3.05421e+07	4.51763e+07	4.3842e+07	4.1715e+07
YHM2	3.31705e+06	2.96812e+06	2.87267e+06	3.00642e+06	3.2674e+06	3.09106e+06
YML119W	140108	186930	116547	123020	87909.2	150275
TYW1	1.55709e+06	1.52598e+06	1.29497e+06	923183	1.08376e+06	1.17933e+06
YML131W	1.48574e+06	1.44202e+06	1.34275e+06	1.26662e+06	814277	1.44001e+06
SRP21	1.31236e+06	1.446e+06	1.43033e+06	1.18235e+06	1.17441e+06	1.17015e+06
GSH1	1.85166e+06	1.81368e+06	1.81676e+06	1.1969e+06	1.2596e+06	1.21487e+06
MIC10	1.15789e+06	1.07606e+06	869941	666475	560595	603394
DCS2	147028	200778	182058	201095	175544	134750
HSH155	250772	260597	210227	243234	225541	228316
KES1	4.10489e+06	3.93332e+06	4.14189e+06	4.43845e+06	4.40433e+06	3.90025e+06
PRE4	1.45982e+06	1.31676e+06	1.32396e+06	1.4394e+06	1.42161e+06	1.47133e+06
BCS1	288952	285222	237032	156609	171534	165801
SNA3	18805.9	23135.6	29048.4	61954.5	75529	33935.7
RQC2	97372.5	84460.5	102452	95352.6	87002.2	46432.4
PFY1	721214	2110400	911198	9864570	8487600	6876560
DEF1	2.92807e+06	3.12403e+06	2.58804e+06	3.58321e+06	2.94261e+06	2.98287e+06
ALR2	1365820	1545610	1137670	14461800	7.96937e+06	8.93166e+06
FPR4	1.0305e+06	1.11773e+06	957527	1.32306e+06	1.42463e+06	1.44257e+06
CYR1	959111	929824	1.00425e+06	636585	597855	665482
FAL1	NA	59575.2	57340.4	64446.9	48217.3	55255.1
GRX1	3.44326e+06	5.50657e+06	4.12272e+06	9.16757e+06	8.19562e+06	8.30961e+06
TDH2	6.41968e+07	8.27055e+07	4.74848e+07	3.18775e+08	2.14984e+08	2.41672e+08
TDH3	1.25754e+07	1.50112e+07	1.13268e+07	1.00214e+08	6.83754e+07	8.41072e+07
CAF16	277615	243032	287383	446816	302136	338956
UME1	488031	550962	481771	386731	426585	487785
HER1	134400	127387	138892	113134	166237	143724
AIM18	196972	236037	167690	152289	156070	120312
NUP84	198912	234817	NA	253759	224523	245524
YLR326W	133025	166763	138927	269137	249008	243455
EDC1	272531	381630	294192	292160	190995	283139
APL1	92656.1	87014.5	104437	65675.6	55096.2	72774.9
MCM5	1.24296e+06	1.21062e+06	1.17724e+06	1.1157e+06	1.15539e+06	1.18975e+06
CMD1	5.53429e+06	5.35886e+06	5.61909e+06	9.36007e+06	8.34615e+06	8.67974e+06
MAK16	539798	568276	511690	899288	856288	929504
SOL3	2.74422e+06	3.07671e+06	3.2118e+06	3.48515e+06	2.82308e+06	2.8289e+06
GOR1	1.41656e+06	1.55821e+06	1.49805e+06	2.70266e+06	2.72872e+06	2.58093e+06
ARL3	205435	301826	276392	169037	114431	202477
YCP4	4.58663e+06	4.324e+06	4.21325e+06	2.83716e+06	2.94687e+06	2.9944e+06
RNQ1	2711230	2023280	3066200	1489510	1597900	1637930
VTC1	1.12344e+06	1.59092e+06	937270	1.04977e+06	2.37771e+06	1.91739e+06
PPE1	245122	246925	293663	61475.6	74106.3	51800.1
SCT1	148903	150730	194905	154510	110111	142717
XKS1	1.13093e+06	1.1249e+06	1.06147e+06	764644	785198	742548
GSY1	2.00346e+06	2.61552e+06	2.03823e+06	1.15851e+06	1.26901e+06	1.18628e+06
CBP2	188483	196669	180839	162983	215718	146497
NQM1	218836	231170	231384	188003	146618	196170
MTC4	181318	NA	199912	NA	114214	148943
NOP14	184601	186621	156403	253584	213256	219390
NUP49	1.81528e+06	1.69548e+06	1.53905e+06	1.68191e+06	1.7774e+06	1.56731e+06
SMC1	44885	42744.2	33437.4	48835.6	41108.5	38029.9
YMR209C	22281.4	51649.6	18918.2	17503.4	23967.1	NA
TFB3	45893.6	32345	35565.7	119322	83255.1	91722.8
ELF1	645976	705444	737684	793173	757958	726193
UBC13	804724	899940	826441	1.32614e+06	1.44066e+06	1.48809e+06
URB2	293884	269061	291512	301287	281964	264973
YER134C	467106	411919	431417	261391	264709	274532
VPS5	1.61259e+06	1.59412e+06	1.4385e+06	1.34254e+06	1.47861e+06	1.20068e+06
SDS22	1.52382e+06	1.4372e+06	1.4354e+06	679240	694556	702849
DUN1	153429	126122	190710	90443.8	80828.2	88950.8
RDI1	192242	176262	184221	227980	159452	206355
FES1	293409	382025	395307	604201	510643	506344
PHO8	822741	837007	812982	1.19442e+06	1.06687e+06	1.19629e+06
YGR210C	182215	190814	176254	279129	225847	188177
MED4	169567	244723	242411	85907.7	54087.9	97909.9
MPD1	219093	212995	217308	151196	145883	220367
KAP95	914206	783969	887463	807743	805633	792960
NAS2	465884	531638	507804	559868	753631	596363
FUN26	11458.7	27086.3	NA	22405.8	28091	22511.2
GOS1	1.23002e+06	1.34339e+06	1.21835e+06	1.04185e+06	1.0137e+06	1.12658e+06
RPB8	687346	1.39537e+06	700701	1.97133e+06	2.05148e+06	2.1598e+06
NAM7	610196	548341	559064	804057	876324	839033
MRPS17	869070	805806	809711	454822	519082	525536
COX2	1.90925e+06	2.10018e+06	1.97085e+06	1.80357e+06	1.42089e+06	1.4669e+06
YFR006W	861113	682633	926836	544819	530192	548799
EGO2	617217	504550	845105	177269	175605	214171
IES4	250487	254384	272717	174133	157268	154549
ASF1	628662	790886	636799	706849	590868	744186
ERV29	3.0143e+06	2.85325e+06	2.79535e+06	2.65687e+06	2.92398e+06	2.963e+06
RPL33A	1.63198e+07	1.60007e+07	1.68206e+07	1.43993e+07	2.10233e+07	1.91213e+07
RPL33B	1.13725e+06	1.15256e+06	1.11116e+06	1.51796e+06	1.748e+06	1.64753e+06
GGA1	1.20481e+06	1.18534e+06	1.16531e+06	455247	545994	357387
RPF2	1.029e+06	1.10025e+06	905263	1.6879e+06	1.88928e+06	2.03184e+06
TRL1	200633	198273	195454	264159	222320	233916
ERJ5	313670	368427	311795	200657	250744	252639
YHR045W	420359	262280	509097	381164	395509	503501
CPS1	2.48075e+06	2.77049e+06	2.71603e+06	1.66517e+06	1.56119e+06	1.76288e+06
HMO1	2.07824e+06	2.09409e+06	1.92842e+06	1.86576e+06	1.96471e+06	2.47898e+06
SAM3	1.44218e+06	1.23748e+06	1.5017e+06	411284	325627	348203
DIP5	70600.8	NA	54161.6	98849.1	272311	114845
SOL1	410086	417199	422430	386604	350338	331844
RPL16B	1.50912e+07	1.75986e+07	1.48895e+07	2.08799e+07	2.16544e+07	2.03512e+07
ERG5	1.0452e+06	1.21816e+06	1.04567e+06	1.0865e+06	1.48509e+06	1.37578e+06
PRE9	4.88314e+06	4.09263e+06	4.51501e+06	5.89482e+06	4.34042e+06	5.03923e+06
YPT6	970708	684352	818965	852969	893773	807596
YLR287C	96281.4	114887	81300.4	106457	128926	120459
ZPR1	1.46394e+06	1.79309e+06	1.5407e+06	1.78899e+06	1.75283e+06	1.65534e+06
DBP8	2.14875e+06	2.10301e+06	2.26263e+06	2.21448e+06	2.14887e+06	2.17235e+06
COX26	680930	947006	727973	1765910	1261860	1543650
UTP6	139965	365457	725885	213442	254035	206623
GCN5	268149	254500	267344	NA	224396	135110
AGX1	213025	297842	208431	229744	171880	179869
MRPL23	199709	282675	202267	187692	161815	220590
PLB2	982601	887990	864904	572749	604731	531586
SUA7	171682	171861	217547	229366	220520	202663
ERO1	1.68472e+06	1.69782e+06	1.73051e+06	1.69808e+06	1.82923e+06	1.88195e+06
KRR1	649565	636118	630102	780027	992115	743953
TPK2	1.00538e+06	1.03503e+06	1.15676e+06	801081	501877	564587
RPC53	792382	1.40492e+06	1.06966e+06	1.25499e+06	1.23789e+06	1.03467e+06
KTI12	623030	749437	720379	769790	1.03047e+06	844743
SCC4	3329690	3609570	2707710	NA	4374860	4308000
FMP27	75531.2	59338	68730.7	638966	NA	66679.3
YBL036C	780962	804669	910232	1.59519e+06	1.51583e+06	1.17857e+06
THI80	524946	601441	578721	489160	452623	441220
IWR1	100370	128726	134059	98214.5	NA	73289.5
RTG3	136379	176987	144187	233280	219091	135236
TOR2	87947.5	NA	78803.1	119138	154859	165847
CDC55	730323	584268	730292	559332	452631	482106
YGR125W	909034	1.1271e+06	708608	765482	791888	844995
MTR10	495543	446405	594660	404821	358842	350803
CDC21	590368	739618	635638	704350	658197	699150
RFC2	697124	689717	597964	578311	585551	688217
SSO2	1.53696e+06	1.58082e+06	1.59375e+06	1.40303e+06	1.01444e+06	1.24084e+06
FLO11	575863	492175	NA	1336130	1077330	1007810
MDM1	299392	351721	299258	343713	422148	319569
URA4	104998	150333	130233	324162	115899	159366
GIR2	694660	902119	733158	563469	814529	665757
NUT1	200592	148054	195161	155333	120693	126658
PRP8	130901	110382	120728	144798	168456	145250
CTF4	510157	432575	487845	253022	289392	260935
BLM10	3.6536e+06	3.36466e+06	3.19841e+06	3.53654e+06	4.06726e+06	3.8415e+06
CAB1	456332	426612	474483	356428	362497	432392
ATP25	73504.7	102216	63791.8	34880.4	37617.7	59813.1
NSA2	165236	261965	137754	267943	402725	449115
NAP1	3.56063e+06	3.69286e+06	3.59341e+06	3.5151e+06	3.89585e+06	3.47958e+06
MET30	148022	114433	131146	107028	117545	95247.4
TRS120	257588	213242	244875	127499	125095	123886
ERV1	558997	525706	455269	440294	466827	461245
PEP5	1070640	771956	1205380	1783430	1435790	936384
HSP42	649424	525906	528119	738817	612636	608095
GET2	496127	483132	480840	402962	454738	426385
POS5	706132	649116	670125	629304	637356	638171
ICP55	568571	651294	633572	743653	942838	872629
RPN10	2.43578e+06	2.55799e+06	2.34206e+06	2.51297e+06	3.26824e+06	2.66971e+06
MTR2	1.74907e+06	1.42701e+06	1.26618e+06	1.26358e+06	1.12895e+06	1.41257e+06
RNA14	327861	359866	300579	262246	261219	465430
YKR070W	193773	153435	242744	256930	295398	NA
RPA43	830757	924666	912688	1.37622e+06	1.62074e+06	1.56056e+06
HEM3	569824	452139	567734	492303	596071	457380
SNU114	139243	122528	145647	189147	193622	156640
HSL1	60693.9	64671.2	28170.9	38525.7	19585.2	45962.5
NMD5	315803	277230	345945	253473	131277	NA
PSD1	754902	982290	921516	576940	441742	518214
ASP1	561685	511300	750679	813302	752907	833362
DSS1	34733.8	37920.8	37840.8	41716.5	54532	42456
PMI40	4.18507e+06	4.11996e+06	4.25057e+06	3.85859e+06	3.99287e+06	3.8472e+06
PDS5	103269	94697.9	91758.1	93602.2	111593	73612.7
YLL054C	811956	874653	763880	551900	552957	571949
SER3	6.01796e+06	7.50193e+06	6.05656e+06	1.08461e+07	9.4841e+06	9.2727e+06
YML082W	97895.3	133663	95229.1	240164	262486	191947
ZRC1	1.36135e+06	1.47736e+06	1.61028e+06	439960	251307	429260
RRP7	39498.6	103223	36731.1	107432	166169	185385
SCY1	276088	278553	280170	205059	203553	189535
MEP1	359395	389269	369146	400434	440739	402489
CHD1	1.09048e+06	1.19118e+06	1.15919e+06	996755	1.0474e+06	1.14684e+06
ENV9	464129	493439	562703	569084	666620	506951
NMD2	488781	487935	483230	343229	375764	340056
YOP1	2.16844e+07	2.3174e+07	2.03936e+07	1.39634e+07	1.21489e+07	1.37414e+07
UFD4	498367	508877	465921	333631	380945	369709
HST2	240006	223708	224705	140756	141644	137834
IOC4	160230	177149	173497	164949	219088	156255
USE1	101277	82278.4	NA	63112.8	61353.7	68459.7
PAM18	59815.3	51276.1	NA	130889	107922	91747.3
ATG8	2.44653e+06	2.88845e+06	2.61847e+06	1.67311e+06	1.52514e+06	1.47312e+06
VID22	203341	205800	183661	162397	176957	168862
COG8	263847	266692	239436	198356	173144	214654
KAP120	205863	224752	209742	144848	180406	151347
CKB1	663249	590831	703055	695957	663604	655317
NUP188	121231	120230	94213.4	60104.3	44304.3	60211.6
UBP2	386431	449818	365564	345124	322154	332326
TRM8	1.48651e+06	1.90492e+06	1.4184e+06	1.66152e+06	1.72952e+06	2.2931e+06
ALK2	118220	117159	85347.9	164841	147648	131752
RCL1	1.53321e+06	1.28687e+06	1.34424e+06	1.30066e+06	1.49231e+06	1.30191e+06
NPY1	369503	296114	309687	296887	271786	293918
RAD52	442095	495358	395579	427918	696992	409070
MSN2	160696	185170	175045	123149	127460	100951
RSC4	372328	392114	371538	341830	313053	322782
PRX1	5.30866e+06	5.47091e+06	5.42069e+06	5.57626e+06	5.5088e+06	5.3457e+06
RTT106	291736	374448	294786	214900	282226	322814
MOT3	147836	148588	163384	141846	106496	144467
UTP9	659135	585008	702322	777355	636333	766228
NOP8	2183660	2720070	2404040	3677450	2936740	3191840
MRPL6	498016	559032	493579	387637	403613	388494
EPS1	72508.1	NA	78183	47170.2	48429.9	NA
RAD53	219793	231842	153524	194947	146765	105248
SUA5	548286	443784	468537	396071	341085	379939
HSE1	1.84797e+06	2.04396e+06	2.01768e+06	1.30713e+06	1.15559e+06	1.1571e+06
PCC1	933904	995948	918143	NA	704513	1014760
SRP54	2.90867e+06	2.66115e+06	2.64228e+06	2.69339e+06	3.0501e+06	2.96732e+06
YPL245W	772267	884049	815748	1.10455e+06	1.05412e+06	908477
STO1	1.29087e+06	1.35729e+06	1.26493e+06	1.00352e+06	1.24043e+06	1.1808e+06
SEG2	148700	144604	137045	69827.8	76462	62875.9
GIP3	1.44315e+06	1.43646e+06	1.53136e+06	1.52181e+06	1.63934e+06	1.63915e+06
FPR2	1.13116e+06	1.06392e+06	1.2614e+06	1.1314e+06	1.27037e+06	1.26723e+06
AOS1	1.50665e+06	1.4951e+06	1.62997e+06	942721	827003	827411
HOG1	1.34639e+06	1.31404e+06	1.34104e+06	934189	840236	779024
SPT15	2.97389e+06	2.97117e+06	3.34133e+06	2.44035e+06	2.50896e+06	2.45201e+06
SCO2	438656	425759	427693	275496	259726	229038
MRN1	523132	493402	571284	495562	518494	509423
RSM25	1.00554e+06	1.06649e+06	833186	1.21416e+06	1.06653e+06	921175
RPC19	2.195e+06	2.35226e+06	2.29695e+06	2.69714e+06	2.51475e+06	2.41874e+06
YER010C	52130.8	74819.3	68531.5	60318.8	76382.5	60136.2
TUB2	5.09673e+06	5.53977e+06	5.05188e+06	5.67999e+06	5.14376e+06	5.74033e+06
ECM15	154624	307837	NA	71434.9	132106	71200.3
PXR1	105564	77167.5	123257	115397	138289	157577
SIP1	20019.4	22245.7	19883.3	12268.5	21962.5	20306.6
PHO13	2.05617e+06	2.10562e+06	1.98054e+06	1.93118e+06	1.99597e+06	2.09102e+06
NEO1	238921	NA	240396	246579	261581	170664
YIP3	1.92457e+06	2.05712e+06	1.87105e+06	2.19276e+06	2.01131e+06	2.32412e+06
CDC24	687498	633321	535855	497940	515869	470815
RRP43	629454	576202	739414	548751	435149	461851
ORM2	369004	465945	328093	443140	458890	465688
YBL028C	NA	1791200	1276300	1132520	787287	1060120
ERC1	257451	322428	303260	484741	442954	558569
PDR5	352625	393607	409181	248169	272366	265452
CTR86	73385.2	105642	43657.4	84742.6	76263.2	94784.6
OXA1	139204	159885	205763	161177	113570	188603
GID8	395571	495626	385052	359237	441277	371966
ARG81	219860	211786	NA	NA	149812	147057
SGN1	584978	711994	539890	573315	574221	640602
RTC5	66648.7	92381.5	65907.1	67639.6	58927.3	68638.1
RBD2	581745	590465	547754	1070890	973336	942203
KRE9	416906	452733	571427	393441	224361	294903
SIP3	71131.7	76960.2	88346.5	72793.9	72350.2	37768.2
TAH18	542023	882194	795194	619502	372349	391537
MNN1	408143	379922	388858	374484	366509	406698
GPA2	507867	551627	584245	551929	479844	480851
CST26	193877	162750	190052	106882	107652	123601
MRP51	397402	376893	324121	279385	382055	301255
PET9	2.70073e+07	3.00249e+07	2.59957e+07	2.61031e+07	2.46927e+07	2.43451e+07
TYR1	1.23441e+06	1.09157e+06	1.16885e+06	660845	644715	547831
PRE1	858683	837341	849972	1.36946e+06	1.28729e+06	1.18873e+06
FCP1	630285	620565	644027	435084	461485	NA
SSO1	375513	666421	588984	696123	694290	930499
RFC4	176830	174919	114269	163821	171239	231522
RAD27	410706	459903	415786	311848	315894	366034
JSN1	90196.2	203014	59877.2	139362	117708	110902
VPS24	117590	104352	134592	115775	55122	108851
YNL011C	377189	385095	NA	115577	106989	188392
NAM8	343195	320521	300895	259030	261014	231713
MET2	517746	427651	588369	390901	308977	422829
DFG5	263698	388739	252717	304132	317283	334173
GTO1	297700	295345	360789	205834	195475	247874
[truncated: 874 more rows]

## Sheet: Suppl_Table_S2b
Supplementary Table S2b: List of differentially detected proteins (proteins found only in Zn samples or only in CTR samples) for strain S. cerevisiae Sa-07167
Zn samples	CTR samples
AIM23	ABD1
ASR1	ADD37
ATG19	AGP1
ATG22	AIM6
AXL2	AIR1
BOI1	ALG12
BRE2	ALG13
CHS2	ANB1
COG3	APA2
CRT10	APC1
CTM1	APC2
CUS2	APL5
DEP1	ARF2
DET1	ARG2
DIG2	ASG1
DNF1	ASI2
DOT6	ATG18
DSF2	ATG7
EBS1	ATP23
FDO1	BAP3
FET4	BCD1
FKH2	BCK2
FPK1	BDH2
GCR1	BET4
GIP4	BIG1
GNA1	BMT6
GRE1	BNA1
HIS2	BOL1
HXT8	BRF1
INP54	BUB2
IPT1	BZZ1
IRC3	CAN1
LRS4	CAT8
MDE1	CBF2
MDV1	CCM1
MPS3	CDC15
MRC1	CDC50
MSC2	CDD1
MSG5	CGR1
NGL1	CNA1
NPR3	COG7
NVJ1	COX1
ORC3	CSG2
PDS1	CTF18
PHD1	CTR1
POP6	CUE3
PUN1	CWC27
RGC1	CYT2
RPC31	DAD3
SAC3	DAS2
SCS22	DBF2
SGF73	DBP6
SHE1	DFG16
SKG1	DMA1
SKY1	DML1
SPC105	DNA2
SPO12	DOA4
SRX1	DOG1
SSY5	DRE2
STP22	DSD1
TFC6	DSE4
TGL4	DSL1
THG1	DTD1
THP3	ECM10
UBC9	ECM25
UBP16	ECM31
UFO1	ECM4
UIP5	EGT2
ULP1	EKI1
VPS54	EMI1
YAP1801	ENB1
YBR285W	ERP2
YHL018W	ERP3
YJL049W	ERP6
YKL107W	ERV14
YMR253C	ERV41
YNR040W	EXG2
YOL019W	EXP1
	FCF2
	FHL1
	FIP1
	FLC1
	FMC1
	FMP23
	FMP25
	FMS1
	FZO1
	GAB1
	GAL2
	GAT1
	GIS1
	GLN3
	GNP1
	GPB1
	GPI11
	GPI17
	GPI8
	GPN2
	GRX3
	GTS1
	HCS1
	HPF1
	HPM1
	IES5
	IKI1
	INP51
	IRA2
	JEM1
	JJJ1
	JJJ3
	JLP1
	KAR4
	KAR9
	KEX1
	KOG1
	KTR4
	LAM6
	LEA1
	LNP1
	LOS1
	LRG1
	LRO1
	LSM3
	LSM5
	MAK10
	MAK31
	MAK3
	MEH1
	MGS1
	MKC7
	MKS1
	MRPL1
	MRPL8
	MTF1
	MTO1
	MUD2
	NAT5
	NCA2
	NCE103
	NGG1
	NNT1
	NOP19
	NRP1
	NSA1
	NTG1
	NUF2
	NUP82
	OAF3
	OST2
	OTU1
	OTU2
	OYE3
	PAN3
	PBP2
	PCL10
	PCL8
	PDE2
	PDR11
	PEX2
	PFF1
	PHO23
	PHO90
	PKP1
	PLP1
	PMD1
	PMT3
	PNT1
	POP2
	POP5
	PPN2
	PRI1
	PRM15
	PRP11
	PTA1
	QCR6
	QDR3
	RAD54
	RAF1
	RAM2
	RAX1
	RCM1
	RCN1
	RDR1
	RER1
	RHO4
	RMT2
	RNH70
	RNR3
	RNY1
	RPL21A
	RPO41
	RPS21A
	RQC1
	RRP1
	RRP36
	RSA3
	RTC2
	RUB1
	RUD3
	SAL1
	SEN34
	SFC1
	SFH1
	SGD1
	SHY1
	SIR1
	SMD2
	SMX3
	SNL1
	SNZ1
	SOD2
	SPC1
	SPC2
	SPP1
	SPT2
	SRB2
	SSL2
	STB1
	STE11
	STP4
	SUS1
	SWC4
	SWC5
	SWD3
	SWI5
	SYT1
	TAN1
	TAO3
	TEL2
	TEX1
	TIP1
	TMA10
	TMA23
	TMN2
	TOD6
	TOM7
	TPK1
	TPK3
	TPO2
	TRM82
	TRP1
	TSR2
	TVP23
	UBC12
	UBP10
	UBP12
	UBR1
	UGA3
	UMP1
	UPF3
	USV1
	VBA1
	VHR1
	VOA1
	VPS3
	VPS60
	VPS62
	WHI4
	XRS2
	YAP1802
	YBL055C
	YBP2
	YBR062C
	YBR126W-A
	YBR230W-A
	YCR023C
	YCR043C
	YCR087C-A
	YCS4
	YDC1
	YDL073W
	YDR248C
	YEL073C
	YFH1
	YFR018C
	YGL140C
	YGR045C
	YHR122W
	YIL165C
	YIP4
	YIR021W-A
	YJL144W
	YKL018C-A
	YLR108C
	YLR345W
	YMR087W
	YMR130W
	YMR310C
	YNL035C
	YNL050C
	YNL058C
	YNL184C
	YNL193W
	YNL234W
	YPK2
	YPR097W
	YPR098C
	YPS1
	YPS3
	YRO2
	YSC83
	ZNF1

## Sheet: Suppl_Table_S2c
Supplementary Table S2c: Gene-set enrichment analysis based on differential expression analysis for strain S. cerevisiae Sa-07167.
Enrichments with an FDR < 0.05 are shown.
Category	GeneSet	Description	Normalized enrichment score	FDR	Size of gene set	Number of enriched genes	Enriched genes
GO biological process	GO:0022613	Ribonucleoprotein complex biogenesis	1.93534	0.000386953	366	147	ALB1;ARB1;ARX1;BFR2;BMS1;BRX1;CDC39;CIC1;DBP10;DBP2;DBP3;DBP7;DIP2;DRS1;ECM1;ECM2;EMG1;ENP2;ERB1;FCF1;GAR1;GCD11;HAS1;IMP3;IPI3;KRR1;LRP1;LSG1;LSM4;LSM6;MAK16;MAK21;MEX67;MOT1;MRD1;MRT4;NAN1;NEW1;NHP2;NIP1;NIP7;NMD3;NOC2;NOG1;NOG2;NOP1;NOP10;NOP12;NOP14;NOP16;NOP2;NOP4;NOP56;NOP58;NOP8;NPL3;NSA2;NSP1;NSR1;NUG1;PNO1;PRP5;PUS7;RDS3;REI1;RNT1;RPA12;RPA135;RPA14;RPA190;RPA43;RPA49;RPB8;RPC10;RPC40;RP…
GO biological process	GO:0006518	Peptide metabolic process	1.90886	0.000515938	318	106	AAP1;ASC1;CDC33;CDC60;DED1;DED81;DPS1;ECM38;EFB1;FES1;FRS1;FRS2;FYV4;GCD11;GIS2;GUS1;HTS1;HYP2;KRS1;MES1;MET16;MMF1;MSS116;NAM7;NPL3;OCT1;OXP1;PAB1;PPH21;RKR1;RPL10;RPL14B;RPL15A;RPL15B;RPL16A;RPL16B;RPL17A;RPL17B;RPL24A;RPL24B;RPL25;RPL26B;RPL27A;RPL28;RPL29;RPL3;RPL30;RPL31A;RPL31B;RPL32;RPL33B;RPL36A;RPL36B;RPL37A;RPL37B;RPL38;RPL4A;RPL5;RPL6A;RPL6B;RPL7A;RPL8A;RPL8B;RPP0;RPP1A;RPP1B;RPP2A;RPP…
GO biological process	GO:0043604	Amide biosynthetic process	1.95122	0.000773907	336	116	AAT2;ABZ1;ABZ2;ADE3;ARG1;ASC1;ASN1;BIO2;CDC33;CDC60;CPA2;DED1;DED81;DPS1;ECM38;EFB1;FES1;FRS1;FRS2;FYV4;GCD11;GIS2;GUS1;HTS1;HYP2;KRS1;MES1;MET16;MIS1;MMF1;MSS116;MTD1;NAM7;NPL3;ORM1;PAB1;PPH21;RKR1;RPG1;RPL10;RPL14B;RPL15A;RPL15B;RPL16A;RPL16B;RPL17A;RPL17B;RPL24A;RPL24B;RPL25;RPL26B;RPL27A;RPL28;RPL29;RPL3;RPL30;RPL31A;RPL31B;RPL32;RPL33B;RPL36A;RPL36B;RPL37A;RPL37B;RPL38;RPL4A;RPL5;RPL6A;RPL6B…
GO biological process	GO:0072524	Pyridine-containing compound metabolic process	1.824	0.00371475	71	11	ADH1;ADH3;ADH5;ENO2;GND1;HXK2;PDX3;TDH2;TDH3;TPI1;YPR172W
GO biological process	GO:0034660	ncRNA metabolic process	1.82722	0.00444996	347	130	AIR2;ARC1;BFR2;BMS1;BRX1;CDC60;CIC1;DBP10;DBP2;DBP3;DBP7;DED81;DIP2;DPS1;DRS1;DUS3;EMG1;ENP2;ERB1;FCF1;FRS1;FRS2;GAR1;GCD14;GLN4;GON7;GUS1;HAS1;HHT1;HTS1;ILS1;IMP3;IPI3;KRR1;KRS1;LRP1;LSM4;LSM6;MAK16;MES1;MOT1;MRD1;MRT4;NAB3;NAN1;NHP2;NIP7;NOG1;NOP1;NOP10;NOP12;NOP14;NOP16;NOP2;NOP4;NOP56;NOP58;NOP8;NPL3;NRD1;NSA2;NSR1;NUG1;PNO1;PUS1;PUS6;PUS7;RNT1;RPA12;RPA135;RPA14;RPA190;RPA43;RPA49;RPB8;RPC10…
GO biological process	GO:0044283	Small molecule biosynthetic process	1.64838	0.0406854	287	75	ABZ1;ABZ2;ACO2;ADE3;ADH1;ADH3;ADH5;ALD5;ARG1;ARG4;ARG7;ARO2;ARO4;ARO8;ASN1;BAT1;BAT2;BDH1;BIO2;CDC19;CEM1;CPA2;CYS4;ECM38;ELO3;ENO2;ERG24;ERG3;FCY1;GLY1;GPM1;HIS4;HIS5;HOM2;HOM3;HXK2;IDP1;ILV1;ILV2;ILV3;ILV5;IMD3;INO1;LEU2;LEU4;LEU9;LYS1;LYS20;LYS21;LYS4;MCT1;MET13;MET16;MET6;MMF1;MTD1;OLE1;PDX3;RIB5;SAM4;SDT1;SER1;SER3;SFA1;STR2;STR3;TDH2;TDH3;TPI1;TRP2;UBP14;URA7;YML082W;YNK1;YPR172W
GO biological process	GO:0000966	RNA 5'-end processing	1.63661	0.0407268	32	22	BMS1;BRX1;BUD21;DIP2;EMG1;FCF1;MPP10;MRD1;NOP14;NOP58;PNO1;POP1;PWP2;RLP7;RRP5;TOM1;UTP10;UTP11;UTP13;UTP14;UTP18;UTP23
GO biological process	GO:0006082	Organic acid metabolic process	1.65879	0.0420489	313	94	AAT2;ABZ1;ABZ2;ACO2;ADE3;ADE6;ADH1;ADH3;ADH5;ALD5;ARG1;ARG4;ARG7;ARO2;ARO4;ARO8;ASN1;BAT1;BAT2;BIO2;CAT2;CDC19;CEM1;CPA2;CYS4;DAL7;DED81;DLD2;ECM38;ELO3;ENO2;ERG10;FAA3;FRS1;FRS2;GCV2;GDH1;GLY1;GND1;GOR1;GPM1;GUS1;HEM13;HIS4;HIS5;HOM2;HOM3;HXK2;IDP1;ILV1;ILV2;ILV3;ILV5;KRS1;LEU2;LEU4;LEU9;LYS1;LYS20;LYS21;LYS4;MAE1;MCT1;MES1;MET13;MET16;MET6;MIS1;MMF1;MTD1;OLE1;PEX11;SAM1;SAM2;SAM4;SER1;SER3;SES1…
GO biological process	GO:0008643	Carbohydrate transport	1.61362	0.0443707	12	4	HXK2;HXT1;HXT3;HXT7
GO biological process	GO:0034248	Regulation of cellular amide metabolic process	1.59698	0.0475179	96	18	ASC1;CDC33;EFB1;FES1;GCD11;GIS2;HYP2;MSS116;NAM7;NPL3;ORM1;PAB1;PPH21;RPL16A;RPS2;RPS9B;SUI1;TIF5
GO cellular component	GO:0044445	Cytosolic part	2.16239	0	146	60	ASC1;CCT7;CCT8;ENO2;MAP1;PRE1;PRE8;REI1;RPL10;RPL14B;RPL15A;RPL15B;RPL16A;RPL17A;RPL17B;RPL24A;RPL24B;RPL25;RPL26B;RPL27A;RPL28;RPL29;RPL3;RPL30;RPL31A;RPL31B;RPL32;RPL33B;RPL36A;RPL37A;RPL37B;RPL38;RPL4A;RPL5;RPL6A;RPL6B;RPL7A;RPL8A;RPL8B;RPN12;RPP0;RPP1B;RPP2A;RPP2B;RPS12;RPS15;RPS1A;RPS1B;RPS2;RPS20;RPS22A;RPS3;RPS5;RPS7A;RPS7B;RPS9B;RRP14;TIF5;YDJ1;YEF3
GO cellular component	GO:0030684	Preribosome	2.1461	0	126	69	ARX1;BFR2;BMS1;BRX1;BUD21;CIC1;DBP10;DBP3;DIP2;DRS1;ECM1;EMG1;ENP2;ERB1;FCF1;HAS1;IMP3;IMP4;KRE33;KRR1;MAK16;MAK21;MPP10;MRD1;MRT4;NAN1;NIP7;NOB1;NOC2;NOG1;NOG2;NOP1;NOP12;NOP13;NOP14;NOP16;NOP2;NOP56;NOP58;NSA2;NUG1;PWP2;REI1;RPF1;RPL17A;RPL17B;RPL25;RPL37A;RPL37B;RPS2;RPS3;RPS7A;RPS7B;RPS9A;RPS9B;RRP12;RRP7;RRS1;SDO1;SLX9;SNU13;SSF1;TIF6;UTP11;UTP13;UTP14;UTP15;UTP23;YTM1
GO cellular component	GO:0005840	Ribosome	2.04184	0	169	59	ASC1;CDC33;FYV4;GIS2;MAP1;PAB1;REI1;RPL10;RPL14B;RPL15A;RPL15B;RPL16A;RPL17A;RPL17B;RPL24A;RPL24B;RPL25;RPL26B;RPL27A;RPL28;RPL29;RPL3;RPL30;RPL31A;RPL31B;RPL32;RPL33B;RPL36A;RPL37A;RPL37B;RPL38;RPL4A;RPL5;RPL6A;RPL6B;RPL7A;RPL8A;RPL8B;RPP0;RPP1B;RPP2A;RPP2B;RPS12;RPS15;RPS1A;RPS1B;RPS2;RPS20;RPS22A;RPS3;RPS5;RPS7A;RPS7B;RPS9B;RRP12;RRP14;RSM24;TIF5;YEF3
GO cellular component	GO:0005730	Nucleolus	1.82496	0.00159501	204	104	AIR2;ARX1;BFR2;BMS1;BRX1;BUD21;CIC1;DBP10;DBP3;DBP7;DIP2;DIS3;DRS1;ECM1;EMG1;ENP2;ERB1;FCF1;GAR1;HAS1;IMP3;IMP4;KRE33;KRR1;LSM4;LSM6;MAK16;MAK21;MPP10;MRD1;MRT4;NAN1;NHP2;NIP7;NOB1;NOC2;NOG1;NOG2;NOP1;NOP10;NOP12;NOP13;NOP14;NOP16;NOP2;NOP4;NOP56;NOP58;NOP6;NOP8;NPL3;NSA2;NSR1;NUG1;PNO1;POP1;PUF6;PUS7;PWP2;PXR1;RLP7;RNT1;RPA12;RPA135;RPA14;RPA190;RPA43;RPA49;RPB8;RPC10;RPC40;RPF1;RPF2;RPL7B;RPO26…
GO molecular function	GO:0005198	Structural molecule activity	1.70985	0.0441061	218	51	ARC19;FYV4;RPL10;RPL14B;RPL15A;RPL15B;RPL16A;RPL17A;RPL17B;RPL24A;RPL24B;RPL25;RPL26B;RPL27A;RPL28;RPL29;RPL3;RPL30;RPL31A;RPL31B;RPL32;RPL33B;RPL36A;RPL37A;RPL37B;RPL38;RPL4A;RPL5;RPL6A;RPL6B;RPL7A;RPL8A;RPL8B;RPP0;RPP1B;RPP2A;RPP2B;RPS12;RPS15;RPS1A;RPS1B;RPS2;RPS20;RPS22A;RPS3;RPS5;RPS7A;RPS7B;RPS9B;RSM24;SWR1
KEGG pathways	sce03010	Ribosome	2.15103	0	87	47	RPL10;RPL14B;RPL15A;RPL15B;RPL16A;RPL17A;RPL17B;RPL24A;RPL24B;RPL25;RPL26B;RPL27A;RPL28;RPL29;RPL3;RPL30;RPL31A;RPL31B;RPL32;RPL33B;RPL36A;RPL37A;RPL37B;RPL38;RPL4A;RPL5;RPL6A;RPL6B;RPL7A;RPL8A;RPL8B;RPP0;RPP1B;RPP2A;RPP2B;RPS12;RPS15;RPS1A;RPS1B;RPS2;RPS20;RPS22A;RPS3;RPS5;RPS7A;RPS7B;RPS9B
KEGG pathways	sce01230	Biosynthesis of amino acids	1.82592	0.0141726	109	43	ACO2;ARG1;ARG4;ARG7;ARO2;ARO4;ARO8;ASN1;BAT1;BAT2;CDC19;CYS4;ENO2;GLY1;GPM1;HIS4;HIS5;HOM2;HOM3;IDP1;ILV1;ILV2;ILV3;ILV5;LEU2;LEU4;LEU9;LYS1;LYS20;LYS21;LYS4;MET6;SAM1;SAM2;SER1;SER3;STR2;STR3;TDH2;TDH3;TPI1;TRP2;YML082W
KEGG pathways	sce00010	Glycolysis / Gluconeogenesis	1.77487	0.0229461	44	12	ADH1;ADH3;ADH5;ALD5;CDC19;ENO2;GPM1;HXK2;SFA1;TDH2;TDH3;TPI1

## Sheet: Suppl_Table_S2d
Supplementary Table S2d: Differential expression analysis for strain S. cerevisiae Sa-07167
Differential expression analysis performed using limma version 3.63.2 (Ritchie et al. 2015). Adjusted (p.adj) and unadjusted (p) p-value are shown.
Gene name	log2FC (Zn/CTR)	p	p.adj
ZRT1	-5.1467	2.37346e-12	6.8142e-09
VEL1	-4.33103	1.30054e-09	7.4677e-07
CIT2	-2.94193	8.72269e-09	3.13035e-06
MRPL35	-2.93111	0.00199331	0.00609457
ZAP1	-2.79349	7.579e-07	3.36571e-05
SEM1	-2.54805	7.93267e-05	0.000555481
ATG9	-2.2372	1.6051e-06	4.9551e-05
ELC1	-2.13475	7.73727e-07	3.36571e-05
HSP30	-2.11789	0.000344491	0.00156989
HIS3	-2.08679	1.01977e-09	7.31939e-07
ZRT3	-2.07898	3.57945e-06	8.35495e-05
PPE1	-2.07832	2.03502e-06	5.728e-05
LAS21	-2.06306	1.40209e-05	0.000188102
SAP155	-2.04859	1.86888e-07	1.73082e-05
AVT3	-2.03459	2.87188e-05	0.000291349
ZRC1	-2.03083	8.83748e-06	0.000140179
FMN1	-2.02052	3.27256e-07	2.13535e-05
ARO9	-2.01202	1.73247e-05	0.000213473
YPR003C	-1.97664	1.92439e-06	5.58073e-05
LCB5	-1.97018	0.000111374	0.000692112
RSB1	-1.95797	2.37656e-06	6.37674e-05
YDL086W	-1.95538	7.53398e-06	0.000132388
SAM3	-1.94825	1.79821e-07	1.72089e-05
URA10	-1.91437	8.65129e-08	1.15002e-05
HSP26	-1.90659	1.59747e-06	4.9551e-05
CTT1	-1.8682	7.49898e-08	1.13314e-05
YHR078W	-1.82281	7.70783e-07	3.36571e-05
ERV25	-1.81544	2.72099e-05	0.000281006
ZDS1	-1.77296	0.000990584	0.00354084
EGO2	-1.76762	1.36116e-05	0.000185207
ESL2	-1.67644	0.00274592	0.00783546
ADK2	-1.67347	0.000270982	0.00131417
COX8	-1.63446	4.92524e-05	0.000401715
YMR147W	-1.63433	2.5363e-07	1.83109e-05
YLR179C	-1.62952	2.75631e-08	5.65241e-06
TRS85	-1.61889	0.00103585	0.00365279
LAP3	-1.61138	2.29501e-08	5.65241e-06
PKH1	-1.60246	4.42901e-09	1.81653e-06
YBR053C	-1.57649	3.47414e-06	8.17563e-05
DPP1	-1.56698	1.01894e-05	0.000153162
CTI6	-1.55616	0.00064842	0.00258883
TIM54	-1.53695	0.0262631	0.0493788
AIM24	-1.52973	0.000120596	0.000728905
YNL011C	-1.52357	0.000486425	0.00206281
FMP16	-1.5082	9.17057e-06	0.000142972
GPG1	-1.4977	1.33673e-05	0.000183858
MED4	-1.4889	0.000353143	0.00159665
MNN10	-1.47991	0.000327836	0.00149637
ZRG17	-1.45529	6.83409e-05	0.000508308
SAP185	-1.4525	7.39127e-07	3.36571e-05
YNL194C	-1.42995	7.06601e-07	3.36571e-05
SFP1	-1.42839	4.62742e-05	0.000388819
DNF3	-1.42519	0.0447266	0.0772624
UIP4	-1.41733	7.61332e-06	0.000132388
GGA1	-1.40919	1.01888e-05	0.000153162
PDR15	-1.40827	7.12552e-06	0.000128663
ACF4	-1.40676	7.5305e-05	0.000537813
CNB1	-1.40463	0.00017672	0.000969322
TSA1	-1.40004	9.54882e-08	1.19194e-05
HEF3	-1.39443	2.42775e-05	0.000261051
PDC6	-1.38406	0.00439094	0.0115338
PET10	-1.38368	1.5394e-07	1.57844e-05
YGR250C	-1.37956	0.000795677	0.00301769
SCP1	-1.37618	1.31403e-06	4.6007e-05
CFT1	-1.37418	4.65068e-05	0.000388819
MLF3	-1.36728	6.89626e-05	0.000511606
ATP12	-1.3549	4.25109e-06	9.24612e-05
ANR2	-1.35338	1.54147e-05	0.00019757
GAD1	-1.35133	2.11831e-07	1.83049e-05
ADH4	-1.34363	5.12951e-06	0.000104446
ATP10	-1.34203	0.000121822	0.000733233
MDN1	-1.32505	0.000111229	0.000692112
ELO2	-1.32075	5.7533e-05	0.000455139
ECM15	-1.31668	0.0100025	0.0225232
PIG2	-1.31079	1.14294e-05	0.000165148
PGC1	-1.30805	2.33135e-07	1.83109e-05
FAT1	-1.30555	8.02618e-08	1.15002e-05
HDA3	-1.3037	0.000158009	0.000893
SUC2	-1.30202	1.59513e-05	0.000201745
RPL13B	-1.29484	0.00601241	0.0149581
MNN9	-1.29031	1.41009e-05	0.000188296
RKM1	-1.28176	0.00021578	0.00112637
IOC2	-1.27969	0.00250173	0.00730668
GPI13	-1.26318	7.17681e-06	0.000128779
PRY3	-1.24236	0.000897026	0.00329752
STE23	-1.2331	4.01151e-07	2.35042e-05
GSC2	-1.22446	3.68076e-06	8.4493e-05
SWM1	-1.21856	0.000390725	0.00172051
KAP114	-1.21826	3.07237e-05	0.000305217
TLG2	-1.21627	0.000174697	0.000960836
GRE2	-1.20568	1.21542e-05	0.000170218
MSC3	-1.20364	1.4059e-06	4.80978e-05
MIC19	-1.20351	4.26054e-05	0.00037327
YPI1	-1.20122	1.32848e-05	0.000183858
SKI7	-1.19801	3.05663e-06	7.56516e-05
BET1	-1.19739	0.000296311	0.00139759
SEC22	-1.18991	0.00186567	0.00576571
BRR2	-1.18607	0.000112854	0.000699794
SNF8	-1.18512	9.04276e-05	0.000603762
YBP1	-1.18455	5.77048e-05	0.000455139
INP52	-1.17112	3.55384e-05	0.000336735
NUP85	-1.16431	0.00136621	0.00449299
MIL1	-1.13882	0.00836828	0.0195646
SAP30	-1.1259	0.000849138	0.00316607
PHM7	-1.12334	0.000111044	0.000692112
CWH43	-1.12297	0.000193909	0.00103478
PAP1	-1.11473	0.000178921	0.000976584
MSH6	-1.10674	0.017478	0.0353375
PMC1	-1.10623	3.09412e-07	2.06587e-05
DAL81	-1.10567	0.00118645	0.00403598
RPB7	-1.10048	5.80433e-05	0.000455307
NSG2	-1.09125	3.70816e-06	8.4493e-05
CTK1	-1.08917	0.000169824	0.000939428
VPS13	-1.08847	1.24201e-06	4.45728e-05
SMF2	-1.08687	0.00246568	0.00723822
DRS2	-1.08581	0.0196343	0.0390645
AMS1	-1.08213	3.65373e-07	2.20679e-05
SDS22	-1.08166	3.42905e-07	2.18773e-05
ALY2	-1.07459	1.72199e-06	5.20404e-05
MRX1	-1.07334	0.000157634	0.000892637
SBA1	-1.07248	3.68951e-07	2.20679e-05
MRPL32	-1.06847	8.06667e-06	0.000136232
SCM3	-1.06577	6.36663e-05	0.000492117
YLL056C	-1.06401	0.000360408	0.00161677
COQ9	-1.06204	9.62461e-05	0.000630247
GID7	-1.05735	0.000101539	0.000650463
AIM36	-1.04939	0.0226391	0.0437101
NTE1	-1.04864	6.37806e-05	0.000492117
YDL144C	-1.04859	0.000534114	0.00221916
SEG2	-1.04463	0.000102201	0.000651812
DUR1,2	-1.03933	0.000144072	0.000840714
YSP2	-1.03775	0.00243022	0.00717079
CIS3	-1.03723	2.79355e-06	7.10023e-05
YER079W	-1.03723	0.00185564	0.00574087
BPL1	-1.03687	0.000363148	0.00162652
YJL068C	-1.03281	0.00763843	0.018164
NUP188	-1.0328	0.000763172	0.00290978
YJL016W	-1.0244	0.0010403	0.00366017
VTA1	-1.02212	0.000307322	0.00143935
YRB2	-1.02103	9.21276e-06	0.000142972
GRH1	-1.0182	0.0156108	0.0320984
TAH11	-1.01793	0.000272657	0.00131784
YKL091C	-1.01455	3.00339e-05	0.000300444
YPT32	-1.00807	5.23949e-06	0.000105828
RTG2	-1.00756	1.81632e-05	0.000216376
PEX30	-1.00642	1.78912e-06	5.29541e-05
NKP1	-1.00498	0.0109731	0.0243084
YOR283W	-1.00462	5.31143e-07	2.73342e-05
GAL11	-1.0037	4.54649e-06	9.52771e-05
BNI5	-0.999031	2.24916e-05	0.00024868
YNL040W	-0.998817	0.00454457	0.0118829
YPR174C	-0.995058	1.66669e-05	0.000208047
COA4	-0.993213	4.14834e-05	0.000366458
SEG1	-0.989819	1.75224e-06	5.24031e-05
TPO1	-0.98869	4.37591e-05	0.000377275
VPS53	-0.984906	0.00101231	0.00360181
ETR1	-0.982553	4.19571e-06	9.19532e-05
MON1	-0.980967	0.000422699	0.00183596
YDL124W	-0.980045	1.54835e-06	4.95206e-05
RPA34	-0.979653	1.78675e-05	0.000215536
FAB1	-0.977028	0.00292831	0.00829112
DOS2	-0.976608	0.000745442	0.00285736
APL4	-0.976002	8.50158e-06	0.000137124
PAN6	-0.975324	8.47307e-06	0.000137124
IES6	-0.975249	8.44256e-05	0.000573224
GPP2	-0.969964	4.73894e-06	9.78813e-05
CKS1	-0.96721	0.000104452	0.000663455
MRP49	-0.963556	0.000359119	0.00161604
INH1	-0.963501	1.06898e-06	4.14735e-05
ACO1	-0.960638	6.57331e-07	3.25379e-05
CWC21	-0.960183	0.000734378	0.00283387
KIN28	-0.959877	6.54977e-06	0.000122904
CWP1	-0.958968	0.0280914	0.0520998
YDR061W	-0.95696	9.4096e-05	0.000621033
MNR2	-0.951399	0.000345872	0.00157369
SAM37	-0.951236	0.000206501	0.00108385
VAN1	-0.949005	4.28993e-05	0.00037327
HSK3	-0.948353	7.17362e-05	0.000523765
LSC2	-0.944282	5.33164e-07	2.73342e-05
ECM32	-0.942516	0.00112472	0.00386253
RTT103	-0.939552	1.53833e-06	4.95206e-05
ATG4	-0.936592	0.000737312	0.00284118
ERV2	-0.936235	4.0437e-05	0.000363933
NPC2	-0.9351	0.00308927	0.00869538
RSC1	-0.934918	0.000236193	0.00119386
MSY1	-0.929654	7.79675e-05	0.000548639
AHP1	-0.92864	9.38684e-07	3.743e-05
PCK1	-0.92577	0.00459074	0.0119214
OSM1	-0.923299	0.0265101	0.0497129
TUB3	-0.922592	0.00455143	0.01189
TRS120	-0.92236	8.60083e-05	0.000581011
HEH2	-0.920452	9.82474e-06	0.000150036
YEA6	-0.918377	0.00231047	0.00685264
TYR1	-0.918136	1.50393e-05	0.000195375
SPC19	-0.918065	0.00034932	0.00158436
PIB2	-0.917435	5.7615e-05	0.000455139
QCR8	-0.914495	3.88061e-05	0.000352798
CRH1	-0.912051	4.42313e-06	9.47672e-05
TDA1	-0.907837	0.000257304	0.00126941
MPM1	-0.907068	0.0002639	0.00129073
FMP45	-0.9054	2.7971e-05	0.000284841
PTK2	-0.904115	2.13397e-05	0.000239322
YEL043W	-0.901604	0.00176292	0.00549548
TGL2	-0.901054	6.96556e-05	0.000515416
STU2	-0.897283	8.829e-05	0.000592244
WHI2	-0.894598	0.00047234	0.00200902
MRPL19	-0.893532	2.74429e-05	0.000282396
PRC1	-0.891613	5.43492e-05	0.000435857
NCE102	-0.890229	4.3711e-05	0.000377275
HDA1	-0.890103	2.65798e-05	0.000276487
PLP2	-0.888141	2.89377e-05	0.000291648
RGD1	-0.881562	0.00501145	0.0128463
EIS1	-0.880841	1.08372e-06	4.14849e-05
IMG1	-0.879649	0.000232519	0.00118362
GPI16	-0.87856	4.53467e-06	9.52771e-05
TAT2	-0.877809	0.00591766	0.0147736
THP2	-0.874781	0.000834369	0.00313134
VAR1	-0.871796	0.0106718	0.0238163
GSY1	-0.871497	4.58705e-05	0.000388479
MAK11	-0.870979	6.39358e-05	0.000492117
ATP25	-0.870156	0.0128273	0.0273807
DOT5	-0.869579	1.77514e-05	0.00021504
HBT1	-0.868971	1.17279e-05	0.000166686
YKU80	-0.868169	0.0226166	0.0437041
DBP1	-0.867932	0.000274539	0.00132027
ARP8	-0.863005	5.74969e-05	0.000455139
SSP120	-0.862912	0.000387564	0.00171448
SCO1	-0.862351	4.34168e-06	9.37216e-05
HSP12	-0.861339	0.000127119	0.000760333
MDG1	-0.860127	3.77298e-06	8.48834e-05
CYB2	-0.85988	9.41429e-06	0.000144537
SHE4	-0.859671	0.000160334	0.000902588
RNH203	-0.857832	0.0675585	0.109273
FBP26	-0.857087	5.7576e-05	0.000455139
CBF1	-0.855825	1.501e-05	0.000195375
HSP82	-0.853289	4.98399e-05	0.000405355
VNX1	-0.852294	8.17154e-05	0.000562602
CIN8	-0.85218	0.000900628	0.0033023
RSC9	-0.850319	0.000498676	0.00210554
TAF9	-0.843486	1.44583e-05	0.000190649
SNF2	-0.840593	0.000738253	0.00284118
FUN19	-0.840295	3.88311e-05	0.000352798
GIN4	-0.83837	7.55114e-05	0.000537948
MNS1	-0.838157	0.00035597	0.00160492
AOS1	-0.836296	8.39811e-06	0.000136994
DUN1	-0.83489	0.00163741	0.00516027
INN1	-0.832498	4.41278e-05	0.000378734
CTF4	-0.831446	7.18786e-05	0.000523765
ATG42	-0.829156	6.56649e-05	0.000500064
CMP2	-0.827874	3.78442e-06	8.48834e-05
RCN2	-0.82777	3.71455e-05	0.000343246
ALD3	-0.827683	6.20917e-06	0.000119816
MAD1	-0.82752	0.0459814	0.0791443
SMB1	-0.825877	3.7182e-05	0.000343246
TIP41	-0.825198	1.18777e-05	0.000167985
YNL208W	-0.82509	1.93563e-05	0.000220524
BUD32	-0.824887	0.00673925	0.0163692
FUB1	-0.82335	0.00115922	0.00396678
BCH2	-0.822317	3.25443e-05	0.000321081
CIT1	-0.819732	1.03289e-05	0.000154449
MXR2	-0.817289	0.0271061	0.0506652
MRPS28	-0.815327	0.000181133	0.00098305
SSH4	-0.806854	0.0567414	0.0944375
TRZ1	-0.803261	0.0011072	0.00382524
TPK2	-0.802268	0.00125634	0.00421867
RRP3	-0.79756	0.000221438	0.00114756
SKI6	-0.793326	1.08995e-05	0.000160474
PSD1	-0.790425	0.000388688	0.00171681
KEL1	-0.787729	1.74724e-05	0.000214373
COX5A	-0.786702	0.000477678	0.00202872
SKI2	-0.784931	0.000234032	0.00118922
PEX6	-0.782799	0.000642561	0.00257293
PAN2	-0.781319	3.7769e-05	0.000346437
MIC27	-0.779842	0.00456191	0.0119066
RAV1	-0.779592	5.43053e-05	0.000435857
RSF2	-0.778617	0.00034836	0.0015825
DAM1	-0.776864	0.0135935	0.0286675
SAC7	-0.776472	0.00190642	0.00587268
MDL2	-0.773976	0.000903433	0.00330836
TPO4	-0.773014	0.00322714	0.00898652
NMD5	-0.772994	0.0246457	0.0468595
ATG8	-0.766468	1.90643e-05	0.00021963
SCO2	-0.761698	0.000110235	0.000689512
MAM3	-0.761597	4.09856e-05	0.000365016
COX23	-0.759351	0.000204685	0.00107628
NDE1	-0.758387	4.29046e-05	0.00037327
NUM1	-0.756403	4.08534e-05	0.000365016
END3	-0.755213	0.00022056	0.00114508
MIC10	-0.755142	0.000289396	0.00137559
SPP41	-0.751778	0.000240036	0.00120902
MCA1	-0.751518	0.0667099	0.108267
DCW1	-0.748791	0.00188033	0.00579852
RPS29A	-0.748159	3.97427e-05	0.000359941
RCF1	-0.748115	0.000119485	0.000725245
KTR3	-0.747614	9.637e-05	0.000630247
ATG3	-0.746477	0.00860036	0.0200256
SPE2	-0.745903	0.00861818	0.0200347
YGR266W	-0.745099	8.03822e-06	0.000136232
ALE1	-0.74358	4.78028e-05	0.00039328
GUT2	-0.740844	0.00011526	0.000706731
RMD1	-0.739175	8.04311e-05	0.000556184
IGO2	-0.73881	2.02498e-06	5.728e-05
NST1	-0.738247	0.0732228	0.11692
LAA1	-0.737855	0.013211	0.0280332
UBC7	-0.734974	0.000132936	0.000785307
HOS3	-0.73323	0.000218596	0.00113694
GDA1	-0.731205	0.00438652	0.0115327
IZH2	-0.730785	0.000934296	0.00339435
MRPS17	-0.730753	5.02675e-05	0.000407678
RAS2	-0.72954	3.41411e-06	8.17563e-05
SSA4	-0.728432	0.0110957	0.0244855
FAR10	-0.727675	0.06747	0.109192
CRZ1	-0.727098	0.0638012	0.10479
SPT8	-0.726721	0.000322799	0.00148652
MIC60	-0.726195	7.39099e-05	0.000533154
GDB1	-0.723996	7.36418e-06	0.00013128
PTC7	-0.722006	0.000245063	0.00123003
RGI1	-0.72004	6.20557e-05	0.000485455
DNM1	-0.719868	6.36315e-06	0.000121791
SGT1	-0.719222	0.000222706	0.00115205
NYV1	-0.718397	0.00554885	0.0140112
DIA4	-0.717632	0.00874747	0.0202859
HOT1	-0.717374	0.00105376	0.00369068
MCY1	-0.717153	6.66946e-05	0.000502573
EXG1	-0.716269	2.79459e-06	7.10023e-05
ALD4	-0.715629	6.43261e-05	0.000492481
ROM2	-0.714407	0.0144762	0.0301839
YLR118C	-0.714264	0.0185749	0.0372147
FAA1	-0.712915	1.07143e-05	0.000159382
YOP1	-0.712089	1.87267e-05	0.000218916
HST2	-0.711441	0.000255066	0.00126914
TES1	-0.711286	0.000833016	0.00313035
BCS1	-0.710961	0.000526658	0.00219387
CWC24	-0.709937	0.0245169	0.0466765
ARL3	-0.709847	0.0162214	0.0330764
YER134C	-0.709201	0.000106128	0.000671134
HSE1	-0.708156	2.22586e-05	0.000247692
HOC1	-0.706705	1.91249e-05	0.00021963
UTR4	-0.705276	0.000369681	0.00164807
SMC2	-0.705128	0.00187728	0.00579534
RNQ1	-0.703069	0.00107272	0.00373759
YPL199C	-0.702689	0.000283804	0.00135983
MRPL17	-0.7015	0.000250666	0.00125159
RSN1	-0.701481	4.68426e-05	0.000388819
SEC28	-0.701	0.000134002	0.000789981
CST6	-0.700008	0.03725	0.0663842
MZM1	-0.699613	0.000709713	0.00276846
BRO1	-0.698541	4.68844e-05	0.000388819
YLL058W	-0.698468	0.00293293	0.008296
MLS1	-0.697396	8.02802e-05	0.000556184
TPT1	-0.697392	0.000688896	0.00270934
CLP1	-0.697019	0.000657429	0.00261424
HIR2	-0.69618	0.00971363	0.0220283
ODC1	-0.696106	0.112817	0.166443
CYC3	-0.692667	4.6374e-05	0.000388819
CST26	-0.692036	0.00116231	0.00396787
CRP1	-0.69185	0.000271809	0.00131596
TAH18	-0.691281	0.0191341	0.0382283
BDF2	-0.690598	0.000356089	0.00160492
TIM12	-0.688281	0.000115145	0.000706731
FMP41	-0.68623	9.33059e-05	0.000617238
ATP5	-0.684997	3.49231e-05	0.000335875
YLR126C	-0.684749	0.00422942	0.0111914
CCR4	-0.684205	0.00457365	0.0119156
KRE9	-0.683581	0.0116857	0.0255908
CBP4	-0.68155	1.34483e-05	0.000183858
YPR170W-B	-0.68105	0.0833896	0.130186
IES4	-0.679223	0.000401187	0.00175848
RET2	-0.678767	1.87577e-05	0.000218916
CFT2	-0.678485	0.0169985	0.0344895
PLB2	-0.678396	7.90768e-05	0.000555084
OXR1	-0.678352	0.00246322	0.00723822
YGR130C	-0.678039	3.69171e-06	8.4493e-05
DDR48	-0.677642	5.05294e-06	0.000103621
TUL1	-0.677253	0.0236129	0.0451952
YAF9	-0.677165	0.0006631	0.00263314
TRX2	-0.675991	0.00643039	0.0157565
CPS1	-0.675388	2.17154e-05	0.000242588
SET2	-0.675278	0.00266981	0.00765736
MRM1	-0.674973	0.0117308	0.0256408
MDS3	-0.674858	0.052101	0.0881449
BDP1	-0.674455	0.00450233	0.0117832
PMU1	-0.674069	0.0031585	0.00885552
POR2	-0.67277	1.10763e-05	0.000162245
OMS1	-0.672435	0.000947657	0.00342229
SFH5	-0.670759	0.000154414	0.000877869
CAB2	-0.670649	3.81941e-05	0.00034922
ANT1	-0.670414	0.00145494	0.00474134
MRPL22	-0.669636	0.000274357	0.00132027
BUG1	-0.669562	0.0647141	0.105926
YMR31	-0.668789	4.44986e-05	0.000378734
REP1	-0.668751	0.00214835	0.00649159
NBA1	-0.66852	3.49797e-05	0.000335875
ROT2	-0.665918	0.000323606	0.00148652
RPB9	-0.66562	0.000498699	0.00210554
MRPL9	-0.665432	0.0158665	0.0325609
MRPL25	-0.664902	0.000186507	0.00100462
FAR8	-0.664726	7.16761e-05	0.000523765
MRPL4	-0.663742	7.32445e-05	0.000531689
YGL082W	-0.663473	8.24785e-06	0.000136767
SMC5	-0.663092	0.0482438	0.0824411
NDI1	-0.662647	2.68071e-05	0.000277845
MYO5	-0.661999	0.000203222	0.00107055
PSP1	-0.661058	6.42635e-05	0.000492481
ZEO1	-0.66102	0.000650138	0.00258883
KGD2	-0.65882	6.1521e-06	0.000119816
RSC30	-0.656509	0.0178589	0.0359759
ARG3	-0.655774	0.000646164	0.00258376
EPS1	-0.655612	0.0264578	0.0496472
ARP5	-0.65471	0.000434345	0.00187519
LOC1	-0.654517	0.0037533	0.0101946
HHO1	-0.652886	9.71261e-05	0.000632064
NPL6	-0.652131	1.16616e-05	0.00016657
HOG1	-0.652018	6.28022e-05	0.000487311
HPR1	-0.651667	0.0004332	0.00187307
NOT5	-0.649537	0.00112005	0.0038511
MCR1	-0.648106	0.000166363	0.000925636
NUP133	-0.64781	0.000116523	0.000711783
RAX2	-0.647486	0.0106861	0.0238197
SEC59	-0.646951	0.00459665	0.0119214
SRM1	-0.646554	3.45531e-05	0.000334014
MAC1	-0.645535	0.021574	0.042164
NMA2	-0.642612	0.225559	0.295159
ACS1	-0.642522	0.000586469	0.00239851
VTC3	-0.640896	0.000199785	0.00105827
ALG5	-0.640678	0.000515974	0.00216257
MCD1	-0.640218	0.00512817	0.0130749
ATG21	-0.640174	8.69641e-05	0.000584716
WHI3	-0.637608	0.000173563	0.000956427
APD1	-0.636089	0.0012216	0.00412128
GYP7	-0.635705	0.00561294	0.0141606
GPM2	-0.635572	8.20563e-05	0.000563597
YMR196W	-0.632708	0.000159639	0.000900439
SDH4	-0.632418	0.000978669	0.00351659
RHO5	-0.63157	0.000256987	0.00126941
GUK1	-0.631328	0.00584311	0.0146129
PFK26	-0.63038	0.00299051	0.00844223
BTS1	-0.630176	0.00387316	0.0104412
ARD1	-0.627445	7.34844e-05	0.000531689
OCA1	-0.627215	0.000186424	0.00100462
APE4	-0.626942	0.00156359	0.00500543
REX2	-0.625642	0.0117271	0.0256408
IRC24	-0.625255	0.000146251	0.000848254
YBL028C	-0.623538	0.0154737	0.0318687
YCG1	-0.62344	0.0431391	0.0751532
TSC10	-0.622675	0.0001921	0.00102895
YGR026W	-0.622462	0.0054978	0.0138945
REF2	-0.622373	0.0678447	0.109675
PEX19	-0.621974	0.0120682	0.0262285
YGR126W	-0.619889	0.015878	0.0325613
UGO1	-0.618016	0.000719506	0.00279502
OPI1	-0.61661	0.00174919	0.00546131
OMA1	-0.616138	0.000992476	0.00354084
PRD1	-0.613703	0.00139042	0.00455697
RRF1	-0.612546	6.61815e-05	0.000501338
THO2	-0.611629	0.00192318	0.00591161
OST3	-0.611329	2.3506e-05	0.0002566
RDL2	-0.611204	3.3e-05	0.000324462
URH1	-0.610085	0.00537919	0.0136515
HSH49	-0.609984	0.00320698	0.00894776
ESS1	-0.609147	0.000151708	0.000867635
CDC73	-0.608972	0.000225462	0.00116212
CTS1	-0.608842	7.49351e-05	0.000536505
CYR1	-0.607382	7.7708e-05	0.000548157
CWC22	-0.607048	0.0033953	0.009355
MOB1	-0.606359	0.000899472	0.00330228
CMK1	-0.606035	0.00011697	0.000712998
ORC6	-0.605205	0.00943425	0.0215137
RNR1	-0.604183	6.73488e-05	0.000504852
CDC40	-0.604113	0.113321	0.1671
OST1	-0.604101	0.000102392	0.000651812
ARP7	-0.603938	0.0087825	0.0203343
YDR381C-A	-0.603714	0.00129816	0.00430403
PYK2	-0.603541	7.45423e-05	0.000535027
OM45	-0.60332	0.000147956	0.000854692
NOP53	-0.603274	0.00119499	0.004041
YJL055W	-0.603111	1.82797e-05	0.000216863
KIP3	-0.602048	0.0187779	0.0375951
ARH1	-0.601554	0.000613693	0.00247808
PET191	-0.600555	0.0016222	0.0051236
SWI3	-0.596873	0.000255915	0.00126941
GCN5	-0.596375	0.0291574	0.0537988
IRC15	-0.596086	0.0126026	0.0270823
CHS5	-0.595451	0.000688136	0.00270934
RAV2	-0.595	0.000804147	0.00303777
YFR006W	-0.593686	0.00117683	0.00401267
GRE3	-0.592759	6.26858e-05	0.000487311
MFT1	-0.59086	0.0136669	0.0287667
PRP42	-0.590584	0.00285347	0.00809517
COX17	-0.590162	0.00128494	0.00429461
TAF11	-0.589818	0.152926	0.213649
SDS24	-0.585567	0.00160365	0.00507618
SSH1	-0.585297	0.000606844	0.00246429
SGF29	-0.58529	0.0381477	0.0677317
HEK2	-0.583541	1.59087e-05	0.000201745
ATP18	-0.583506	0.0270642	0.0506213
CDC9	-0.583144	0.00101242	0.00360181
HHF1	-0.583042	0.00432691	0.0114202
LGE1	-0.582647	0.0287499	0.0531703
CDC16	-0.582311	0.00205591	0.00626594
SYH1	-0.581981	0.000377411	0.00167732
ABP140	-0.581815	0.00393466	0.0105871
SDH7	-0.580292	0.000162125	0.000907998
VPS33	-0.580252	0.00220593	0.0066178
YCP4	-0.579613	1.65376e-05	0.000207334
LCB3	-0.578813	0.00274661	0.00783546
GSH1	-0.578679	1.81573e-05	0.000216376
PSR1	-0.578044	0.135829	0.193628
MID2	-0.577913	0.00054413	0.00225598
QCR2	-0.577892	2.95251e-05	0.000296387
COX13	-0.57732	0.0454744	0.0783655
YDL012C	-0.576637	0.0024548	0.00723585
MON2	-0.576259	0.00239149	0.00707103
VAM3	-0.576232	0.0170986	0.0346681
UTP6	-0.576211	0.281308	0.358154
SBE22	-0.572877	0.129696	0.186403
MSN2	-0.572269	0.0045782	0.0119166
YOL057W	-0.572178	0.00158079	0.00503949
ALG11	-0.571687	0.00154758	0.00498663
LSM2	-0.571082	0.000108556	0.000684292
PRP9	-0.570813	0.00161952	0.00512076
SLK19	-0.570487	0.0143452	0.0300184
CCL1	-0.570093	0.00369849	0.0100839
MRS6	-0.568235	0.000609541	0.00247174
RRD2	-0.567022	0.0226208	0.0437041
QCR10	-0.565476	0.000649392	0.00258883
MGR1	-0.56477	0.00401533	0.0107487
MSN4	-0.56334	0.00125596	0.00421867
PUF3	-0.563039	0.00489932	0.0126152
TRK1	-0.562587	0.00129213	0.00430117
BDF1	-0.561767	0.000812064	0.00305963
MAG1	-0.561621	0.000875304	0.003239
SKI3	-0.560301	0.000435404	0.00187694
APL1	-0.558984	0.012803	0.0273493
MOG1	-0.558873	0.00310602	0.00873397
DOP1	-0.558805	0.000319469	0.00147459
CPR1	-0.55824	0.000139791	0.000819062
DAP2	-0.558224	0.000373693	0.00166337
HSL1	-0.557611	0.219558	0.288619
GTO1	-0.556447	0.00418077	0.0110933
MSF1	-0.55635	0.0205195	0.0405667
CSC1	-0.555803	0.0102867	0.0230727
YIL156W-B	-0.555156	0.00109787	0.00380466
ENT5	-0.554736	0.00106289	0.00371237
CDC42	-0.55411	4.02408e-05	0.000363306
PDR5	-0.554104	0.000910003	0.00332668
RFC5	-0.552142	0.00256804	0.0074473
TPM2	-0.550669	4.26509e-05	0.00037327
MGR3	-0.550405	0.128533	0.184972
CAP2	-0.550236	0.000389502	0.00171776
GSY2	-0.550213	0.00101561	0.00360868
ATP3	-0.550185	0.00250886	0.00732006
ARP2	-0.54982	0.000167452	0.000928096
CHS1	-0.546088	0.00050496	0.00212572
MTC4	-0.545694	0.0353012	0.0634625
SCH9	-0.54558	0.000945046	0.00342229
YCK1	-0.545556	0.0188361	0.037659
YLL054C	-0.545333	0.000228005	0.00116685
SOK2	-0.544198	0.00158329	0.00503949
TCO89	-0.542652	0.000526977	0.00219387
STF1	-0.541359	0.000367847	0.00164244
ARG81	-0.539832	0.0146142	0.0304039
MRI1	-0.538695	0.000312005	0.00145181
PDC5	-0.537569	0.0001212	0.000731017
RPL22A	-0.537328	0.0924418	0.141396
ALF1	-0.536984	0.0032009	0.00894776
PIK1	-0.534903	0.0604251	0.0999888
MIG1	-0.53483	0.0109988	0.0243467
CTF8	-0.53427	0.148646	0.208381
YRA2	-0.533356	0.00132528	0.00437342
XKS1	-0.532942	9.46947e-05	0.000623552
SIR4	-0.532864	0.259125	0.333609
LEM3	-0.532674	0.000151466	0.000867635
MDM20	-0.532296	0.0012344	0.00415958
POG1	-0.531576	0.0294383	0.0541777
GLO2	-0.530118	0.000471629	0.00200897
COQ4	-0.529331	0.0120667	0.0262285
SCS3	-0.528718	0.00512957	0.0130749
PRE7	-0.528511	0.000836804	0.00313229
SNC2	-0.528402	0.065998	0.107476
LAM5	-0.527238	0.00661138	0.0161131
KRE5	-0.526666	0.027542	0.0512795
COQ1	-0.52528	0.00158737	0.0050413
ELO1	-0.524404	0.000288854	0.00137529
IKI3	-0.523165	0.00199953	0.00610708
ATG34	-0.52195	0.18393	0.2485
DIG1	-0.521501	0.00227519	0.00678467
FSH2	-0.519916	0.00354641	0.0097154
SRB7	-0.519247	0.00206649	0.00628484
CMR1	-0.518821	0.0165172	0.0336081
AIM10	-0.518144	0.00810695	0.0190779
SAC6	-0.517934	4.1132e-05	0.000365016
PPN1	-0.517475	0.000306682	0.0014387
RAP1	-0.517047	0.00104418	0.00366874
COX19	-0.515702	0.00311639	0.00875454
APS2	-0.515241	0.0337088	0.0610202
AIP1	-0.514861	8.3842e-05	0.000571759
CSN12	-0.512675	0.226077	0.295702
PNP1	-0.512452	0.0026637	0.00764749
UTR2	-0.510322	0.0002103	0.00109977
YBL086C	-0.50933	0.0574056	0.0953218
MCM7	-0.509061	0.00227573	0.00678467
KGD1	-0.508781	0.000101727	0.000650463
TOM22	-0.508777	0.263398	0.337747
VHS2	-0.507808	0.00259916	0.00750724
GIM4	-0.506976	0.000244557	0.00122964
USE1	-0.506928	0.0349947	0.06303
YGL108C	-0.506731	0.00329694	0.00915426
TSL1	-0.50499	0.000130722	0.000773818
CET1	-0.504541	0.00129838	0.00430403
SOL2	-0.503422	0.0062414	0.0154475
YMR027W	-0.503344	0.00102133	0.00362003
EAF5	-0.50186	0.00562505	0.0141787
SWI6	-0.501468	0.0661551	0.10761
IWR1	-0.501323	0.054748	0.0917045
ERJ5	-0.501067	0.00626886	0.0155021
BGL2	-0.500384	0.000405438	0.00177171
YPL150W	-0.500372	0.0833055	0.130152
RPS29B	-0.499053	0.000180045	0.000978996
GAS3	-0.49854	0.00114627	0.00392714
COX11	-0.496561	0.154349	0.21501
TCM62	-0.495701	0.0184739	0.0370382
FCP1	-0.495114	0.00155969	0.00500543
SHE10	-0.49423	0.000114295	0.000705677
SLM1	-0.494064	0.0446226	0.0771291
SUR7	-0.493505	0.000668696	0.00264804
ECM29	-0.493257	4.9e-05	0.000400795
SKP1	-0.491319	0.00941298	0.0214823
YNL115C	-0.491251	0.000988366	0.00353815
CKI1	-0.487926	0.00027328	0.00131863
SFT1	-0.487453	0.00368242	0.0100624
MDY2	-0.484996	0.000156871	0.000890074
YPR089W	-0.484395	0.0427237	0.0745652
ARP4	-0.484084	0.00258351	0.00748462
PBP1	-0.48401	0.000235809	0.00119386
SOK1	-0.483548	0.0021503	0.00649159
IBA57	-0.483042	0.00794627	0.0187767
YOR289W	-0.482836	0.00753665	0.0179715
AIM18	-0.482335	0.0240626	0.0459639
SKN1	-0.482134	0.00667814	0.0162483
MST1	-0.482064	0.00228182	0.00678872
SCY1	-0.481825	0.0019299	0.0059196
MCK1	-0.481757	8.92747e-05	0.000597454
BNI1	-0.481641	0.0284079	0.0526187
PXP2	-0.477934	0.0643884	0.105561
OCA4	-0.477443	0.045581	0.0785021
MUM2	-0.477257	0.0194087	0.0387231
BRE4	-0.477131	0.00447093	0.0117117
YTA7	-0.476584	0.00823589	0.0193496
STH1	-0.476498	0.000527262	0.00219387
SRV2	-0.476023	0.000316713	0.00146896
SAM50	-0.475425	0.0225665	0.0436579
SLA2	-0.475165	0.000450256	0.00193227
ECM22	-0.474779	0.0601802	0.0996983
EGH1	-0.473666	0.0829275	0.129959
SMY1	-0.472463	0.0217287	0.0423511
ACF2	-0.472307	0.00106716	0.00372276
LIP1	-0.472183	0.00175005	0.00546131
SPT16	-0.471776	5.20798e-05	0.000421186
SSS1	-0.471622	0.000150411	0.000863661
TRM3	-0.471033	0.00344836	0.00949208
SYP1	-0.470978	0.000160935	0.000904196
SDH1	-0.470877	0.0108135	0.0240851
XRN1	-0.470155	0.000224959	0.00116161
QNS1	-0.46906	0.000722657	0.00279616
ENT1	-0.467986	0.0276872	0.0515165
BBC1	-0.467122	0.000431656	0.00186999
CGI121	-0.466852	0.000515486	0.00216257
PFS2	-0.466659	0.0366377	0.0654961
SDC1	-0.466394	0.000555074	0.00228965
PER33	-0.466162	0.0498475	0.084732
NMD2	-0.464604	0.00105943	0.00370477
PYC1	-0.464265	0.000152937	0.000871195
YSF3	-0.463639	0.0135327	0.0285889
PPX1	-0.462993	0.00116089	0.00396777
YBR056W	-0.462398	0.00136783	0.00449317
CHO1	-0.462225	7.99872e-05	0.000556184
RBS1	-0.462	0.17967	0.244008
RSC3	-0.461842	0.0079797	0.0188093
TYW1	-0.460936	0.00368359	0.0100624
KIN1	-0.460412	0.000412687	0.00179791
MET14	-0.460255	0.0015263	0.0049347
CCW14	-0.459387	0.0120597	0.0262285
RAD53	-0.459123	0.104623	0.156493
VMA6	-0.457164	0.000152878	0.000871195
DUO1	-0.456832	0.00483585	0.0124741
YMR124W	-0.45608	0.0151595	0.0313152
MTR10	-0.456045	0.00767968	0.0182218
SNX4	-0.455117	0.0840915	0.131068
KCS1	-0.454743	0.00771656	0.0182791
MIC26	-0.453744	0.00892618	0.020584
RHB1	-0.453157	0.0392661	0.0693742
SMC3	-0.45213	0.00744983	0.0178089
RSM23	-0.451202	0.00219359	0.00659455
CSE1	-0.45104	0.0250767	0.047553
CDC55	-0.45075	0.00737117	0.0176502
MET2	-0.450339	0.0222707	0.0432314
RPN11	-0.449521	0.000192687	0.00103018
BOL2	-0.449315	0.0131358	0.0279149
RPE1	-0.448753	0.0195176	0.0389132
MVD1	-0.448528	0.000139009	0.000816144
AIM21	-0.448246	0.00385934	0.0104137
YMR209C	-0.447112	0.368213	0.447826
YIP5	-0.446782	0.0283244	0.0524979
GRX6	-0.44634	0.0122437	0.0265297
SPC29	-0.44628	0.061563	0.101579
COX12	-0.445766	0.00335779	0.00927835
ERG27	-0.445504	0.000125294	0.000750977
EFM4	-0.445213	0.00567678	0.0142715
MAF1	-0.44475	0.0099662	0.0224768
PAL1	-0.444204	0.00182221	0.00564356
DCP1	-0.443971	0.000811126	0.00305963
PDX1	-0.44385	0.00316337	0.00886053
UFD4	-0.443461	0.00213014	0.00646471
COQ6	-0.44289	0.00156055	0.00500543
ACH1	-0.441926	0.0118647	0.0258566
EMC1	-0.439584	0.00258652	0.00748533
TAF1	-0.438226	0.00683834	0.0165399
KAE1	-0.437188	0.122242	0.17788
SML1	-0.437033	0.0530192	0.0893823
ATP4	-0.436595	0.000129098	0.000767369
ZWF1	-0.436559	9.66134e-05	0.000630403
RPC11	-0.436435	0.0012847	0.00429461
SLM4	-0.435904	0.00924672	0.0212379
YET1	-0.433461	0.000461729	0.00197273
NCR1	-0.432637	0.0712997	0.114167
KAP120	-0.431662	0.0118701	0.0258566
IGD1	-0.430523	0.0151613	0.0313152
YNL320W	-0.430188	0.0546641	0.0916462
CPR7	-0.429374	0.00411549	0.010981
TCB2	-0.429359	0.0125206	0.0269668
NUT1	-0.429136	0.0371878	0.0663144
NAB6	-0.428122	0.00631426	0.0155341
TRS31	-0.427908	0.000709142	0.00276846
RRP43	-0.427323	0.0110442	0.0243922
SIP3	-0.427264	0.159532	0.221265
PSG1	-0.427241	0.00157445	0.00502808
DIC1	-0.426206	0.0563633	0.0939419
NET1	-0.425414	0.000230929	0.00117761
VPS45	-0.424867	0.0176455	0.0356011
YNR021W	-0.424593	8.00793e-05	0.000556184
SSD1	-0.424541	0.00103693	0.00365279
FRA1	-0.424509	0.000544546	0.00225598
ARE2	-0.424199	0.00254325	0.00739785
IST2	-0.423624	0.00023943	0.00120809
ABF2	-0.42359	0.000259691	0.00127886
PHO86	-0.423577	0.0159429	0.0326477
MSR1	-0.423553	0.36923	0.448607
MRPL28	-0.423234	0.00955621	0.0217228
DDP1	-0.422781	0.00137724	0.00451893
APL6	-0.422149	0.0065947	0.0160998
YGR127W	-0.421473	0.0110411	0.0243922
VPS52	-0.420818	0.0371131	0.0662224
YNR034W-A	-0.420774	0.00102883	0.00363319
SCW10	-0.420749	0.00918596	0.0211152
PDH1	-0.420515	0.0248616	0.0472386
MTC1	-0.419918	0.000756165	0.0028869
TOM20	-0.419094	0.027065	0.0506213
YMR114C	-0.418071	0.157759	0.219016
INP53	-0.418012	0.00268109	0.00768206
IML1	-0.417965	0.070754	0.113374
IMG2	-0.416713	0.00320572	0.00894776
VPS24	-0.416479	0.18274	0.247358
BRE5	-0.416343	0.0024606	0.00723822
UBP15	-0.415058	0.0260415	0.0489943
TCB3	-0.41436	0.000631772	0.00254392
REB1	-0.414326	0.000227021	0.00116434
YPL247C	-0.414042	0.00249084	0.00728969
RAM1	-0.413959	0.0487281	0.0830257
YLR050C	-0.413687	0.0468801	0.0804981
TSC13	-0.413011	0.00466309	0.0120745
COX20	-0.412759	0.00789474	0.0186857
MDH1	-0.411975	0.00155539	0.00500059
MED1	-0.411269	0.0187995	0.0376122
YJL133C-A	-0.410802	0.00150387	0.00487316
ARG82	-0.410217	0.0847408	0.131871
USO1	-0.409632	0.00412391	0.0109908
SDH5	-0.409462	0.0132402	0.0280391
ATP7	-0.409161	0.00167685	0.00526721
CCA1	-0.408085	0.0104265	0.0233498
RCR1	-0.407643	0.00216599	0.00652523
IDH1	-0.407062	0.00176794	0.00549919
YPL225W	-0.405471	0.00130927	0.00432556
PEP1	-0.405048	0.000327332	0.00149637
JIP4	-0.404955	0.0118229	0.025793
HIR3	-0.404881	0.0260033	0.0489617
DID2	-0.403844	0.00071304	0.0027739
TAF12	-0.403828	0.00348274	0.00956837
ABP1	-0.40355	0.000393815	0.00172881
AIM39	-0.402771	0.0650371	0.106333
TRS65	-0.402676	0.13678	0.194693
YDR115W	-0.402229	0.0646254	0.105841
YAH1	-0.401918	0.000546356	0.00226021
UBA4	-0.39974	0.00475507	0.0122879
GDH2	-0.398598	0.00844447	0.0197267
AAH1	-0.398266	0.124668	0.180314
COP1	-0.397649	0.00011545	0.000706731
FLC2	-0.397543	0.0144874	0.0301839
GRX5	-0.39754	0.00334432	0.00925897
COG8	-0.39748	0.0143411	0.0300184
CHC1	-0.397028	0.000150407	0.000863661
YKT6	-0.396752	0.00110374	0.00381786
MDR1	-0.396456	0.0127967	0.0273493
PEX13	-0.394985	0.0306834	0.0562308
EXO84	-0.394526	0.016171	0.0329972
YBR016W	-0.39418	0.043094	0.0751202
MRPL40	-0.392817	0.00214591	0.00649159
RTC3	-0.392736	0.0015872	0.0050413
PCL6	-0.392605	0.0306573	0.0562308
MRPL6	-0.392278	0.00335749	0.00927835
TAF4	-0.391469	0.00704212	0.0169614
MHR1	-0.390822	0.00151326	0.00489804
DLS1	-0.390203	0.203281	0.271451
CYM1	-0.388949	0.00163296	0.0051519
MAM33	-0.38888	0.0108612	0.0241352
IRC6	-0.388772	0.0683668	0.110332
YPR148C	-0.388708	0.00129527	0.00430403
SEC10	-0.388463	0.0215022	0.0420523
NFU1	-0.387791	0.000521477	0.00217927
BUD13	-0.386913	0.176499	0.240547
VPS64	-0.386648	0.0227028	0.0438036
SMC6	-0.385965	0.16146	0.223327
MIA40	-0.384817	0.0131014	0.0278624
TGL3	-0.384678	0.00849802	0.0198034
SPE4	-0.384029	0.133622	0.190955
SUA5	-0.383764	0.0111733	0.024619
SEC3	-0.382612	0.305251	0.383607
SER2	-0.382359	0.00306964	0.00865712
NSG1	-0.380261	0.00724052	0.0173664
RPB11	-0.380039	0.00255833	0.00742666
RCK2	-0.379151	0.0101311	0.0227592
MRP4	-0.379146	0.00709336	0.0170419
MEF1	-0.378927	0.00119385	0.004041
SLY1	-0.378708	0.00109734	0.00380466
HAT1	-0.378396	0.00653405	0.0159653
TAF7	-0.378148	0.0450386	0.0777078
PAM16	-0.378002	0.127048	0.183294
SSO2	-0.377545	0.011277	0.0247904
LEO1	-0.377353	0.0106125	0.0237294
APL2	-0.377136	0.0232982	0.0447974
RQC2	-0.376404	0.210205	0.278881
PGI1	-0.376388	0.00127765	0.00428019
HEM12	-0.375489	0.0014339	0.00468343
SEC8	-0.375004	0.146637	0.206055
APE3	-0.374596	0.00263783	0.00759639
YKL069W	-0.374509	0.116464	0.170683
RAD27	-0.374338	0.00931854	0.0213006
YDR109C	-0.374055	0.12081	0.176153
ERP1	-0.372965	0.00171308	0.00537255
MCD4	-0.372925	0.0595592	0.0987837
PHO2	-0.372513	0.124008	0.179924
AIM45	-0.372467	0.000817289	0.00307528
NQM1	-0.371391	0.0323366	0.0588756
DYN2	-0.370767	0.135203	0.192831
BSP1	-0.369997	0.0149114	0.0309102
ERG29	-0.369769	0.0460984	0.0792981
NUP2	-0.369743	0.00877569	0.0203343
YPP1	-0.36918	0.021699	0.0423373
YME2	-0.36899	0.000573971	0.0023541
MPE1	-0.367971	0.0921167	0.141124
SCS2	-0.367631	0.00155507	0.00500059
UFD1	-0.366503	0.00887129	0.0204903
RSC2	-0.366167	0.0322454	0.0587787
MAL31	-0.366121	0.00312402	0.00876741
LST8	-0.363991	0.0207314	0.040851
YCF1	-0.363848	0.00179655	0.00558215
TIF4632	-0.362798	0.0104411	0.0233643
SIN3	-0.362371	0.000797958	0.00301866
TOP2	-0.361644	0.0469838	0.0805797
TRA1	-0.361317	0.00928924	0.0212839
HMT1	-0.360471	0.0141044	0.0296007
RRP42	-0.36028	0.00258897	0.00748533
SMD1	-0.360258	0.00907736	0.020899
FMP46	-0.360209	0.00563853	0.0142002
NAM8	-0.359708	0.0124484	0.0269123
MIX14	-0.359108	0.00604242	0.0149938
CCS1	-0.358636	0.0269905	0.0505478
IES1	-0.358261	0.0540983	0.0908857
PEX3	-0.358243	0.0898137	0.137964
COX2	-0.357307	0.00764266	0.018164
TAF2	-0.35708	0.098919	0.149551
SNF6	-0.356841	0.0720397	0.115288
HRR25	-0.356205	0.0154439	0.0318302
PAA1	-0.356031	0.00398023	0.0106697
GYP5	-0.355736	0.0084823	0.0197989
PRB1	-0.354412	0.000925111	0.00337483
MSS51	-0.353671	0.0012929	0.00430117
MPD1	-0.353658	0.0758596	0.120325
SYO1	-0.352587	0.012666	0.0271779
ASK1	-0.351989	0.0745329	0.118566
VAC7	-0.351729	0.0412423	0.07242
RLF2	-0.351486	0.154052	0.214909
CUE5	-0.351422	0.0173075	0.0350423
NUP145	-0.350374	0.00507622	0.0129776
ACT1	-0.350353	0.000494081	0.00209219
PAN1	-0.348488	0.00102297	0.00362138
MCM4	-0.348359	0.00466411	0.0120745
CLA4	-0.348346	0.012481	0.0269576
UBP1	-0.347226	0.00969552	0.0220046
TMN3	-0.34686	0.0644174	0.105561
AFG3	-0.346406	0.0523218	0.0884143
SDH3	-0.346333	0.00216046	0.00651542
LDB19	-0.345792	0.0442553	0.0766788
PBS2	-0.344989	0.00479229	0.0123729
CPR4	-0.344889	0.0435518	0.0757343
VHS3	-0.344042	0.00693885	0.0167267
YPT1	-0.343789	0.000720417	0.00279502
DPH1	-0.34326	0.165463	0.227948
SXM1	-0.342296	0.00797885	0.0188093
ASM4	-0.341167	0.00931196	0.0213006
UGP1	-0.339854	0.000518112	0.00216837
SPT20	-0.339429	0.0849091	0.132055
YPT31	-0.338695	0.0112512	0.0247525
RTS3	-0.338155	0.219446	0.288607
PEP3	-0.337816	0.0391425	0.069241
VPS30	-0.33753	0.00488027	0.0125774
VPS17	-0.336672	0.0172733	0.0349976
ATP15	-0.33497	0.000676646	0.00267583
SIS1	-0.334816	0.00348846	0.00957491
ANY1	-0.33451	0.0337596	0.0610736
CBR1	-0.333714	0.000873758	0.003239
ARL1	-0.332391	0.0563782	0.0939419
MCM3	-0.330882	0.00492354	0.0126662
ARO7	-0.33005	0.00520508	0.013248
NOP15	-0.329826	0.0084923	0.0198034
SDH2	-0.329075	0.00651188	0.0159247
SAR1	-0.328715	0.00742747	0.0177702
VTI1	-0.328539	0.00683419	0.0165399
CKA2	-0.328241	0.00492925	0.0126695
ESF2	-0.327394	0.0150861	0.0312273
GLE2	-0.327354	0.0162659	0.0331437
DJP1	-0.326796	0.00997572	0.0224806
CMS1	-0.326279	0.00833007	0.019507
YRA1	-0.325359	0.00191128	0.00588135
SPT15	-0.325222	0.00166151	0.00523047
MET8	-0.324954	0.0540034	0.0908282
RAI1	-0.324899	0.068284	0.110261
CDC28	-0.324527	0.00824848	0.0193634
EFR3	-0.324463	0.00917713	0.0211118
NUP53	-0.323819	0.0299443	0.0550032
YKR045C	-0.321603	0.479444	0.551918
DCP2	-0.320882	0.00832744	0.019507
YLR149C	-0.320071	0.0302231	0.0554798
AST1	-0.319851	0.181016	0.245604
YOR1	-0.319709	0.0127626	0.0273239
YML131W	-0.317939	0.13122	0.188085
EDC1	-0.31785	0.148907	0.208543
KIC1	-0.317641	0.104655	0.156493
CDC24	-0.315998	0.023189	0.0446431
RFA3	-0.315707	0.0165934	0.0337392
VPS1	-0.315196	0.000639148	0.00256642
ALD6	-0.314662	0.0014327	0.00468343
TUP1	-0.314444	0.00395614	0.0106349
APM3	-0.314179	0.0140843	0.0295802
SIF2	-0.313748	0.207799	0.276732
SAC1	-0.313574	0.00166803	0.00524525
AYR1	-0.313119	0.00374897	0.0101925
MSL5	-0.311284	0.0364607	0.0652203
HEM4	-0.311272	0.0651226	0.106352
HFD1	-0.310443	0.00473451	0.0122457
NOT3	-0.31043	0.0410985	0.0722559
ERG1	-0.310034	0.00640037	0.0157055
STF2	-0.309767	0.285398	0.362717
SSE2	-0.309731	0.0118085	0.0257812
RSM28	-0.309434	0.00759004	0.0180688
PRP22	-0.309242	0.205368	0.27409
MCM6	-0.309212	0.012704	0.0272189
RPN7	-0.307902	0.00458948	0.0119214
COX14	-0.307788	0.0894469	0.137548
VPS4	-0.307723	0.00323717	0.00900573
AIM3	-0.307654	0.00264668	0.00761384
RPN6	-0.305913	0.00308227	0.0086842
GET1	-0.304988	0.00954462	0.0217136
SPC110	-0.304776	0.0691218	0.1113
TUM1	-0.304647	0.00378813	0.0102504
YIL152W	-0.304547	0.118245	0.173029
CDC25	-0.304494	0.00634909	0.015593
SPC42	-0.303613	0.114704	0.168706
PBY1	-0.303396	0.0482701	0.0824411
BNI4	-0.303337	0.114104	0.167996
YML119W	-0.303122	0.250784	0.324325
REG1	-0.302924	0.0233151	0.0447974
NDC1	-0.302218	0.100244	0.151076
SNF7	-0.301987	0.0106562	0.0238084
OSH7	-0.301859	0.0051325	0.0130749
NHP10	-0.301788	0.109424	0.162438
SNF5	-0.301616	0.215232	0.283845
THI80	-0.301115	0.0146684	0.0304946
SHE3	-0.300815	0.0175337	0.0354004
RQT4	-0.300808	0.268774	0.343872
SEC24	-0.300177	0.000612795	0.00247794
MPT5	-0.300148	0.0971518	0.147344
MDH3	-0.299793	0.00214613	0.00649159
MRPS12	-0.299684	0.0664437	0.108018
PFD1	-0.299319	0.00378652	0.0102504
ENT2	-0.299095	0.0221659	0.0431153
AGX1	-0.298921	0.140933	0.19932
RFX1	-0.298586	0.0362579	0.064898
VPS9	-0.297765	0.215747	0.284132
SKI8	-0.297691	0.0135998	0.0286675
TRM44	-0.297351	0.0909486	0.139484
TFG2	-0.297328	0.0524744	0.08862
PEP8	-0.297107	0.00746862	0.0178389
MET30	-0.296849	0.101508	0.152821
NSE4	-0.296689	0.0436384	0.0758389
ICL1	-0.296308	0.0832572	0.130152
CMC2	-0.296163	0.0433039	0.0753487
NUP192	-0.296025	0.0108384	0.024103
YLR225C	-0.295687	0.016825	0.0341617
HSC82	-0.295656	0.00371913	0.0101306
HCH1	-0.295151	0.0847445	0.131871
MGM1	-0.294489	0.161545	0.223327
SNF12	-0.294477	0.0817886	0.128384
RAD50	-0.29432	0.00991109	0.0223712
RSM10	-0.29395	0.0396385	0.069946
RNH202	-0.293477	0.175796	0.240109
DOA1	-0.293253	0.00830937	0.0194904
EDE1	-0.292797	0.00250116	0.00730668
FMP10	-0.292451	0.00822479	0.0193394
MET7	-0.291217	0.00416588	0.0110641
SKO1	-0.290902	0.0177342	0.0357549
GGA2	-0.290713	0.0197037	0.0391754
CYC8	-0.290329	0.0160544	0.0327825
VPS75	-0.290051	0.017532	0.0354004
MRPL3	-0.289822	0.0108819	0.0241623
YJR096W	-0.289797	0.0655234	0.106946
GET4	-0.28948	0.0123912	0.0268087
SEC17	-0.28931	0.00986706	0.0223233
CDC12	-0.289149	0.00349805	0.00959206
YCK3	-0.288554	0.0205589	0.0405667
SEC7	-0.286555	0.00396962	0.0106512
RTT107	-0.285993	0.198164	0.265111
GPP1	-0.285679	0.0132431	0.0280391
RUP1	-0.285588	0.0621185	0.102378
MKT1	-0.283813	0.00414558	0.0110306
CWH41	-0.283575	0.0812109	0.127687
SCT1	-0.283094	0.15688	0.218007
LAM1	-0.282269	0.124294	0.179924
MYO3	-0.282244	0.0213612	0.0418336
SPC34	-0.281834	0.262316	0.336661
RBL2	-0.281205	0.00723133	0.0173588
SEH1	-0.280018	0.0112018	0.0246628
SHS1	-0.278208	0.0232001	0.0446431
CPR6	-0.277888	0.00524528	0.0133267
SEC66	-0.277737	0.0210249	0.0413159
YBL029C-A	-0.277655	0.124336	0.179924
ARP3	-0.275137	0.00263797	0.00759639
FMP42	-0.274452	0.295908	0.374582
WTM1	-0.273643	0.00692888	0.0167167
CCC1	-0.273132	0.0671143	0.108739
ISW1	-0.273093	0.0125781	0.02705
MSD1	-0.27294	0.212627	0.280945
SEC9	-0.272412	0.0332201	0.0602495
POL30	-0.272394	0.00649057	0.0158861
AMD1	-0.271824	0.0316008	0.0576403
CSL4	-0.270536	0.0324581	0.059054
TIM17	-0.26949	0.0392316	0.0693558
YMR315W	-0.268721	0.00420109	0.0111267
CNS1	-0.268575	0.0221968	0.0431463
VID27	-0.2672	0.0475517	0.0814078
FSH3	-0.26615	0.114298	0.168195
PAR32	-0.265747	0.187236	0.252611
ERS1	-0.265075	0.197966	0.264969
RNA15	-0.264325	0.109167	0.16214
TAF6	-0.264228	0.0111179	0.0245157
RNA1	-0.26414	0.0122971	0.0266251
AFG2	-0.262348	0.151791	0.212167
YTA6	-0.262284	0.383204	0.46226
TDA10	-0.261709	0.12592	0.18185
UBP2	-0.260737	0.0487084	0.0830257
RTF1	-0.260479	0.0871627	0.13483
SHO1	-0.260332	0.237854	0.309415
PRP31	-0.260248	0.345264	0.424157
MSP1	-0.259499	0.116822	0.171121
TPS2	-0.259187	0.00631093	0.0155341
NNF2	-0.259181	0.154743	0.215454
RPN13	-0.258324	0.020554	0.0405667
PDI1	-0.258107	0.00567075	0.0142688
MRPL23	-0.256407	0.1969	0.263789
YAK1	-0.25598	0.0463279	0.0796452
VPS35	-0.255828	0.0368103	0.0657637
EMC2	-0.255748	0.10652	0.158746
IVY1	-0.255057	0.0361432	0.064733
IQG1	-0.254922	0.125911	0.18185
MLP1	-0.253352	0.00508824	0.0129967
BCH1	-0.25304	0.0222522	0.0432247
GOS1	-0.252917	0.0130936	0.0278624
SPT6	-0.252299	0.0142671	0.0299203
TPS1	-0.251619	0.00538261	0.0136515
PAM1	-0.25129	0.0384271	0.0681014
SFB3	-0.250759	0.00433179	0.0114202
RIM11	-0.250544	0.0217069	0.0423373
CRM1	-0.250516	0.00660457	0.0161102
UBX4	-0.250488	0.0143222	0.0300138
AIM2	-0.250462	0.0396978	0.0700076
LSB3	-0.250368	0.00689086	0.0166529
NUP170	-0.249877	0.0255517	0.0482942
HAM1	-0.249463	0.012507	0.0269576
PSP2	-0.249446	0.00643211	0.0157565
VTC4	-0.248881	0.0206291	0.0406773
FET5	-0.248656	0.0522519	0.0883482
RIM15	-0.248625	0.391443	0.469633
MRPS9	-0.248182	0.0235319	0.0451303
APA1	-0.248084	0.00272143	0.00778211
CKA1	-0.247081	0.0814481	0.12792
SRP21	-0.246765	0.00860906	0.0200297
LSB6	-0.246229	0.477033	0.549362
YMR102C	-0.246125	0.30725	0.385708
TOP1	-0.245183	0.104509	0.156437
SEC16	-0.245147	0.0473436	0.0810999
YML6	-0.244966	0.0211541	0.0415129
PBP4	-0.244765	0.00796502	0.0188056
SDH8	-0.243841	0.0244694	0.0466168
IGO1	-0.243306	0.0135575	0.0286203
TIF11	-0.243163	0.0092802	0.0212839
CHS7	-0.242546	0.143087	0.201968
GSH2	-0.2424	0.0224446	0.0434748
CAB1	-0.241816	0.062906	0.103498
APM4	-0.241601	0.12538	0.181251
YFR045W	-0.241205	0.114051	0.167996
PCM1	-0.240814	0.026344	0.0494985
LAS17	-0.24034	0.154317	0.21501
HMF1	-0.240089	0.108818	0.161706
TAF14	-0.23983	0.00929643	0.0212839
RTT106	-0.239293	0.211272	0.279908
MOT3	-0.239239	0.173994	0.237875
HAP1	-0.238864	0.311364	0.389341
NPL4	-0.238849	0.0707649	0.113374
DST1	-0.237912	0.0554419	0.092714
ABF1	-0.23677	0.110909	0.164219
SVL3	-0.236697	0.105399	0.157276
YPR1	-0.23597	0.0440488	0.0764712
ANP1	-0.235114	0.240925	0.31256
CTR9	-0.234605	0.036085	0.064722
MRPS35	-0.234604	0.0358392	0.0643492
PAP2	-0.234002	0.227956	0.298025
UBP13	-0.233968	0.300433	0.37914
ENO1	-0.233453	0.0927696	0.141671
CAP1	-0.233417	0.0328657	0.0596821
URA1	-0.233355	0.0249306	0.0473385
CDC1	-0.233242	0.0404062	0.0711694
NUP116	-0.233162	0.0294057	0.0541549
YOR020W-A	-0.232904	0.134792	0.192436
YSH1	-0.232879	0.218439	0.287546
GLC3	-0.232228	0.0279356	0.0518779
MSC7	-0.231684	0.0200882	0.0398571
SIP1	-0.231511	0.45401	0.528232
RTT102	-0.23144	0.0356445	0.0640396
TIM50	-0.231424	0.0174144	0.0352338
YPC1	-0.229924	0.261998	0.336553
TPM1	-0.229708	0.156527	0.217622
UME1	-0.228955	0.0858998	0.133377
MNN5	-0.228779	0.0962965	0.146437
YOR131C	-0.228706	0.0126925	0.0272144
SOL1	-0.22842	0.0527717	0.0890173
NAS6	-0.227911	0.0632551	0.104012
MSC1	-0.227903	0.0204751	0.0405127
KIN2	-0.227811	0.267629	0.342561
OSH2	-0.225731	0.254877	0.328877
TRM5	-0.225141	0.0694141	0.111708
UTP5	-0.224952	0.0649387	0.106233
OSH3	-0.224907	0.111142	0.164395
TCB1	-0.224698	0.0143963	0.0300596
MYO2	-0.224564	0.0536703	0.090321
PBA1	-0.224442	0.112226	0.165655
NVJ2	-0.22436	0.0568544	0.0944611
CBT1	-0.22431	0.473309	0.54639
PRE5	-0.224287	0.00755669	0.0180044
MRPL10	-0.224175	0.0938572	0.143256
PRK1	-0.223092	0.279476	0.356137
POB3	-0.222927	0.024544	0.046697
PHB2	-0.222329	0.00977202	0.0221258
MOT2	-0.222247	0.0862881	0.133837
NUR1	-0.222181	0.0888903	0.136842
FYV8	-0.221583	0.302562	0.38099
NUP100	-0.221373	0.0962554	0.146437
VID22	-0.221142	0.103008	0.154917
NPR1	-0.22111	0.0148597	0.0308253
FPR1	-0.220958	0.0122238	0.0265064
COQ8	-0.220683	0.115222	0.169209
YML079W	-0.220215	0.137246	0.195259
BUR6	-0.220086	0.0332777	0.0603158
BEM1	-0.219961	0.637539	0.698349
YGL039W	-0.219933	0.476821	0.549339
MRPL38	-0.218933	0.26097	0.335383
TIP20	-0.218572	0.302376	0.380923
YMR226C	-0.218434	0.0504162	0.0855466
RSC4	-0.217037	0.0558981	0.0933043
KRI1	-0.216804	0.0416331	0.0728833
MTR2	-0.216416	0.14043	0.198804
NUT2	-0.216382	0.246038	0.318617
GRX7	-0.216235	0.162234	0.223822
GPH1	-0.214465	0.0143591	0.0300254
MIC12	-0.214382	0.161564	0.223327
CAT5	-0.214167	0.0739105	0.117822
ATP20	-0.213486	0.0167272	0.0339872
BRE1	-0.213262	0.161886	0.223504
TDA11	-0.213204	0.357888	0.436676
SLT2	-0.211816	0.123873	0.179889
CDC14	-0.211245	0.0116831	0.0255908
VPS5	-0.211215	0.0568083	0.0944392
CAB3	-0.210766	0.0341899	0.0617353
ERG20	-0.210508	0.0238389	0.0455669
RPO31	-0.210064	0.211441	0.280003
FAP7	-0.210034	0.045008	0.0777017
CYT1	-0.20986	0.0804285	0.126665
SFT2	-0.209817	0.147742	0.207214
UNG1	-0.209201	0.260221	0.334605
MRPL50	-0.208445	0.127133	0.183324
HIF1	-0.208026	0.0657228	0.107149
CBC2	-0.207753	0.0800817	0.126188
GFA1	-0.207038	0.0411849	0.0723634
SEC4	-0.206927	0.00873959	0.020284
EAP1	-0.206925	0.0650795	0.106342
PGM2	-0.205798	0.0545332	0.0915049
YMR099C	-0.205768	0.0344286	0.0620882
MLP2	-0.205671	0.188826	0.254397
FUM1	-0.205368	0.0307105	0.0562308
MYO4	-0.204949	0.195502	0.262161
ERV46	-0.204891	0.056787	0.0944392
EDC3	-0.204586	0.0279559	0.051882
MRP1	-0.204369	0.0640634	0.105161
PMT5	-0.203866	0.448929	0.523933
SAP1	-0.203333	0.38988	0.468542
SAM35	-0.203284	0.287267	0.364447
GYL1	-0.202758	0.219935	0.288809
HCA4	-0.202535	0.191197	0.257282
RSM19	-0.202223	0.105229	0.157105
SRP101	-0.201997	0.0643304	0.105539
MRPL27	-0.201529	0.437161	0.5127
CUS1	-0.200941	0.183641	0.248227
MSN5	-0.200521	0.142765	0.201712
ENV10	-0.20004	0.103246	0.15515
TPD3	-0.199535	0.0443785	0.0767996
CBK1	-0.199173	0.456633	0.530338
TDA2	-0.198538	0.13853	0.196599
RIC1	-0.198179	0.464068	0.537884
MRP51	-0.198089	0.214616	0.283162
STO1	-0.197482	0.069633	0.111935
RIP1	-0.197468	0.153902	0.214804
SNF1	-0.197193	0.0490866	0.0835869
IMP2'	-0.196658	0.163545	0.225523
RPL9B	-0.196331	0.146564	0.206055
GIR2	-0.19615	0.239411	0.310737
NMA111	-0.196066	0.0426313	0.0744945
VRP1	-0.196043	0.0519988	0.0880751
ALG9	-0.19512	0.102144	0.153698
PIN3	-0.194724	0.0370745	0.0661946
YPT52	-0.194442	0.0428077	0.0746664
IMH1	-0.19403	0.0842633	0.131264
COX15	-0.193045	0.128047	0.184364
SEC61	-0.192637	0.14771	0.207214
NAM9	-0.19263	0.0833229	0.130152
PHB1	-0.192246	0.0252858	0.0478724
HRT1	-0.191618	0.332845	0.410657
CLU1	-0.191153	0.0109488	0.0242735
TFG1	-0.190341	0.176696	0.240651
RTC5	-0.1896	0.357517	0.436408
TRM11	-0.189555	0.509817	0.580597
EUC1	-0.189389	0.735616	0.778313
FMO1	-0.188584	0.108355	0.161102
PHA2	-0.188221	0.110493	0.163772
EAF3	-0.188134	0.143935	0.202866
GET2	-0.186949	0.0783365	0.123914
TIM9	-0.186508	0.0278483	0.0517493
SEC18	-0.185477	0.0295365	0.0543236
REP2	-0.185468	0.170426	0.233775
ALG2	-0.185307	0.167043	0.229808
SWA2	-0.185168	0.220508	0.289302
NBP35	-0.184236	0.327151	0.405198
APE1	-0.184098	0.107106	0.159493
PRO1	-0.183981	0.136408	0.19426
GND2	-0.183579	0.0310105	0.0567439
TPO3	-0.183403	0.0159877	0.0326815
RNR4	-0.183064	0.0407724	0.0717264
SVP26	-0.182553	0.298059	0.376806
FYV7	-0.181173	0.0824226	0.129238
TFS1	-0.181112	0.316678	0.394954
QRI1	-0.180894	0.0499296	0.0848164
UBX3	-0.180527	0.672614	0.727448
AVT4	-0.179649	0.252277	0.325815
BIM1	-0.178005	0.245329	0.317987
STB3	-0.17794	0.139554	0.197758
ADI1	-0.177686	0.128941	0.185465
GTB1	-0.177647	0.426596	0.503394
JIP5	-0.176677	0.318336	0.396505
MVP1	-0.176357	0.0963896	0.146498
YGL242C	-0.175952	0.206136	0.274879
YMR090W	-0.17535	0.0685833	0.110619
ERG13	-0.175196	0.0137829	0.0289895
URA6	-0.174239	0.0672831	0.108951
LSB5	-0.173895	0.103831	0.155828
LCB2	-0.173023	0.104443	0.156419
INO80	-0.172986	0.177525	0.241552
NNR2	-0.172404	0.041411	0.0726274
CRN1	-0.171944	0.044078	0.0764712
TLG1	-0.171722	0.509563	0.580538
NPY1	-0.171583	0.194647	0.261258
KEL3	-0.17144	0.335056	0.412498
PIM1	-0.171377	0.0472276	0.0809495
YIL002W-A	-0.171101	0.2721	0.347973
MGM101	-0.169096	0.182386	0.247112
SAP190	-0.168099	0.244638	0.317234
YGR125W	-0.167754	0.315057	0.393444
AVT1	-0.167578	0.0597908	0.0991105
GLR1	-0.166797	0.0798962	0.126034
CLC1	-0.166227	0.111609	0.164914
PCC1	-0.166175	0.321142	0.399306
ERV1	-0.165643	0.155249	0.216055
TRX1	-0.165106	0.215402	0.28394
GLG1	-0.164892	0.333834	0.411523
COQ5	-0.164403	0.0534618	0.0900756
CIR2	-0.164286	0.48004	0.552161
STE20	-0.16398	0.027399	0.0510658
NTH1	-0.163646	0.080943	0.127336
MCX1	-0.163556	0.173735	0.237748
RVB1	-0.16353	0.0404499	0.0712027
PAM17	-0.163462	0.184505	0.24916
HFI1	-0.16336	0.301554	0.380352
RPN14	-0.163198	0.304429	0.382969
RPB4	-0.162774	0.119689	0.174963
COX5B	-0.16202	0.470914	0.544062
SSA1	-0.161232	0.111056	0.164351
DEG1	-0.160656	0.158262	0.219608
YCK2	-0.160579	0.0983077	0.148861
PAN5	-0.160283	0.0419317	0.0733614
ERG7	-0.159692	0.371359	0.450813
LAP2	-0.15932	0.101305	0.152595
CUB1	-0.158812	0.079729	0.125839
POL12	-0.158168	0.148763	0.208442
PAT1	-0.157546	0.0576637	0.095695
SRP68	-0.156982	0.0925816	0.141482
YCH1	-0.155009	0.20306	0.271283
RSP5	-0.154619	0.06669	0.108267
PNC1	-0.154123	0.196363	0.263192
CAR2	-0.153238	0.151585	0.211982
SSQ1	-0.152001	0.0668976	0.108474
SEC5	-0.151148	0.222956	0.291965
ALG1	-0.150591	0.624997	0.685135
HMG2	-0.150326	0.138427	0.19655
DUG2	-0.150077	0.359508	0.438279
SEC31	-0.150014	0.0398261	0.0701907
PAC10	-0.149563	0.0974825	0.14769
MSH2	-0.149511	0.232077	0.302723
CDC123	-0.149424	0.345975	0.424666
PTC4	-0.149384	0.310484	0.388748
STP3	-0.148049	0.11924	0.174395
HRP1	-0.147216	0.0687065	0.110756
PRS1	-0.146942	0.124082	0.179924
SDS23	-0.146593	0.0967246	0.146774
PEX29	-0.146251	0.639687	0.699369
HAL9	-0.145773	0.475058	0.547747
COQ2	-0.145384	0.16977	0.23321
EFG1	-0.144448	0.126665	0.182833
CTP1	-0.144165	0.135006	0.192645
VAM7	-0.144157	0.209558	0.278537
RFS1	-0.144146	0.0870506	0.134729
IMA1	-0.144046	0.278069	0.354659
NIC96	-0.143671	0.0623769	0.102686
NGR1	-0.143158	0.623285	0.683644
MUK1	-0.1429	0.238971	0.310586
VPS74	-0.142824	0.298426	0.377104
APE2	-0.142525	0.0666688	0.108267
ERG4	-0.141982	0.319302	0.397333
PET9	-0.141948	0.0896077	0.137721
YSA1	-0.141832	0.16095	0.222908
HRB1	-0.141367	0.161822	0.223504
SNF4	-0.140646	0.37618	0.455893
YLL032C	-0.140272	0.447172	0.522095
PBI2	-0.140051	0.423114	0.50052
SPT5	-0.139378	0.0988855	0.149551
FSF1	-0.139218	0.161126	0.223044
WWM1	-0.137571	0.44608	0.521244
YPL191C	-0.137084	0.653985	0.711208
RVS161	-0.136515	0.0985297	0.149119
FAS2	-0.13644	0.0558718	0.0933043
HAT2	-0.136108	0.389012	0.467921
ARF3	-0.135931	0.589227	0.651645
OXA1	-0.135885	0.561185	0.626668
DAT1	-0.135704	0.490128	0.561291
TIM13	-0.134858	0.100232	0.151076
STV1	-0.134695	0.305893	0.384173
SCW4	-0.134621	0.0700992	0.112525
SRO7	-0.133731	0.596929	0.659147
UTR1	-0.133324	0.321821	0.399804
URA3	-0.132797	0.0888926	0.136842
ADE16	-0.132667	0.0959083	0.146076
SMF3	-0.131703	0.348873	0.427675
TAF5	-0.131278	0.15978	0.221501
VAC14	-0.131095	0.713937	0.761692
HSP31	-0.130844	0.182701	0.247358
CAB4	-0.130529	0.331296	0.409097
NMT1	-0.130456	0.138235	0.196375
RDL1	-0.130213	0.137703	0.195715
GSF2	-0.129582	0.096674	0.146774
CHS3	-0.128993	0.480738	0.552522
SEC62	-0.128965	0.229285	0.299489
PRO3	-0.128924	0.0839024	0.130844
NUP120	-0.128616	0.327923	0.405924
THO1	-0.128003	0.281683	0.358313
CKB2	-0.12792	0.210653	0.279312
UBX2	-0.127567	0.207814	0.276732
NUP57	-0.126803	0.21445	0.283074
CBP2	-0.126724	0.461998	0.535917
SPT7	-0.126258	0.449733	0.524445
NUP157	-0.126125	0.105147	0.157105
CWC2	-0.123714	0.550116	0.616706
TRI1	-0.123586	0.44421	0.519905
APM2	-0.123558	0.562161	0.627269
KKQ8	-0.123253	0.310379	0.388748
ESF1	-0.122401	0.382689	0.462019
RRP9	-0.121808	0.397817	0.475919
STT4	-0.121435	0.516309	0.585423
RPB2	-0.120775	0.123855	0.179889
GPA2	-0.120692	0.274857	0.35103
SGV1	-0.120408	0.536743	0.604546
BUD2	-0.119903	0.495392	0.56619
EBP2	-0.119552	0.107684	0.160186
BOS1	-0.119391	0.293133	0.371561
GID8	-0.118817	0.408023	0.48587
MMT1	-0.118504	0.565784	0.630332
APP1	-0.11819	0.468443	0.542299
ART5	-0.117865	0.397842	0.475919
GCD2	-0.117511	0.346405	0.425012
NUP60	-0.11745	0.305309	0.383607
MRPS8	-0.117319	0.187353	0.25265
VPS21	-0.116352	0.176513	0.240547
TAF10	-0.115937	0.387888	0.467322
SNQ2	-0.115869	0.43129	0.507472
BNA3	-0.115577	0.0948052	0.144472
YBR241C	-0.115564	0.48621	0.557917
ATG1	-0.115183	0.512398	0.582714
CYS3	-0.115126	0.12057	0.176072
YGR111W	-0.115085	0.492146	0.563153
BOL3	-0.115023	0.704956	0.754916
RAD23	-0.114414	0.168154	0.231211
SNU66	-0.11363	0.516502	0.585423
CBP3	-0.113561	0.355803	0.43487
PRP45	-0.113271	0.382079	0.461485
RFC1	-0.111867	0.326568	0.404651
CHD1	-0.110228	0.220579	0.289302
GRX8	-0.110154	0.35051	0.429498
APT1	-0.109464	0.326229	0.404581
MNN11	-0.108326	0.489351	0.560625
RFA2	-0.107851	0.239191	0.310732
NEO1	-0.107484	0.615348	0.677142
YOS1	-0.107118	0.584154	0.647781
GDI1	-0.106699	0.167053	0.229808
ASK10	-0.106451	0.406623	0.484806
YCR051W	-0.1049	0.389038	0.467921
PDR1	-0.104518	0.431557	0.507579
URA5	-0.103918	0.232582	0.303244
MET18	-0.1037	0.567069	0.631519
RPO21	-0.103288	0.191237	0.257282
MRX12	-0.103238	0.652062	0.709924
OPI3	-0.102979	0.450117	0.524467
MCM2	-0.102304	0.52833	0.59765
PMI40	-0.102077	0.11554	0.169501
SRP14	-0.101767	0.14667	0.206055
YLR177W	-0.101656	0.532744	0.601694
TRP4	-0.101469	0.456468	0.530338
RFC2	-0.100991	0.378819	0.45833
ARA1	-0.100658	0.393169	0.471508
KAP95	-0.100578	0.278348	0.354856
ISC1	-0.0996869	0.395571	0.473794
MRPS5	-0.0992653	0.30941	0.388249
LSM1	-0.0989863	0.54201	0.609283
XPT1	-0.0982622	0.366137	0.445604
PGK1	-0.0980779	0.258761	0.333427
YIL108W	-0.0980381	0.284305	0.361488
ISD11	-0.0969077	0.209878	0.278704
CDC3	-0.0968423	0.183324	0.247915
RHO3	-0.0964225	0.295061	0.373674
PRO2	-0.0957597	0.170355	0.233775
VMA1	-0.0952446	0.166953	0.229808
PUB1	-0.0949491	0.164807	0.227153
PTC5	-0.0948223	0.340016	0.418246
UBP6	-0.0945007	0.237341	0.308888
YET3	-0.0929811	0.200081	0.267551
HTZ1	-0.0927366	0.319416	0.397333
SEC21	-0.0923908	0.170275	0.233775
PCT1	-0.0921006	0.302024	0.380646
YJR142W	-0.0916656	0.728883	0.775333
PUT2	-0.0903934	0.206329	0.27501
PGM1	-0.0903469	0.348532	0.42744
KTR1	-0.0896283	0.426416	0.503388
SRP1	-0.0894058	0.210177	0.278881
NUP159	-0.0889895	0.263259	0.33772
ADO1	-0.0888989	0.200231	0.267627
RPB3	-0.0887803	0.677161	0.730876
POS5	-0.0876817	0.310097	0.388748
PRS5	-0.0874801	0.20973	0.278637
AAT1	-0.0864865	0.565591	0.630332
YJL171C	-0.0846494	0.281541	0.358291
CIN5	-0.0843894	0.474578	0.547414
PDB1	-0.0832608	0.417359	0.494731
CAM1	-0.0830263	0.195115	0.261765
SLH1	-0.0827723	0.540471	0.607821
POM152	-0.0823876	0.360488	0.439287
LSP1	-0.0823144	0.251199	0.324715
CDC31	-0.0815322	0.451765	0.526173
YLR363W-A	-0.0810027	0.720316	0.766788
PEP4	-0.0807834	0.443292	0.519042
HAP3	-0.0803071	0.645997	0.705392
SSA3	-0.0802447	0.676702	0.730655
DSC3	-0.0791159	0.737	0.779233
HSP60	-0.0788175	0.208701	0.277655
SLA1	-0.0777235	0.620365	0.681357
SIT4	-0.0764262	0.394327	0.472501
SBH1	-0.076133	0.697948	0.75049
COR1	-0.076052	0.317219	0.395284
PDR17	-0.075314	0.368275	0.447826
YBT1	-0.0752318	0.239378	0.310737
PMT2	-0.0750034	0.454268	0.528232
SNU56	-0.0747937	0.684756	0.738033
SLF1	-0.0745753	0.638094	0.698425
TRX3	-0.0745293	0.322622	0.400626
ARC40	-0.0745024	0.400498	0.478498
PDS5	-0.0742758	0.701709	0.752281
MSC6	-0.0731127	0.46882	0.542516
FRQ1	-0.0729053	0.835513	0.86723
KAP104	-0.072658	0.729766	0.77541
FAL1	-0.0725421	0.748166	0.789701
IRC21	-0.0724927	0.756888	0.798319
PDC1	-0.070937	0.407397	0.485469
GCD6	-0.0696067	0.480472	0.552437
POR1	-0.069426	0.37236	0.451837
YMR1	-0.0693889	0.733789	0.777097
MCM5	-0.0693141	0.351382	0.430059
YME1	-0.0687314	0.483372	0.555327
YPK1	-0.0683723	0.586943	0.650031
COG4	-0.0682377	0.849854	0.878305
MET3	-0.0680242	0.468289	0.542299
DCS1	-0.0673096	0.558882	0.624582
PLB1	-0.0669943	0.435133	0.510947
BYE1	-0.0654117	0.657105	0.713622
SOP4	-0.0652469	0.600371	0.662438
ECT1	-0.0643905	0.805362	0.841716
EMC4	-0.0643177	0.444559	0.519979
AIM9	-0.0642886	0.407516	0.485469
MIR1	-0.0629414	0.382844	0.462019
UTP7	-0.0629126	0.587461	0.650193
RSC8	-0.0626736	0.449151	0.523979
PRE3	-0.0625857	0.417538	0.494738
ADK1	-0.06254	0.32156	0.399653
SSK1	-0.0620227	0.7027	0.753061
MRP7	-0.061029	0.488902	0.560334
YGR237C	-0.0609903	0.790383	0.828474
YGL117W	-0.0609799	0.582434	0.646124
CCP1	-0.0606137	0.639217	0.69912
TWF1	-0.0601758	0.564226	0.629084
AAD16	-0.0598273	0.833418	0.865681
GLO3	-0.0593999	0.440492	0.516395
NTF2	-0.0591865	0.457744	0.531383
YMR295C	-0.0587862	0.944876	0.955393
DCS2	-0.0587032	0.764705	0.806268
ATG27	-0.0574847	0.661452	0.717427
IDI1	-0.0573783	0.425956	0.503259
DPH5	-0.057346	0.427292	0.503801
MRN1	-0.0572966	0.558089	0.623938
RIB2	-0.0571506	0.673663	0.728195
GTR2	-0.0570109	0.575721	0.64016
CDC8	-0.0562137	0.672719	0.727448
BEM2	-0.0558536	0.732744	0.776276
CDC36	-0.0548718	0.810918	0.846598
IMD2	-0.0546298	0.798121	0.83506
YGR122W	-0.0539357	0.731168	0.776276
PIL1	-0.0530555	0.534892	0.603246
TIM44	-0.0522123	0.528551	0.597665
CDC53	-0.0521503	0.697934	0.75049
GVP36	-0.0520013	0.39816	0.476101
DMA2	-0.0516238	0.735751	0.778313
RNA14	-0.0511804	0.824056	0.858054
RFA1	-0.0507343	0.523253	0.592842
STE24	-0.0504992	0.533195	0.601968
NCB2	-0.0504958	0.732136	0.776276
CAC2	-0.0498062	0.743434	0.785283
NGL2	-0.0487591	0.641844	0.70146
YAE1	-0.0473871	0.784044	0.823332
ARG8	-0.0473727	0.540497	0.607821
RTS1	-0.0467755	0.699599	0.751421
DOC1	-0.0467488	0.867369	0.893832
UTP8	-0.0452402	0.768441	0.809612
TOM70	-0.0446998	0.577249	0.641611
HSH155	-0.0444598	0.732675	0.776276
ROK1	-0.0443898	0.803993	0.840898
REX3	-0.0443826	0.856472	0.884189
MGE1	-0.0442225	0.637971	0.698425
MRP8	-0.0436755	0.623399	0.683644
GLE1	-0.0436258	0.889482	0.911712
TMA16	-0.0430029	0.731866	0.776276
CDC37	-0.042616	0.648432	0.707313
SBP1	-0.0414242	0.61635	0.677813
HEM3	-0.0413575	0.77288	0.813096
GET3	-0.0403337	0.657198	0.713622
KAR2	-0.0395472	0.544603	0.61148
SFM1	-0.0386889	0.652709	0.710359
RIA1	-0.0385428	0.713533	0.761544
GRS1	-0.0382817	0.59899	0.661169
YPR063C	-0.0376794	0.6842	0.737919
MNN1	-0.0371029	0.712905	0.76144
RPT1	-0.0365634	0.55709	0.623064
NNF1	-0.0359935	0.787587	0.826146
ROD1	-0.0358936	0.88806	0.910578
MNN2	-0.0358782	0.646506	0.70548
RPN3	-0.035469	0.700115	0.751694
ARP9	-0.03454	0.893207	0.913898
CSR1	-0.0345067	0.651862	0.709924
MRPL31	-0.0343584	0.796303	0.833516
PMT1	-0.0342804	0.684821	0.738033
GAS1	-0.0338286	0.751156	0.792565
SEY1	-0.0337039	0.791381	0.829217
OYE2	-0.0336619	0.704614	0.754831
MNP1	-0.0335305	0.747691	0.789489
TKL2	-0.0330865	0.693851	0.746924
TAF8	-0.0330736	0.865215	0.892253
SDS3	-0.0330093	0.8511	0.87896
RPN2	-0.0329165	0.613196	0.675033
SEC12	-0.0329122	0.730902	0.776276
PYP1	-0.0329061	0.669968	0.72502
RGD2	-0.0326546	0.842358	0.872127
RKI1	-0.0325876	0.650022	0.708509
GCV1	-0.0318713	0.686188	0.73923
GCN1	-0.0316695	0.627808	0.687953
GCN2	-0.0315048	0.887221	0.910044
YPD1	-0.0308519	0.796086	0.833516
SGN1	-0.0308499	0.804617	0.841244
LCL2	-0.0303289	0.886174	0.909295
URA8	-0.0302653	0.785123	0.824163
AHA1	-0.0299583	0.813954	0.848534
MIX23	-0.0297967	0.812142	0.847568
PHO13	-0.029775	0.665887	0.721284
PRP4	-0.0288009	0.867025	0.893799
GAS5	-0.0282738	0.700715	0.751794
ATP17	-0.0278165	0.780533	0.820245
CBF5	-0.0273064	0.767759	0.809191
SUL2	-0.0268996	0.849548	0.878304
SPA2	-0.0268848	0.796355	0.833516
RHO1	-0.0265008	0.698699	0.751017
DFM1	-0.0254975	0.74192	0.783972
RCL1	-0.0232631	0.812735	0.847846
GCN20	-0.0228965	0.790126	0.828474
YOR238W	-0.0227628	0.839266	0.870182
MET10	-0.0223569	0.781471	0.82093
TED1	-0.0216055	0.85873	0.885884
HFA1	-0.0210673	0.951625	0.959647
ERV29	-0.0209153	0.775311	0.815355
QCR7	-0.0204569	0.850188	0.878334
PTC2	-0.02009	0.785701	0.824469
SEC26	-0.0177753	0.778623	0.818538
PUP2	-0.0169974	0.822318	0.856942
PSE1	-0.0166538	0.84187	0.871942
CDC23	-0.0161165	0.936042	0.949121
DLD1	-0.0157284	0.884147	0.907539
SHM1	-0.0153421	0.869153	0.895028
DHH1	-0.0149137	0.858347	0.885807
ADD66	-0.0148365	0.892551	0.913552
PET117	-0.0147666	0.939454	0.951719
HSL7	-0.0121752	0.936228	0.949121
SNU71	-0.01188	0.925957	0.941034
URB2	-0.0114156	0.919037	0.935326
IXR1	-0.0105278	0.934704	0.949121
VTC2	-0.0101687	0.877656	0.902489
HSP104	-0.0100963	0.88306	0.907071
COG6	-0.0100433	0.937532	0.950107
VID30	-0.00974395	0.945077	0.955393
BCY1	-0.00950943	0.89405	0.914415
HXK1	-0.00947574	0.91402	0.931211
ASF1	-0.00889725	0.946546	0.956028
LSC1	-0.00675288	0.953713	0.960181
NUP1	-0.00664629	0.952626	0.959983
POM33	-0.00580653	0.963209	0.967929
SGF11	-0.00553614	0.969673	0.973402
NUP49	-0.00525555	0.953001	0.960023
ALA1	-0.00439925	0.941184	0.953135
HBS1	-0.00412989	0.969135	0.973203
PTH2	-0.00371028	0.961805	0.967195
PUF4	-0.00332625	0.974761	0.977484
DID4	-0.00312702	0.972954	0.976355
TOM40	-0.00310338	0.962769	0.967825
RPL9A	-0.000890034	0.989253	0.990288
IDH2	0.000528624	0.99542	0.99542
ECM14	0.0011221	0.995225	0.99542
IFA38	0.00219364	0.985999	0.987375
YJU3	0.00226747	0.983349	0.985408
RSM7	0.00327556	0.959879	0.965935
NAP1	0.00406494	0.953827	0.960181
HPT1	0.00419026	0.961119	0.966844
BOI2	0.00452512	0.973668	0.97673
FRT2	0.00455524	0.985833	0.987375
EHD3	0.00484339	0.967688	0.972089
KIP2	0.00505824	0.989792	0.990482
DBP8	0.0052794	0.935851	0.949121
COX4	0.00551124	0.943615	0.954924
GTT1	0.00666975	0.945819	0.955806
RPD3	0.00771724	0.952375	0.959983
GCD10	0.00876424	0.917727	0.934325
UTP22	0.00891017	0.928132	0.942911
RIX1	0.0097673	0.911554	0.929688
OSH6	0.0104774	0.950743	0.959412
RCF2	0.0106594	0.919481	0.935446
GPD1	0.0112209	0.870923	0.896529
MRPL11	0.011468	0.920328	0.935977
MEU1	0.0116307	0.874961	0.90004
PRP40	0.0116642	0.946704	0.956028
SOL3	0.0125206	0.906018	0.925027
CDC11	0.013082	0.912582	0.930076
GIM3	0.0133547	0.90021	0.920079
TRP5	0.0138992	0.849524	0.878304
ECM3	0.0139637	0.947947	0.956946
SLU7	0.0140883	0.907033	0.925406
COY1	0.0142351	0.902088	0.921432
MRP21	0.0148499	0.944013	0.95499
RBA50	0.014991	0.894349	0.914415
YHR112C	0.0150068	0.830454	0.863198
NUC1	0.0170084	0.880181	0.904762
NCS2	0.017055	0.924085	0.939465
MLC1	0.0171875	0.836888	0.86803
YER010C	0.0172566	0.935203	0.949121
SSA2	0.0180572	0.827913	0.861522
APM1	0.0182176	0.912185	0.930001
LSO2	0.0182602	0.902175	0.921432
ATE1	0.0186957	0.935867	0.949121
PAC1	0.0195665	0.915983	0.93288
PDC2	0.0196544	0.891767	0.913076
COA1	0.0198793	0.981934	0.984334
TFC3	0.0199624	0.951057	0.959412
PRX1	0.0202697	0.73246	0.776276
RRP15	0.0212857	0.942726	0.954361
AVL9	0.0213091	0.890653	0.912586
RPN9	0.0232212	0.732673	0.776276
TAL1	0.023482	0.734545	0.77761
KXD1	0.0251699	0.881739	0.906039
SWH1	0.0253452	0.848489	0.878159
STI1	0.0259533	0.654828	0.711856
YFR016C	0.0263987	0.836697	0.86803
MAL11	0.0285305	0.810595	0.846569
ACC1	0.029428	0.648681	0.707316
RPC82	0.0305432	0.830099	0.863171
EFM5	0.0310465	0.849542	0.878304
YKL033W-A	0.0313857	0.663641	0.719529
ADE2	0.0313882	0.61996	0.681173
ARO1	0.031519	0.638532	0.698638
MBP1	0.0319896	0.830727	0.863198
ATX2	0.033442	0.874432	0.899819
PUP3	0.0340811	0.823447	0.857807
YHM2	0.0341478	0.666013	0.721284
HRK1	0.0344761	0.719656	0.766369
GRX2	0.0351545	0.616666	0.677813
SSK2	0.0360916	0.883546	0.907246
SRP72	0.03649	0.610131	0.672432
VFA1	0.0368287	0.841875	0.871942
ECM21	0.0380841	0.769101	0.810011
HMO1	0.0382408	0.737164	0.779233
UTP4	0.0385093	0.709696	0.758859
MGR2	0.0402115	0.729431	0.77541
EMI2	0.0402706	0.607108	0.669357
ALG6	0.0405236	0.829402	0.862759
SUI2	0.0416626	0.580625	0.644523
SCM4	0.0431925	0.64618	0.705392
ENT3	0.044767	0.699076	0.75114
CKB1	0.0451928	0.644986	0.704625
HMG1	0.0459618	0.516433	0.585423
YVC1	0.0460981	0.700732	0.751794
MDM38	0.0478025	0.508861	0.579968
DDI1	0.0480206	0.535168	0.603246
PSA1	0.0482713	0.543666	0.610667
MRPL20	0.0490038	0.701382	0.75221
PMR1	0.0495318	0.505439	0.576296
PTC1	0.0497519	0.808712	0.84491
EGD1	0.0508982	0.839656	0.870272
YLR257W	0.0514616	0.513964	0.584161
SWP1	0.0520429	0.416688	0.49414
SEC20	0.052464	0.891107	0.912725
EHT1	0.0529976	0.411527	0.489429
VPS29	0.0539356	0.594233	0.656798
DBP5	0.0540207	0.484096	0.555936
FAS1	0.0543068	0.425442	0.502858
SFB2	0.054509	0.67621	0.730398
TCD1	0.0549936	0.769543	0.810179
LAT1	0.055133	0.354069	0.433067
HOR7	0.0551353	0.621427	0.682263
TYS1	0.0563501	0.43011	0.506499
SET1	0.0566298	0.906404	0.925093
EMC5	0.057131	0.706579	0.756089
YML020W	0.0574369	0.835246	0.86723
GAP1	0.0579811	0.868423	0.894597
BET2	0.0580246	0.707344	0.756626
FUN12	0.0582372	0.391063	0.469538
LTV1	0.058238	0.659625	0.715986
SPF1	0.0582449	0.3912	0.469538
DPH6	0.058399	0.812999	0.847846
CAR1	0.0584867	0.47625	0.548902
SUB1	0.0585895	0.546417	0.612798
MET17	0.0588126	0.545085	0.611543
YDL085C-A	0.0589575	0.667844	0.722994
ADE12	0.0594001	0.418541	0.495723
YPT6	0.0594863	0.656003	0.712863
HXT4	0.0603637	0.484546	0.55623
FPS1	0.0614359	0.71938	0.76636
HER1	0.0616188	0.724647	0.771113
YLH47	0.0617224	0.676095	0.730398
SQT1	0.0623013	0.534568	0.603246
SEC27	0.0624979	0.324837	0.403202
KES1	0.0630552	0.406328	0.484657
MRPL13	0.0636111	0.587088	0.650031
ADE17	0.0645701	0.469955	0.543172
PHO88	0.0650501	0.280195	0.356894
TUB1	0.0650625	0.433016	0.508878
RSR1	0.0654844	0.715239	0.762797
IOC4	0.0658047	0.689044	0.742028
PTC3	0.0662311	0.334979	0.412498
PST2	0.066724	0.310947	0.388988
CAJ1	0.0668727	0.610512	0.672594
RPN1	0.0674215	0.293769	0.372203
MAS1	0.0677714	0.40021	0.478352
CDC10	0.0679904	0.381731	0.461258
GPD2	0.0684064	0.343331	0.421962
NUS1	0.0687879	0.66459	0.720286
SEC14	0.0690069	0.329671	0.407617
HTL1	0.0704144	0.695789	0.74873
TUF1	0.0704161	0.499296	0.569972
ACL4	0.0722704	0.496966	0.567763
TRM112	0.0729208	0.539335	0.607228
ETT1	0.0733515	0.494365	0.565242
RBG2	0.0740343	0.561583	0.626868
UTP20	0.0740375	0.544991	0.611543
SUB2	0.074114	0.487617	0.559308
TDH1	0.0745076	0.512488	0.582714
TNA1	0.0745775	0.824282	0.858054
CDC21	0.0746044	0.494093	0.565155
RFC3	0.0747686	0.514762	0.584606
LIP5	0.0757528	0.457904	0.531383
PSK1	0.0761955	0.616657	0.677813
ERG6	0.0765659	0.266193	0.340874
DAK1	0.0768928	0.318722	0.396813
PDR16	0.0769841	0.426917	0.503565
IML2	0.0774487	0.653754	0.711208
HYR1	0.0777046	0.515758	0.585423
TUB2	0.0778768	0.310841	0.388988
YRB30	0.07884	0.610822	0.672678
FIS1	0.0791878	0.350865	0.429749
TPS3	0.0798651	0.256359	0.330642
ERO1	0.079993	0.277676	0.354314
TSC3	0.0800578	0.488199	0.559752
DSK2	0.080578	0.272781	0.348689
PRE4	0.0808238	0.296742	0.375472
PFK1	0.0814942	0.219109	0.288296
YMC1	0.0815268	0.356529	0.435572
UTP21	0.0823669	0.479854	0.552161
ARC35	0.0835074	0.374163	0.453833
SET5	0.0835316	0.586576	0.649965
SMC1	0.0836931	0.705316	0.75502
TOM71	0.0839643	0.469419	0.542771
HNT1	0.0842976	0.428285	0.504765
SRP54	0.0844158	0.297397	0.376136
RIO1	0.08507	0.559828	0.625396
PRP19	0.0857573	0.552139	0.61849
DIA1	0.085817	0.540087	0.607821
POL5	0.0865423	0.389708	0.46853
RPT3	0.0875029	0.249233	0.32261
FPR2	0.0876039	0.365792	0.445373
CPR3	0.0882378	0.260248	0.334605
RDI1	0.0883584	0.588239	0.650803
YHR127W	0.0889426	0.580019	0.644191
MAK5	0.0891927	0.415645	0.493106
RMD9	0.0893585	0.711574	0.760584
FLC3	0.0894322	0.650376	0.708626
REH1	0.090693	0.357442	0.436408
NIF3	0.0911375	0.334169	0.41176
DLD3	0.0913038	0.262283	0.336661
SPE3	0.0925549	0.529381	0.598368
IRR1	0.0929862	0.503723	0.574569
LPD1	0.0940866	0.260069	0.334605
TFA2	0.094227	0.404731	0.482952
MRX3	0.0943537	0.716048	0.763377
ELP4	0.0944252	0.525318	0.594865
RIB1	0.0950683	0.444982	0.520172
SNX3	0.0972757	0.532085	0.601187
PKC1	0.0972854	0.535586	0.60348
NCL1	0.0975785	0.29088	0.368868
CAF40	0.0982099	0.716562	0.763642
RPT6	0.0989591	0.1467	0.206055
ISN1	0.0990512	0.412552	0.490247
RGR1	0.0991013	0.573958	0.638448
GUP1	0.100969	0.46928	0.542771
FKS1	0.101511	0.131344	0.188168
FUN30	0.101635	0.596338	0.658748
NOP9	0.101688	0.370241	0.449645
RRP6	0.101939	0.450041	0.524467
HSP10	0.102305	0.209168	0.278149
YKE2	0.102506	0.330861	0.408912
ELP2	0.103039	0.381407	0.461061
BFR1	0.103363	0.131063	0.187953
SMT3	0.1042	0.250004	0.323462
PEA2	0.105123	0.713242	0.761517
YAR1	0.105127	0.317014	0.3952
SIN4	0.105217	0.510683	0.581122
DFG5	0.105283	0.555398	0.621541
TMA108	0.105455	0.299489	0.378115
BCK1	0.105469	0.594344	0.656798
HDA2	0.106048	0.661384	0.717427
ZUO1	0.106516	0.197153	0.264005
SNP1	0.107112	0.514277	0.584286
ATG20	0.107421	0.535052	0.603246
GLC7	0.108444	0.13174	0.188548
RNR2	0.109841	0.238708	0.310385
SPB4	0.110179	0.411333	0.489406
YDR391C	0.110213	0.525814	0.595039
ELP3	0.110777	0.343041	0.421786
PIS1	0.111146	0.453065	0.527474
RBG1	0.111261	0.454235	0.528232
AIM41	0.111594	0.191692	0.257774
PAF1	0.112221	0.579171	0.643498
RPT2	0.113082	0.0996491	0.150338
RPB5	0.113969	0.384986	0.46402
URA2	0.114552	0.11012	0.163302
ATP1	0.115388	0.173875	0.237825
ADE13	0.115563	0.113895	0.167861
APL3	0.115911	0.604099	0.666295
ACS2	0.116419	0.0875197	0.135236
SEC1	0.117183	0.474507	0.547414
RTT10	0.117576	0.436468	0.512096
NPT1	0.117683	0.104407	0.156419
RAS1	0.119106	0.383458	0.462372
ZPR1	0.12002	0.219656	0.288619
PRP43	0.120612	0.192494	0.258611
IPI1	0.121575	0.402968	0.481049
GIP3	0.121768	0.120722	0.176153
GCD7	0.122114	0.329064	0.407042
RVS167	0.123132	0.0745426	0.118566
MET1	0.124319	0.208057	0.276927
TRM9	0.124347	0.230499	0.300938
ELF1	0.125697	0.192457	0.258611
SAS10	0.12603	0.276878	0.353454
SOF1	0.126271	0.455264	0.529175
ERG26	0.127517	0.141374	0.199845
SEC65	0.12824	0.23376	0.304503
HOM6	0.129115	0.111679	0.164933
SSF2	0.129532	0.43552	0.511193
YGR283C	0.131445	0.712371	0.761153
SBH2	0.132059	0.315507	0.393835
HIS7	0.132274	0.1557	0.216578
RPL33A	0.132724	0.331826	0.409576
YAT2	0.133675	0.729608	0.77541
DBP9	0.133934	0.124189	0.179924
NOC3	0.134045	0.185881	0.250901
ISU1	0.135181	0.464877	0.538604
DEF1	0.136611	0.220002	0.288809
YBR287W	0.136751	0.394267	0.472501
LHP1	0.137137	0.072894	0.11646
CCT4	0.137808	0.0611558	0.101023
RSM25	0.138963	0.31643	0.394816
YKL100C	0.139185	0.567303	0.631534
ILV6	0.139434	0.402722	0.480954
PMA1	0.13954	0.172101	0.235623
SEC13	0.140218	0.115451	0.169459
ERG8	0.140682	0.378829	0.45833
RRP45	0.141069	0.426355	0.503388
RSA4	0.141766	0.178242	0.242413
BUL1	0.141921	0.54312	0.610292
COQ3	0.142542	0.390929	0.469538
DGK1	0.142898	0.51608	0.585423
SUR2	0.142903	0.230775	0.301161
CAF20	0.143239	0.104143	0.156133
MMS2	0.143342	0.411152	0.489393
PUS4	0.143535	0.304534	0.382969
LRE1	0.143565	0.441019	0.516803
RPN5	0.14418	0.168642	0.231772
BUD6	0.144262	0.446618	0.52166
RPC53	0.144272	0.472362	0.545515
YHR045W	0.145148	0.555512	0.621541
AIM4	0.145401	0.622577	0.683264
NFS1	0.145405	0.157159	0.218289
LEU1	0.145883	0.038016	0.0675396
YGL036W	0.146992	0.499589	0.57008
VPS15	0.149814	0.770294	0.810672
GLC8	0.150499	0.236362	0.307753
DPM1	0.151187	0.11078	0.164112
ATP2	0.151656	0.0285691	0.0528832
THR1	0.151788	0.0868913	0.134628
AMN1	0.152099	0.380653	0.460344
FPR3	0.152382	0.176143	0.240355
TIM10	0.152698	0.0876365	0.135344
MEP1	0.153303	0.153655	0.214564
BMH1	0.155148	0.222805	0.291954
RPC19	0.156038	0.0554663	0.092714
YIP3	0.156189	0.0814272	0.12792
NUP84	0.156894	0.31297	0.391178
RAD51	0.157337	0.33778	0.415674
GLK1	0.157851	0.210724	0.279312
BUD27	0.158931	0.331022	0.408935
GCV3	0.159193	0.0893929	0.137539
SHB17	0.160228	0.0442939	0.0766995
OPT1	0.16056	0.41505	0.492604
RLI1	0.160965	0.0250469	0.0475278
UTP9	0.161656	0.19385	0.260311
[truncated: 874 more rows]

## Sheet: Suppl_Table_S3a
Supplementary Table S3a: Proteomic data for strain S. pastorianus Nr. 42.
Protein abundance in control samples (three replicates, CTR 1-3) and Zn-treated samples (Zn-treated 1-3) is shown. Missing values are indicated as NA. Proteins homologs are indicated by their respective parental strains (_Scer – Saccharomyces cerevisiae; _Seu – Saccharomyces eubayanus).
Gene name	CTR 1	CTR 2	CTR 3	Zn-treated 1	Zn-treated 2	Zn-treated 3
SHE10_Scer	797943	758149	689773	646502	620207	632758
KRE2_Scer	142607	213015	157407	236658	264073	264205
URA3_Seu	514038	503071	482749	289441	328392	341117
SNU71_Scer	739727	780403	764208	462784	493178	523727
ATP5_Scer	2.17869e+07	9.90944e+06	1.5824e+07	2.30468e+07	1.95969e+07	2.22081e+07
YEF3_Scer	5.26414e+06	4.50932e+06	5.27336e+06	1.10691e+07	1.11316e+07	1.05987e+07
SEC18_Seu	476763	422387	503495	487546	552776	578565
CYR1_Seu	308124	374203	372912	174650	154991	238065
SEC27_Seu	4.89025e+06	5.3607e+06	5.00108e+06	2.71211e+06	2.59175e+06	2.64821e+06
PRO3_Scer	1.6554e+06	2.17776e+06	2.01988e+06	1.06726e+06	1.08972e+06	1.08064e+06
ADE8_Scer	326185	309962	304193	358039	345853	269569
WTM1_Scer	6.53001e+06	7.40136e+06	6.03432e+06	3.35902e+06	3.9056e+06	3.71884e+06
SUB2_Seu	1.05718e+06	1.10957e+06	1.03087e+06	658643	659468	643482
IMG2_Scer	823390	509259	605282	586713	586793	591458
FAS2_Scer	1.5314e+06	1.423e+06	1.53233e+06	2.5913e+06	2.62181e+06	2.64567e+06
TIF5_Seu	1.29213e+06	1.19291e+06	1.15334e+06	1.35236e+06	1.27508e+06	1.45078e+06
TIF5_Scer	1.46143e+06	1.27255e+06	1.4245e+06	1.36051e+06	1.45055e+06	1.6519e+06
COR1_Scer	6.25454e+06	5.12213e+06	6.21993e+06	6.86328e+06	6.71032e+06	6.88281e+06
ACF2_Scer	245225	245071	275939	199262	184111	241769
RPP1B_Scer	1219150	1117320	1144400	8412920	9.15557e+06	9.37456e+06
GLO2_Scer	395300	413173	445817	263197	263109	298830
RPL7B_Seu	276650	252197	285784	1.38777e+06	1.34477e+06	1.26779e+06
TCB1_Scer	1.1246e+06	1.23413e+06	1.01232e+06	920698	1.00904e+06	907716
SDH3_Scer	2.93565e+06	2.91698e+06	2.95974e+06	2.25569e+06	2.00612e+06	1.82879e+06
SDH3_Seu	173082	193860	183783	101689	82474.2	74141.7
PFK2_Scer	1.05438e+06	1.19241e+06	1.21771e+06	2.06441e+06	2.74308e+06	2.52958e+06
GYP5_Scer	183699	235522	168764	160506	169880	193515
ILV5_Scer	1.72368e+07	1.56073e+07	1.63733e+07	2.07975e+07	2.24979e+07	2.17556e+07
FOX2_Seu	171803	187617	145005	219486	212572	237476
SCP160_Seu	3.08053e+06	2.9933e+06	2.99176e+06	3.62747e+06	3.4278e+06	3.39941e+06
GAS1_Scer	2.19435e+06	1.77346e+06	2.06964e+06	2.27727e+06	2.37161e+06	2.21483e+06
NSP1_Scer	425565	550713	552112	248657	248085	339570
STI1_Seu	865603	1.03027e+06	915642	791005	744022	733992
STI1_Scer	2.75094e+06	2.87481e+06	2.6375e+06	2.56378e+06	2.38382e+06	2.55666e+06
HOM6_Scer	1.09502e+06	1.06598e+06	1.20596e+06	1.02753e+06	912647	900584
DI49_1876_Seu	525963	608872	449021	881775	771384	841082
VMA6_Scer	751041	747900	770510	985301	991074	991539
VMA6_Seu	1.08358e+06	895990	963795	952884	913247	834437
FUN12_Seu	829435	838093	833452	746442	832926	777912
BGL2_Scer	2.58523e+06	2.39871e+06	2.82561e+06	2.37256e+06	2.09016e+06	2.21661e+06
EIS1_Seu	2.1924e+06	2.18618e+06	2.26688e+06	1.18621e+06	1.11985e+06	1.17003e+06
NEW1_Seu	453517	420258	519978	689771	764030	881062
URA2_Seu	1.5159e+06	1.90522e+06	1.5178e+06	1.85772e+06	1.83938e+06	1.85728e+06
MET6_Scer	1.44863e+07	1.24941e+07	1.67188e+07	2.8618e+07	2.81248e+07	2.73512e+07
MDL2_Scer	1.38801e+06	1.76012e+06	1.84166e+06	695918	809348	802780
NUP170_Scer	276155	286553	273003	180352	153582	189708
PAR32_Seu	2.02394e+06	2.33883e+06	2.45233e+06	735774	619127	685106
CAB3_Scer	588420	517738	674174	493934	459417	469332
PEF1_Seu	63729.9	73724.1	81624.2	42229.9	NA	70511.8
FAS1_Seu	7.68916e+06	8.02018e+06	7.55273e+06	1.35719e+07	1.35207e+07	1.4155e+07
FAS1_Scer	4.39499e+06	3.95474e+06	4.31168e+06	7.76305e+06	7.68501e+06	7.64453e+06
LPD1_Seu	1.58945e+06	1.4127e+06	1.35661e+06	2.96644e+06	3.0718e+06	2.96234e+06
LPD1_Scer	1.33919e+06	1.45142e+06	1.39537e+06	1.86316e+06	1.96562e+06	1.84772e+06
CAR2_Seu	364537	468840	381543	699068	834179	972478
FAS2_Seu	2.75586e+06	2.50408e+06	2.70763e+06	4.40057e+06	4.21489e+06	4.54521e+06
ALF1_Seu	154391	154330	151279	110607	98924.1	102856
SKI3_Seu	219588	191120	209189	240855	243627	256144
SEG1_Seu	1.23902e+06	1.42117e+06	1.22658e+06	397831	427977	395591
IPP1_Scer	5.58501e+06	5.08368e+06	6.63959e+06	3.22571e+06	3.52859e+06	3.38072e+06
SEG1_Scer	642393	683298	743467	279262	279210	260198
DPS1_Seu	968340	835236	912676	1.47995e+06	1.5195e+06	1.48884e+06
PHO88_Seu	1.88385e+06	1.64409e+06	1.92934e+06	1.9407e+06	1.87117e+06	1.79286e+06
NDE1_Scer	2.30025e+06	2.27706e+06	2.28315e+06	2.75773e+06	2.82067e+06	2.84116e+06
NDE1_Seu	4.67159e+06	4.42992e+06	4.40867e+06	7.25264e+06	6.81129e+06	7.67563e+06
PFK26_Scer	88810.7	117716	125368	62748.7	67661.9	56560.1
YOR296W_Scer	NA	63731.1	57009.8	48659.7	53876.7	48946.8
MRS4_Scer	41588.9	32853.5	40723.3	104928	102795	124437
APE1_Seu	1.45236e+06	1.51769e+06	1.23729e+06	1.75591e+06	2.02645e+06	2.0232e+06
URA3_Scer	549343	523801	564208	409979	433549	414508
GPM1_Seu	6.85882e+06	6.83518e+06	6.9578e+06	1.82715e+07	1.71459e+07	1.74427e+07
ARC40_Scer	1.25591e+06	1.09364e+06	1.236e+06	1.22095e+06	1.15453e+06	1.20072e+06
GUT2_Seu	1.10442e+06	1.01752e+06	1.15941e+06	2.45945e+06	2.63932e+06	2.58018e+06
EIS1_Scer	2.3144e+06	2.26924e+06	2.30454e+06	980446	1.00654e+06	1.07763e+06
GUT1_Scer	1.31332e+06	1.08023e+06	1.25426e+06	2.84891e+06	2.85509e+06	2.94474e+06
UTP25_Scer	166604	171136	173249	132568	142764	107291
GRS1_Scer	4.94878e+06	4.526e+06	5.18501e+06	4.62876e+06	4.34259e+06	4.74177e+06
BIT2_Seu	268585	152247	203083	259351	238230	215441
ACS1_Scer	6.72519e+06	5.13745e+06	6.76299e+06	8.03915e+06	8.23954e+06	7.93259e+06
MRP7_Scer	871257	996835	834306	706940	712836	791707
PAN1_Scer	853563	975543	989941	537984	544293	547577
GRE3_Seu	981692	907163	919686	834057	829231	895085
CDC19_Scer	4.719e+07	5.26001e+07	5.04083e+07	3.72939e+07	3.63036e+07	3.80217e+07
PRS4_Seu	49850.1	41108.8	44796	267024	312397	107856
PRS4_Scer	71158.2	57291.2	63140.4	82630.3	72099.6	87755.5
TRM112_Seu	324852	268710	338045	423853	420429	385252
TRM112_Scer	274367	367163	405091	314231	326118	325966
DI49_0349_Seu	71133.7	60409.5	59313.4	31607.8	27910.9	28796.1
UBX2_Scer	217427	242228	224892	197748	224550	196423
UBX2_Seu	133123	118017	142603	103816	97720.1	96656
NUG1_Scer	658032	589488	663095	1.14181e+06	1.15015e+06	1.30188e+06
SLA2_Seu	147693	162429	156009	137981	147236	139848
SLA2_Scer	264210	316697	277508	199287	204153	232001
AFG3_Scer	356937	293658	361551	183808	204811	197536
TIF4631_Scer	824485	801119	837730	641443	638387	643178
TIF4631_Seu	861490	885488	872330	662117	719939	672025
AVO1_Scer	NA	111070	125841	71746.8	95509.2	NA
LAP2_Scer	595023	762407	677568	520706	472601	517788
NUP2_Scer	453209	556226	530596	308669	310680	316157
LSB5_Scer	177520	170983	161287	184109	180270	190113
PDI1_Scer	2.35584e+06	2.34933e+06	2.37768e+06	1.48188e+06	1.41977e+06	1.57385e+06
LAT1_Scer	2.78274e+06	1.98021e+06	2.51561e+06	1.72235e+06	1.62905e+06	1.56712e+06
LAT1_Seu	3.62638e+06	3.09601e+06	3.31031e+06	2.70409e+06	2.48207e+06	2.27784e+06
NUP145_Scer	138534	153390	155907	148604	148574	167332
COY1_Scer	400624	374676	345191	235594	221046	195321
KAP95_Seu	602781	591741	617955	720497	711298	711805
GRE1_Scer	2.77985e+06	3.56774e+06	2.94606e+06	1.07823e+06	1.0933e+06	1.25741e+06
GRE1_Seu	1.89263e+07	2.13478e+07	2.1423e+07	1.86171e+06	1.84391e+06	2.05707e+06
EDE1_Scer	1.18418e+06	1.37641e+06	1.39201e+06	844251	915688	973395
COX12_Scer	882354	603033	828163	2.11808e+06	1.99925e+06	1.97424e+06
COX12_Seu	288756	243093	321765	1.06812e+06	1.0228e+06	977518
GPM1_Scer	2.82367e+07	1.96836e+07	2.43115e+07	8.58185e+07	7.83077e+07	7.91476e+07
VPS74_Scer	221741	221284	260867	253113	282189	213707
VPS74_Seu	273457	240028	269213	148275	140971	168914
MRI1_Scer	386102	318106	383266	252128	270515	325591
DI49_4500_Seu	409901	434792	491741	379287	341749	366591
CDC12_Scer	816189	563957	777672	1.23113e+06	1.29149e+06	1.30867e+06
NUP49_Seu	127721	182714	121993	215747	198319	197423
MRPS28_Scer	612043	683476	496434	332720	326041	324369
MCD4_Scer	199637	142946	201062	190124	145407	151971
RPS18A_Seu	769780	746650	721283	1.01447e+06	1.09667e+06	1.0555e+06
GCV2_Scer	1.1892e+06	1.04793e+06	1.25146e+06	990400	1.02043e+06	1.03333e+06
YMR027W_Scer	535144	402956	421783	549229	543015	506951
DI49_4115_Seu	602846	494679	576716	510408	425612	486386
ZEO1_Seu	930524	842072	800820	423037	455668	465815
VMA10_Scer	3.70859e+06	3.47102e+06	3.73094e+06	2.11079e+06	1.97235e+06	2.19911e+06
ABP1_Scer	2.10446e+07	2.08513e+07	2.11578e+07	9.75372e+06	1.03967e+07	1.08249e+07
GPH1_Scer	2.38187e+06	3.11373e+06	2.28164e+06	1.76607e+06	1.83472e+06	2.02367e+06
DI49_2817_Seu	368434	365906	379105	164339	NA	185720
UBP6_Scer	1.2106e+06	1.21059e+06	1.34518e+06	1.1293e+06	1.09169e+06	1.17082e+06
TRP4_Scer	210209	NA	149451	271198	268155	151761
CBP4_Scer	397559	380719	395075	142556	132334	151636
CBP4_Seu	216491	253597	229079	88585.6	104018	112854
PGI1_Scer	1.04739e+07	9.57516e+06	1.07259e+07	9.92132e+06	8.52093e+06	9.71854e+06
PHB1_Scer	1.04453e+06	894262	1.13367e+06	1.17852e+06	1.30488e+06	1.17417e+06
PHB1_Seu	1.0091e+06	921681	1.17524e+06	753078	704340	768950
YMR102C_Scer	34597.7	32698.1	29800.5	28269.7	31477.7	28190.1
CHD1_Seu	NA	1474740	1531460	1922500	1800140	1644840
ARP4_Seu	34939.2	16030.9	10943	27575	NA	17008.3
CAC2_Scer	537598	NA	505813	125448	115521	143838
BZZ1_Scer	130225	200144	186563	91958.2	103151	105290
OMS1_Scer	233584	271435	261298	147591	148336	165726
OMS1_Seu	94932.1	109719	86013.9	118049	132597	120432
DDR48_Scer	1.63024e+06	1.94672e+06	1.61586e+06	1.26082e+06	1.33151e+06	1.32148e+06
DDR48_Seu	1.2958e+06	1.18751e+06	1.31988e+06	1.57735e+06	1.32735e+06	1.44732e+06
SAC6_Seu	2.93765e+06	3.0059e+06	2.75601e+06	1.73941e+06	1.72996e+06	1.88777e+06
EFT1_Scer	7.83087e+06	7.10891e+06	7.31131e+06	1.05004e+07	1.18581e+07	1.3514e+07
EFT2_Seu	2.48582e+06	2.7038e+06	2.52187e+06	4.07171e+06	3.65948e+06	3.87531e+06
CBF5_Seu	189800	188797	183690	229140	276274	271021
SAC6_Scer	2.48204e+06	2.56157e+06	2.69719e+06	1.51442e+06	1.68674e+06	1.76101e+06
ZEO1_Scer	3.75414e+06	2.85345e+06	2.83369e+06	2.06498e+06	2.08944e+06	2.08577e+06
MDG1_Seu	1.65816e+06	1.56761e+06	1.97003e+06	1.11296e+06	1.19745e+06	1.32368e+06
EDE1_Seu	550562	591069	602381	429796	442955	462200
PFK1_Scer	1.22176e+06	1.19265e+06	1.28035e+06	1.31764e+06	1.17497e+06	1.33548e+06
PFK1_Seu	1.24709e+06	1.41066e+06	1.41291e+06	1.35482e+06	1.3123e+06	1.3545e+06
TRX2_Seu	2.04626e+06	2.52263e+06	1.72258e+06	1.18351e+06	1.28371e+06	1.33553e+06
ASN1_Seu	921460	848651	900522	1.2017e+06	1.38748e+06	1.37245e+06
RTN2_Scer	3.11719e+06	3.58209e+06	3.17747e+06	1.45987e+06	1.60309e+06	1.67851e+06
LYS2_Scer	899889	852943	821156	1.29431e+06	1.25765e+06	1.20474e+06
ALG2_Seu	247389	312514	271573	214655	218630	NA
ACH1_Scer	1.15694e+06	1.79753e+06	1.84611e+06	4.88083e+06	4.4233e+06	4.50739e+06
ACP1_Scer	2.25423e+06	2.72637e+06	2.52208e+06	1.98674e+06	1.95233e+06	1.93196e+06
ACP1_Seu	407652	544613	512092	431752	362405	450806
CDC123_Seu	76756.6	131253	122731	62435.4	67678.4	71036
SEC16_Seu	143604	120338	162718	119716	124573	107950
ZUO1_Seu	1.5567e+06	1.55201e+06	1.74644e+06	1.45781e+06	1.60465e+06	1.45388e+06
ZUO1_Scer	867758	912023	1.10468e+06	1.40625e+06	1.29709e+06	1.34858e+06
MRPL4_Seu	106748	120931	114366	90753.2	105968	61039.1
SHM2_Seu	4.32745e+06	5.05549e+06	5.06056e+06	4.46825e+06	4.11324e+06	4.22601e+06
SHM2_Scer	3.30388e+06	3.362e+06	2.8211e+06	2.85234e+06	2.74492e+06	2.92047e+06
VMA1_Seu	4.61821e+06	5.69465e+06	4.1946e+06	4.7185e+06	4.97716e+06	4.81152e+06
VMA1_Scer	5.19147e+06	5.76129e+06	5.09873e+06	5.31499e+06	5.20734e+06	5.23967e+06
RPN7_Seu	1.03618e+06	1.06841e+06	1.1464e+06	1.2103e+06	1.31004e+06	1.14673e+06
RPN7_Scer	548615	517394	586950	646675	678472	624390
RPL3_Scer	6.72409e+06	1.11385e+07	8.76125e+06	1.92396e+07	2.04399e+07	2.32008e+07
GLG2_Scer	293731	316837	366920	108484	115791	145068
BCH1_Scer	NA	169942	147384	348930	345884	316922
BCH1_Seu	274951	253495	256712	339262	359162	341661
APA1_Scer	1.16559e+06	1.18215e+06	1.17506e+06	838847	801179	832684
APA1_Seu	721399	685992	789301	717159	757644	750124
ALD4_Scer	2.07554e+06	2.86982e+06	1.56731e+06	5.60043e+06	6.23087e+06	6.31985e+06
ALD4_Seu	1.58224e+06	1.65659e+06	810420	3.02238e+06	3.43256e+06	4.05814e+06
EFB1_Seu	4.25274e+06	4.23617e+06	4.36959e+06	4.66719e+06	4.89743e+06	4.40569e+06
RLI1_Seu	549799	662284	628759	383725	357441	394456
SPF1_Seu	674649	318544	462404	353390	343723	348786
ALG9_Scer	580501	530342	474413	431312	488877	472216
HSP104_Scer	3.05809e+06	2.8755e+06	2.46176e+06	2.97754e+06	3.14476e+06	3.24026e+06
GND1_Seu	2.5775e+06	2.25409e+06	2.42117e+06	4.21284e+06	4.06835e+06	4.03618e+06
GND2_Seu	3.91648e+06	4.14839e+06	4.11306e+06	4.31871e+06	4.12014e+06	3.88177e+06
GND2_Scer	3.68851e+06	3.20077e+06	3.69254e+06	3.69138e+06	3.32007e+06	3.29033e+06
RPP0_Scer	1.7217e+07	1.66506e+07	1.74874e+07	2.09179e+07	2.11839e+07	2.14534e+07
OM45_Seu	5.81795e+06	5.11886e+06	5.07624e+06	3.88676e+06	3.88241e+06	4.09011e+06
CYM1_Scer	268999	286291	265575	210685	255244	278985
NCB2_Scer	97920.9	96517.9	114917	161224	161325	143460
ACS1_Seu	1.0608e+07	1.12737e+07	1.07134e+07	2.13858e+07	2.10287e+07	2.13111e+07
PMI40_Seu	659158	692587	584003	695178	631982	702181
RSC30_Scer	55547.5	107406	74151.2	104309	96512.4	121051
DED1_Scer	1.70277e+06	1.63665e+06	1.6687e+06	1.3569e+06	1.45125e+06	1.37486e+06
YGR054W_Scer	923747	798807	774175	817438	739810	779656
TSL1_Scer	3.14228e+06	3.08844e+06	3.22076e+06	2.45207e+06	2.31244e+06	2.46872e+06
MRP20_Scer	432795	609976	464466	602629	744552	736960
MET5_Seu	2.64112e+06	2.41101e+06	2.826e+06	923253	935772	838612
QCR8_Seu	563311	699739	679177	435023	405027	514889
APT1_Scer	689517	423316	748140	1.21874e+06	1.1012e+06	1.16542e+06
XPT1_Scer	302567	257032	281486	197980	242879	205760
VTI1_Seu	551805	700985	735113	294434	276240	300504
ARO3_Scer	1.00665e+06	923186	1.06048e+06	809367	795868	733379
ARO3_Seu	254199	313915	292697	304879	301911	373865
SEC17_Scer	402093	450790	401809	630397	675707	1.07928e+06
RPG1_Scer	711590	776175	784245	955839	980210	1.01091e+06
PTK2_Seu	842599	808878	827855	649947	641582	639148
HSP104_Seu	2.33012e+06	2.17018e+06	2.03494e+06	1.74863e+06	1.73585e+06	1.89438e+06
CDC25_Scer	192965	170736	184161	155708	176755	134148
CBP3_Scer	224950	192278	264870	201372	173057	172034
TIF35_Scer	393409	352788	422335	980839	930066	998662
QCR8_Scer	281339	360217	256821	213028	219897	208114
ACO2_Seu	625853	628666	589822	469353	378071	490754
ACO2_Scer	291611	211674	283816	442178	436997	460971
HEF3_Scer	1.30343e+06	1.31952e+06	1.35365e+06	463726	468739	476069
URA6_Scer	385073	472324	411439	239067	259047	248711
YHR020W_Scer	650748	408929	912431	2.03992e+06	2.11602e+06	2.07434e+06
HBT1_Scer	5.98265e+06	5.98774e+06	5.88812e+06	4.14183e+06	4.04557e+06	4.05925e+06
NQM1_Seu	2.3405e+06	2.70046e+06	2.58162e+06	1.21081e+06	1.45862e+06	1.32455e+06
TCB1_Seu	741417	739613	647978	660929	667712	634581
GCD2_Seu	227653	237061	287506	261319	255512	216214
RPN13_Scer	1.05649e+06	1.17589e+06	1.09859e+06	663842	502159	516076
FMP52_Seu	6.64482e+06	8.66901e+06	6.27252e+06	3.44257e+06	3.19495e+06	3.20663e+06
RPN13_Seu	1.09211e+06	1.06836e+06	988702	643853	774726	624137
RPL26B_Seu	755405	217784	628590	3.9538e+06	4.77707e+06	4.6147e+06
PNC1_Scer	2.00904e+06	1.32053e+06	1.72964e+06	1.34695e+06	1.45503e+06	1.29686e+06
ENA1_Seu	723996	584739	615864	371107	434833	393141
ENA5_Scer	64476.6	62500.1	62969.7	47571.6	NA	45324.3
PNC1_Seu	5.89648e+06	5.21554e+06	4.9928e+06	2.67685e+06	2.73415e+06	2.7537e+06
NCE102_Scer	312967	178053	217351	180136	176611	148257
FRA1_Seu	1.04959e+06	1.39411e+06	1.00666e+06	972130	1.01228e+06	824506
TDA3_Scer	299223	248540	283808	420869	417327	450436
COX11_Seu	24748.3	13582.6	17288.6	23251.9	15996	22531.3
OM45_Scer	6.65486e+06	6.69562e+06	6.46921e+06	7.41744e+06	7.50818e+06	7.23179e+06
COX9_Seu	617411	352031	511356	984441	939293	807684
HEF3_Seu	669847	756276	750598	556007	578915	481930
CCT8_Seu	724614	813525	788049	493802	513603	575082
CCT8_Scer	459027	503939	491710	364644	402019	395684
NPL3_Seu	1.17854e+06	1.04889e+06	1.12634e+06	643930	654473	721381
VAS1_Scer	675459	564220	614345	1.20279e+06	1.02425e+06	1.10045e+06
FMN1_Seu	49202.4	46113	65289.2	76567.3	85490.2	60464
SPT16_Scer	2.89266e+06	2.43222e+06	2.57837e+06	2.21082e+06	2.24884e+06	1.88084e+06
DI49_4768_Seu	252174	201881	268310	592145	615578	538792
LEU2_Scer	295310	270719	279607	797706	887825	901160
NPL3_Scer	1.67222e+06	1.58014e+06	2.05185e+06	1.24021e+06	1.24606e+06	1.37563e+06
TOM70_Scer	980668	898894	981041	753739	713787	758787
DST1_Seu	165827	170825	192751	117130	129851	132035
PRS3_Seu	151956	190044	180755	126435	174370	130307
CPR3_Scer	1.97675e+06	1.92806e+06	2.05989e+06	2.31852e+06	2.38616e+06	2.4537e+06
CDC73_Seu	196293	205703	196084	116029	124543	150182
ARO1_Scer	2.08047e+06	2.13645e+06	2.15277e+06	2.61839e+06	2.47838e+06	2.30817e+06
ARO1_Seu	298216	322645	307969	331327	328056	337016
SSZ1_Seu	260554	311332	267988	270209	309767	341253
YCS4_Seu	72712.7	52096	62129.2	75149.2	66692.7	65256.8
YMR196W_Scer	889045	846552	858735	857107	868614	843299
MET12_Scer	214830	124050	182992	101343	101593	79757.8
ATP23_Scer	189925	240043	223431	130033	127563	139975
CDC19_Seu	5.90573e+06	6.32984e+06	5.5612e+06	9.41311e+06	9.11199e+06	9.21229e+06
YPR1_Scer	1.59128e+06	1.42481e+06	1.48309e+06	1.20604e+06	1.1833e+06	1.09018e+06
NSR1_Seu	1.77042e+06	2.16566e+06	2.12177e+06	1.52669e+06	1.60631e+06	1.60191e+06
RLI1_Scer	388529	408915	367080	189807	196476	229809
MDG1_Scer	868446	814588	808886	435347	447012	398297
PCK1_Seu	1.12841e+07	9.21762e+06	1.13168e+07	4.74124e+07	5.11925e+07	5.03829e+07
TSL1_Seu	2.66803e+06	2.70542e+06	2.92884e+06	1.3165e+06	1.18249e+06	1.23527e+06
VID27_Seu	5.99957e+06	6.98126e+06	6.53957e+06	2.68033e+06	2.11519e+06	2.43173e+06
CHS5_Seu	161167	214908	176197	175475	206353	250394
RPO26_Seu	1.37924e+06	1.31407e+06	1.50833e+06	838925	995650	1.13055e+06
AIM9_Scer	665374	709209	706032	730955	737026	722472
FUN12_Scer	1.80705e+06	1.88756e+06	1.85899e+06	1.4324e+06	1.40438e+06	1.41646e+06
NSR1_Scer	1.39199e+06	1.27032e+06	1.16956e+06	1.04534e+06	1.08065e+06	1.15969e+06
ABF2_Scer	3.45734e+06	3.32227e+06	2.77182e+06	2.20527e+06	2.20616e+06	2.34825e+06
DUG1_Seu	1.74616e+06	1.95618e+06	2.06882e+06	2.62529e+06	2.5104e+06	2.43935e+06
GDB1_Seu	2.6289e+06	2.27553e+06	2.22822e+06	1.60779e+06	1.72394e+06	1.59878e+06
SEC31_Seu	1.07499e+06	942716	1.04523e+06	1.23049e+06	1.12576e+06	1.18403e+06
SEC31_Scer	785097	651432	792624	760840	644037	871872
FUM1_Scer	4.15335e+06	3.52892e+06	3.36449e+06	4.89521e+06	5.02144e+06	5.31205e+06
GRE3_Scer	2.72801e+06	2.20121e+06	2.7203e+06	2.6726e+06	2.6448e+06	2.63592e+06
TGL1_Seu	48888.3	64062.1	34738.4	45194.3	49675.2	22162.7
IMH1_Scer	42425.1	41702.9	39917.2	28956.7	30831.5	38995.6
RPN9_Scer	146792	NA	119613	316434	371887	345584
MES1_Seu	1.65314e+06	1.63733e+06	1.52917e+06	1.77982e+06	1.78328e+06	1.88592e+06
THO2_Scer	86437.7	129648	113536	44552.7	65211.2	70953.9
DI49_2214_Seu	232276	289683	274825	325132	319569	299688
NCP1_Seu	601913	430176	463758	668342	698649	720760
ALA1_Scer	2.48223e+06	2.53107e+06	2.2175e+06	2.31291e+06	2.35191e+06	2.36989e+06
NPL6_Scer	564176	535482	608479	346180	315607	300363
NPT1_Scer	131343	134442	140944	390679	360150	325952
ARP2_Scer	1.41347e+06	1.2929e+06	1.31087e+06	1.98761e+06	2.18276e+06	2.36694e+06
LCL2_Scer	125421	NA	140534	234760	197779	217533
RRP45_Seu	73084.6	NA	81072.1	84201.3	78276.3	86070.2
MRP1_Scer	1.26736e+06	1.37621e+06	1.5112e+06	1.07475e+06	1.04222e+06	1.01845e+06
STF1_Scer	631727	851947	619941	992050	932791	845534
CAJ1_Scer	253696	NA	306394	171213	NA	197345
BFR1_Scer	896071	847251	981473	1.12809e+06	1.0144e+06	1.15851e+06
ERG20_Scer	618355	687616	640403	816461	860677	816927
SAM2_Seu	1.36264e+06	1.35149e+06	1.33994e+06	1.30916e+07	1.36835e+07	1.358e+07
RVS167_Scer	504263	593327	645214	308918	353685	346461
TMA19_Scer	3.53726e+06	2.1474e+06	3.14485e+06	4.51119e+06	4.76781e+06	4.71975e+06
NET1_Scer	626584	685716	623770	406039	404178	417836
NUP57_Seu	413428	509290	412888	338526	347032	370133
NUP57_Scer	343656	287622	293876	279696	229920	230819
RPL8B_Scer	1.25899e+06	293950	1.13275e+06	5.10994e+06	5.51501e+06	5.53544e+06
NMT1_Scer	277461	431515	270336	129941	144686	147076
TRM8_Scer	171047	150476	160866	84553.1	90998	118263
AIP1_Seu	511045	367834	681089	828361	835816	832764
MRPL20_Scer	188070	251149	222974	92087.7	83283.4	148473
POR2_Scer	368381	354953	458790	177421	175535	230282
MLC1_Scer	204117	NA	191448	243531	204240	232983
ARC35_Scer	718258	637688	670486	924552	804895	869064
ARC35_Seu	426964	366498	389968	317977	424918	432788
RIB3_Scer	315948	414845	467196	375224	351675	361582
COQ1_Seu	250840	232499	286443	160037	179294	257104
SEC14_Scer	1.02003e+06	822208	880214	881540	787682	948074
CSR1_Seu	191563	151298	191997	222197	215271	202612
CSR1_Scer	99629.8	88661.2	107305	116190	126745	133493
RIB3_Seu	926541	1.12896e+06	917289	1.21706e+06	1.31814e+06	1.21249e+06
COQ4_Scer	134891	143420	163099	144777	155397	120564
VTC2_Scer	301814	338569	344569	214159	209727	214842
LRP1_Scer	16339.4	12352.2	20829	53385.3	71198.8	42401.3
CCS1_Seu	533034	760507	669950	336333	295291	336291
RTN2_Seu	5.35822e+06	5.08332e+06	4.56937e+06	4.64779e+06	4.64669e+06	5.04936e+06
GLO2_Seu	2.29316e+06	2.31927e+06	2.13249e+06	1.0219e+06	1.04045e+06	1.19794e+06
THO1_Scer	509019	430416	477569	726753	725871	698724
SAP155_Seu	128274	226521	141706	182799	173127	187088
GCY1_Seu	71359.8	140534	103945	118706	113958	115978
VTC2_Seu	5.27986e+06	7.231e+06	5.69901e+06	6.42967e+06	6.68774e+06	6.54111e+06
YOL098C_Scer	445795	416569	391216	345882	360027	352011
UGA2_Seu	477559	448267	486799	512352	504516	548509
BNA3_Seu	1.8347e+06	1.39385e+06	1.42292e+06	1.07125e+06	1.00747e+06	942398
ECM29_Scer	747363	795063	717892	370046	385473	395004
SHM1_Scer	1.68861e+06	1.59142e+06	1.92908e+06	1.20865e+06	998562	1.04151e+06
SHM1_Seu	459398	437278	489339	321527	273038	282411
SAM37_Seu	152127	180953	152094	118411	119029	117283
NUP159_Scer	309579	444489	347092	366196	374028	365235
TMA46_Scer	244588	207010	226292	241729	201480	232676
FSH3_Scer	19675.8	NA	31223.3	81388.9	73997.3	76515.5
SIC1_Seu	163004	NA	179475	90211.9	NA	77452
SEC27_Scer	1.15455e+06	1.16208e+06	1.03665e+06	654328	622279	643789
UGA2_Scer	342914	269938	373555	589350	380998	438467
TIM50_Seu	898964	910066	938728	587438	654300	682693
DI49_1594_Seu	8.53414e+06	4.71207e+06	8.15658e+06	933196	995501	984574
OYE2_Seu	450963	371525	397303	670702	649798	699932
ADH4_Scer	2.72038e+07	1.524e+07	2.83431e+07	8.01044e+06	8.23793e+06	8.64068e+06
RPL6A_Scer	2.62392e+06	3.70263e+06	3.36611e+06	7.35564e+06	7.28677e+06	7.12288e+06
HSC82_Scer	1.04819e+07	1.0983e+07	1.14647e+07	6.23077e+06	6.28055e+06	6.34369e+06
HSP82_Scer	1.09217e+06	1.75674e+06	1.69735e+06	1.14947e+06	1.11779e+06	1.15116e+06
DIA4_Scer	68175.7	79112.2	76914.8	66485.1	61795.1	93536.1
BGL2_Seu	2.71566e+06	2.46552e+06	3.0912e+06	2.43391e+06	2.22532e+06	2.01946e+06
RPL24A_Seu	1.58617e+06	1.50967e+06	1.40738e+06	2.06763e+06	2.11666e+06	2.32651e+06
SER33_Seu	627018	536238	671732	961955	888698	847008
PRT1_Scer	1.26529e+06	1.20578e+06	1.2931e+06	1.38131e+06	1.42333e+06	1.4479e+06
SMY2_Scer	104376	123341	131878	139675	138675	198246
PGK1_Scer	2.94633e+07	2.66428e+07	2.84654e+07	2.76129e+07	2.90344e+07	2.94362e+07
PPT1_Scer	157078	NA	190448	164548	166179	154920
FRD1_Scer	706209	776629	684979	794881	790783	792893
TMA7_Scer	1.05182e+06	587894	950689	1.86519e+06	1.81415e+06	1.56889e+06
DLD1_Scer	255032	265476	280540	837394	954670	869032
ARC15_Seu	73880.9	77624.3	78584.9	61246.2	61456.3	56740.4
SHE9_Scer	NA	42257.2	40116.9	51021	NA	41273.3
DI49_5374_Seu	77657.6	92894.5	90121.1	87791.2	63471.3	85378.1
DID2_Scer	1.698e+06	1.64006e+06	1.75983e+06	658097	747026	703046
DID2_Seu	226241	262961	292226	167473	170366	163708
LYS20_Seu	1.05007e+06	828962	858544	1.41743e+06	1.37251e+06	1.31539e+06
FET5_Scer	410627	498014	339875	238761	247369	222945
UBP3_Scer	192969	303419	271182	189622	215656	232316
SSD1_Scer	896685	1.01475e+06	1.01187e+06	856326	823632	908532
SSD1_Seu	493872	627879	559652	382540	413038	420664
SEC24_Scer	789829	896304	971418	569888	593673	611750
SEC24_Seu	274561	357408	303526	262401	290094	290410
SFB2_Seu	434238	398737	417195	276820	271147	226233
LYS12_Seu	1.91477e+06	2.35586e+06	2.09124e+06	1.99365e+06	2.04347e+06	1.99937e+06
LYS12_Scer	7.58899e+06	6.45351e+06	7.24032e+06	8.42003e+06	7.99818e+06	8.59712e+06
GON7_Seu	613932	510844	559786	385084	393488	407931
MCM4_Seu	158032	185258	187294	68065	77851.3	79640.1
MCM4_Scer	378240	414248	360516	196833	201185	235144
SFH5_Seu	156028	133053	152161	182626	190733	138522
NUP188_Scer	240334	171424	255689	166181	165089	217671
HCR1_Scer	222523	272606	238964	242747	230266	214556
DPS1_Scer	1.48932e+06	1.76935e+06	1.33208e+06	2.12448e+06	2.22756e+06	2.27516e+06
CLC1_Scer	1.37382e+06	1.29906e+06	1.21792e+06	861083	812966	800651
CTR9_Scer	207165	153892	161371	173075	178031	205314
ASN2_Scer	131537	116017	126062	136396	160834	181367
DAK1_Scer	1.18243e+06	1.22251e+06	1.19026e+06	1.49981e+06	1.55644e+06	1.62543e+06
DAK1_Seu	912757	882840	926385	768467	826240	869175
DBP10_Seu	139098	158418	156400	194528	171738	245747
IRC15_Scer	180497	197634	201799	171097	176442	174493
YDL124W_Scer	4.34881e+06	3.6054e+06	4.5351e+06	1.65317e+06	1.57139e+06	1.64388e+06
MRP4_Scer	66150.8	87314.8	83286.6	94826.2	78065.4	68701.2
HCR1_Seu	622323	516188	567080	699585	638873	633387
NHP6B_Seu	438706	348659	535747	351775	295218	358240
NHP6B_Scer	679939	774481	825542	457600	490384	474684
RGC1_Scer	62762.5	60861	74503.1	35878.4	57216.6	45831.4
TEF4_Scer	7.72673e+06	7.67318e+06	7.15616e+06	1.39655e+07	1.39664e+07	1.31595e+07
YER156C_Scer	1.7986e+06	1.81853e+06	1.97074e+06	1.29663e+06	1.15077e+06	1.15114e+06
DI49_1565_Seu	369020	401710	418300	396543	431214	406803
GDH3_Scer	727869	626815	646630	418744	449943	521906
NMA111_Seu	198848	211218	202236	117063	115093	164087
QCR6_Scer	73255.3	NA	54938.7	NA	2080230	2745270
MTR4_Seu	227964	248117	248427	239656	209222	220159
DI49_1035_Seu	368458	339443	359815	273855	283658	295726
NUS1_Scer	91649.7	121820	70021.1	106772	97288.8	88746.9
SAM37_Scer	199215	247608	249228	99490.4	120622	108177
LSP1_Scer	876706	716628	727426	622328	486599	570056
LSP1_Seu	1.0752e+06	1.68547e+06	1.03865e+06	2.34042e+06	2.32128e+06	2.32463e+06
VMA4_Scer	4.13695e+06	3.63412e+06	4.05152e+06	3.11017e+06	3.02937e+06	3.0948e+06
UTR1_Scer	56262.3	57817.2	60483	59792	58371.1	47410.8
YJR096W_Scer	374736	318328	459486	222993	224165	252682
MDR1_Scer	152095	161714	153321	160490	167602	144155
PKC1_Scer	771420	499845	639364	349085	373834	310704
ESF2_Scer	52165.4	54632.8	63872.9	75952.5	48840.8	64050.8
MIS1_Scer	384717	316939	346246	368106	431753	498682
MRP8_Seu	914569	601551	653714	732548	678880	756557
SCP160_Scer	1.54137e+06	1.37258e+06	1.48067e+06	1.42141e+06	1.45225e+06	1.45382e+06
KGD2_Seu	3.34253e+06	3.0621e+06	3.43892e+06	2.43338e+06	2.49511e+06	2.81299e+06
RAS2_Seu	140236	168559	151507	107712	122838	151589
AZF1_Scer	289491	235295	286554	81872.9	97436.7	123679
BMS1_Scer	NA	26675.3	25266.7	26963.8	20643.2	32197
RAP1_Scer	23385	28244.7	41492.6	37298.1	46975.3	64213.8
DSK2_Scer	2606750	2902050	2842650	1604360	2132900	2729720
DI49_2501_Seu	806518	666249	603506	1.22398e+06	1.24531e+06	1.33622e+06
ENO1_Scer	2.13947e+07	1.36429e+07	1.60013e+07	1.07953e+07	1.14011e+07	1.20069e+07
GSF2_Seu	986477	925515	947551	729727	644642	763556
NET1_Seu	347920	365274	382810	256495	263943	220842
RTT102_Scer	337062	322746	301419	294494	267953	277529
SLF1_Seu	175859	170862	232282	118515	147238	129176
CAJ1_Seu	452285	400911	352315	273014	263841	317302
HMF1_Seu	326774	623129	367227	408545	403161	499387
SUI3_Seu	651434	549650	593273	552585	525896	512045
OYE2_Scer	729343	560759	529394	416647	544176	545505
PMC1_Seu	985677	1.01924e+06	1.15671e+06	590060	623947	565410
MDR1_Seu	230456	150328	290811	227329	160074	189521
FET5_Seu	144063	114163	139663	152967	155130	117179
NMT1_Seu	310147	166388	172775	96867.5	131567	166107
PPN1_Scer	240314	286727	252408	110282	103760	115764
ERG13_Scer	2.43717e+06	2.60983e+06	2.5584e+06	3.50762e+06	3.42583e+06	3.18007e+06
RAD53_Seu	107238	108001	129118	110950	137361	157485
RBK1_Seu	269396	217739	279339	334654	300399	320982
YBR230W-A_Scer	41458.7	NA	46407.6	80814.3	77117.3	90480.5
FRS2_Seu	675324	725642	774681	906155	1.07023e+06	1.0121e+06
AIM21_Scer	293022	273693	295037	201310	201679	205108
YHR097C_Scer	1.01793e+06	882774	950288	608071	640485	731118
DUF1_Scer	205710	223369	253265	194239	222076	212789
YAP3_Scer	38605	32295.9	35706.1	24940.5	25341	NA
PAL1_Scer	69960.2	90865.7	95640.3	93699.5	100211	83837.5
DI49_4330_Seu	687042	650375	657583	469303	414654	470424
ADE3_Scer	1.34755e+06	1.57338e+06	1.45001e+06	1.13263e+06	1.20471e+06	1.22678e+06
YBR225W_Scer	172088	167230	207497	144834	160436	164264
ARC1_Seu	1.65156e+06	1.55923e+06	1.39371e+06	1.48235e+06	1.40268e+06	1.34315e+06
TAF12_Seu	336623	403114	438585	265400	265604	306266
STE20_Scer	445753	564670	464419	577386	521683	579995
AMS1_Scer	1.25138e+06	1.0885e+06	1.22825e+06	699716	640090	669170
AMS1_Seu	894792	653179	803183	718961	696816	682757
CMK1_Seu	895635	938819	932563	893210	884787	892626
TUP1_Scer	4.48606e+06	4.86673e+06	5.14139e+06	2.00227e+06	2.12517e+06	2.21555e+06
DI49_3797_Seu	116225	156863	128284	49831	47571.8	93285.2
TPO3_Seu	263491	383801	299047	370931	407103	421251
SMF3_Seu	425959	557605	485119	174490	193593	191736
DCP2_Seu	86623.9	79745.6	95960.1	88649.8	72678.7	72148.4
YRA1_Scer	1.88836e+06	1.75324e+06	1.81019e+06	1.87286e+06	1.84459e+06	2.07787e+06
RPG1_Seu	922325	1.0499e+06	1.15852e+06	1.01068e+06	1.17233e+06	1.2465e+06
MET6_Seu	1.17189e+07	9.48944e+06	1.21939e+07	1.62974e+07	1.61488e+07	1.61493e+07
NGR1_Scer	149056	160826	170700	122036	151958	159744
RPA49_Scer	98303.7	55943.2	83946.5	97682.3	NA	59688
RPA49_Seu	67992.8	30437.2	78848	85333.2	93806.8	104006
PHO88_Scer	1.87952e+06	1.31462e+06	1.35145e+06	568949	625283	586121
YPR063C_Scer	302753	353249	296307	106076	92204.8	102790
NGR1_Seu	47619.4	61609.3	60686.4	37357.6	44871.2	33042.1
RBL2_Scer	1.00529e+06	1.06246e+06	1.02496e+06	646377	613236	629852
RBL2_Seu	405402	407215	469276	266046	320893	231781
SIS2_Scer	559840	505048	555873	518179	412785	498064
MRH1_Scer	815095	758380	768387	1.44529e+06	1.56099e+06	1.45536e+06
RPL30_Scer	296703	510586	515070	937613	940732	780624
VPS1_Scer	1.98637e+06	1.65514e+06	1.85997e+06	1.07749e+06	1.03378e+06	1.00619e+06
TPO3_Scer	1016800	1225940	1167080	928131	818484	930543
GVP36_Scer	1.41482e+06	2.80185e+06	1.58407e+06	1.97175e+06	2.00675e+06	2.08971e+06
RPL10_Seu	943042	790595	944146	1.78461e+06	1.97941e+06	2.03338e+06
NAP1_Seu	986814	1.02959e+06	1.11329e+06	858856	834123	879907
YMR074C_Scer	NA	172775	169111	178032	185132	198734
RPS5_Scer	2.83297e+06	1.50378e+06	2.89529e+06	6.55137e+06	6.88164e+06	6.17022e+06
RPS5_Seu	2.99631e+06	3.22951e+06	2.89209e+06	5.5727e+06	5.72016e+06	7.5616e+06
ILV2_Scer	1.97957e+06	1.93346e+06	2.16756e+06	4.03557e+06	4.04218e+06	3.93226e+06
NIC96_Seu	333583	357975	353379	250879	284575	238855
DUS3_Seu	88112.3	109409	108843	109907	128006	144509
ESL2_Scer	53283	72008.9	71056.9	61816.2	56097.3	74873.9
BUD13_Scer	248915	251747	256072	186790	202620	174685
KGD2_Scer	2.83927e+06	2.55411e+06	2.59616e+06	1.9721e+06	2.10003e+06	1.79187e+06
ECI1_Seu	174885	152670	181862	136766	88425.9	96571.3
GLK1_Seu	4.08256e+06	2.95102e+06	3.47037e+06	1.20102e+07	1.11842e+07	1.17399e+07
GLE2_Scer	696445	587416	796531	596507	613245	534611
DI49_5637_Seu	381064	263983	336346	247275	238543	255274
LYS4_Seu	3.27262e+06	2.89927e+06	3.07528e+06	1.23048e+06	1.19801e+06	1.25558e+06
ERP1_Seu	295500	220690	284258	181327	149482	174088
ERP1_Scer	296236	274118	294955	342389	325075	365478
ALT1_Scer	68294	NA	49066.7	176789	168430	172149
PBS2_Seu	316871	321371	346938	279978	294809	291503
IST2_Scer	1.24763e+06	1.20973e+06	1.36095e+06	755753	708040	735191
DI49_2092_Seu	3.07879e+06	3.25389e+06	2.93256e+06	1.01711e+06	965258	909067
NCR1_Seu	415682	351996	460860	169184	139955	161536
PAC10_Scer	340226	252467	285532	128891	141023	132394
PAC10_Seu	391089	296521	331914	404189	455561	535156
ZWF1_Seu	1.07029e+06	1.17778e+06	989457	557878	768684	651010
MGR1_Seu	367913	377300	441646	186315	182210	152313
BBC1_Seu	709675	684706	690818	589730	600787	577324
GLE2_Seu	182161	227116	242432	130691	149599	137078
DI49_0195_Seu	298849	328456	243998	394416	486385	472982
VMA2_Scer	3.30469e+06	3.50646e+06	3.37347e+06	1.97827e+06	2.09338e+06	2.51705e+06
VMA2_Seu	2.17966e+06	2.36854e+06	2.33567e+06	1.14308e+06	1.19705e+06	1.1897e+06
BCY1_Scer	1.19095e+06	1.56796e+06	1.17932e+06	1.08047e+06	1.00953e+06	1.20559e+06
CDC48_Scer	2.71561e+06	2.87314e+06	2.44817e+06	2.18307e+06	2.25017e+06	2.35614e+06
ERG13_Seu	1.53423e+06	1.79627e+06	1.68145e+06	1.67858e+06	1.90239e+06	2.03899e+06
SAP30_Scer	40119.4	44196.7	41057.1	26852.3	33017.3	27909.4
ENT3_Scer	538747	579122	595579	385246	372299	388824
KRE2_Seu	207191	220214	236238	183056	210780	234898
ADE13_Scer	2.40199e+06	2.49061e+06	2.71164e+06	2.33106e+06	2.29593e+06	2.48496e+06
YNL195C_Scer	284877	245207	280742	252403	241441	272665
RRP5_Scer	646850	713672	728749	802077	791459	751840
DI49_4548_Seu	54838.3	48841.6	62405.8	39829.7	35293.5	72095.8
RFC3_Scer	201182	232213	279927	106819	115256	82388.7
DI49_5294_Seu	445486	408618	367748	1.39363e+06	1.42777e+06	1.40238e+06
MHP1_Seu	291307	340278	328507	214099	262427	266673
TPI1_Scer	4.17014e+06	3.57129e+06	4.27736e+06	8.23756e+06	7.21339e+06	7.47542e+06
TPI1_Seu	2.12788e+06	1.72815e+06	1.93728e+06	1.51932e+06	1.47681e+06	1.78297e+06
GSH1_Scer	829487	784438	811159	258676	251107	277703
TAL1_Scer	1.31415e+07	1.24551e+07	1.32692e+07	4.75702e+06	4.79346e+06	5.29091e+06
MDY2_Scer	599648	595564	561573	444682	433439	449263
MDY2_Seu	52229.3	62153.7	59652.3	40493.5	47902.3	31365.6
VTI1_Scer	934567	1066490	1139270	351882	301730	390295
MRPL35_Scer	1011630	862253	NA	423671	442680	496351
PSP2_Scer	207964	236314	273992	240857	299154	271662
COR1_Seu	2.77905e+06	2.05929e+06	2.32084e+06	2.85486e+06	3.64086e+06	3.70798e+06
RPL32_Scer	1.43281e+06	1.83659e+06	1.19817e+06	8.29779e+06	9.35437e+06	8.5167e+06
RAV2_Scer	93006.4	102572	99448.3	84941.6	86369.6	92280.1
NPR1_Seu	54657	NA	75655.6	95706.1	92435.6	91140.1
NPR1_Scer	173157	185065	159196	164604	130174	149621
GLO1_Scer	703447	766187	618907	472718	533969	488216
SUB1_Scer	652628	689365	673470	488609	527895	686973
NEW1_Scer	501394	537767	497617	587295	595309	598479
GSF2_Scer	877674	718286	907308	646048	654689	633500
BEM1_Scer	128706	195328	204770	174132	168046	192360
LEO1_Scer	77512.1	70339.5	85900	93088.6	110749	95227.4
ATP11_Scer	827392	748627	800351	563435	594814	570795
PKH1_Seu	377300	341254	359833	171205	180473	153395
GIP3_Seu	51478.8	NA	46415.1	NA	15156.5	23876.8
CNA1_Scer	310042	288187	275378	231941	242639	241751
ENT3_Seu	141532	118921	149796	89727.2	86303.5	150354
IKS1_Seu	68818.2	93220.5	118411	54195.2	96665.9	71473.1
OSM1_Seu	34098	42483.6	37327.2	22236.3	NA	26995.5
FRD1_Seu	972422	1.03899e+06	1.04483e+06	609495	659487	677885
CHO1_Scer	NA	409208	262211	202523	202181	217247
MRP7_Seu	29171.9	NA	37458.5	24149.5	19746.4	52303.2
RGC1_Seu	305763	364662	358103	506083	529550	581834
TAL1_Seu	3.393e+06	3.1599e+06	3.36265e+06	5.90124e+06	5.93618e+06	5.73899e+06
CDC11_Seu	151693	154311	145847	118997	108692	106419
HMG1_Scer	727589	724497	711063	1.49319e+06	1.42353e+06	1.41683e+06
CMP2_Scer	2.88349e+06	2.82825e+06	3.09578e+06	1.79841e+06	2.0076e+06	1.72149e+06
YMR090W_Scer	2.24043e+06	2.13339e+06	2.18029e+06	1.23485e+06	1.12535e+06	1.27887e+06
DYS1_Scer	619736	540155	600770	1.00796e+06	981023	950708
DYS1_Seu	356898	304726	359282	318264	284063	325380
TRS31_Scer	244264	253758	259530	190929	244901	161841
PKH1_Scer	270522	268628	269551	110293	129166	91862.6
BRO1_Scer	354114	292092	360752	360441	411500	300848
ASN2_Seu	1.09238e+06	1.08115e+06	1.19459e+06	1.4046e+06	1.37199e+06	1.44983e+06
PTH2_Scer	657719	698679	542204	327663	331401	382515
MAP1_Scer	155059	144426	146616	989294	971474	990353
APN1_Scer	419375	434952	394858	292379	308780	318904
SSA4_Scer	1.42197e+06	1.24744e+06	1.44101e+06	147259	150737	166342
DI49_5481_Seu	136877	136285	141287	100449	132989	118573
LYS2_Seu	343198	368992	355383	635190	621446	642780
GAD1_Scer	2.67266e+06	2.6699e+06	2.44502e+06	1.09271e+06	1.00923e+06	1.18596e+06
MCT1_Seu	148026	173679	125834	247330	268472	NA
MCT1_Scer	379522	396389	403896	186372	344142	237379
IDP2_Scer	2.20606e+06	1.994e+06	1.98671e+06	6.80458e+06	6.94019e+06	6.72541e+06
IDP2_Seu	4.91308e+06	2.9851e+06	4.58161e+06	7.12631e+06	7.88138e+06	7.70465e+06
INH1_Scer	734980	642059	760063	2572560	2332780	2176750
INH1_Seu	1.19935e+06	1.23435e+06	1.25721e+06	1.53442e+06	1.51465e+06	1.5034e+06
MXR2_Seu	749258	668747	785425	1.1159e+06	1.19218e+06	1.30691e+06
RAP1_Seu	129896	121085	116884	77476.3	66956.1	90303.9
VMA5_Seu	396993	352716	368998	327995	328352	468338
ADE6_Seu	2.25558e+06	2.23733e+06	2.25358e+06	1.63791e+06	1.63875e+06	1.76002e+06
YCK1_Scer	975808	1.16785e+06	1.12631e+06	742505	770957	760094
HNT2_Seu	56461.3	52172.9	55993.2	31103.3	28994.5	22725.7
SFM1_Scer	608757	557339	638216	803669	754242	686317
GRX5_Scer	907964	NA	1002090	985933	1021870	970675
GRX5_Seu	720737	675968	739021	333781	390609	421153
ATP23_Seu	81689.1	91617.4	84104.3	46704.1	34422.6	38225.6
MRPS9_Seu	675282	532763	645615	354106	337021	320862
IDP3_Scer	98103.6	75354.9	84533.4	NA	27593.3	23615.7
PWP1_Scer	375258	403409	352197	249064	221570	233636
VMA4_Seu	2.00928e+06	2.05243e+06	1.97902e+06	1.23702e+06	1.19159e+06	1.16009e+06
ASN1_Scer	390869	463177	444981	393272	425186	401476
ADE6_Scer	920414	887252	942722	1.04659e+06	1.15693e+06	1.08774e+06
SIN3_Scer	327452	319829	321686	238588	251158	237501
SCL1_Seu	546063	457029	576399	669260	683885	691145
SCL1_Scer	511926	581982	577286	713233	716917	655063
BMH2_Scer	1.38001e+06	1.09007e+06	1.33585e+06	947969	965658	1.08424e+06
TFG1_Seu	237069	266229	173140	148773	167507	140878
SRB2_Scer	158194	NA	142503	51297.8	54074.5	52975.2
APM3_Seu	203177	NA	220791	124105	117400	104204
YDJ1_Seu	3.18355e+06	2.26035e+06	2.78207e+06	3.65792e+06	3.74868e+06	3.97154e+06
YPI1_Scer	423982	407239	421056	208274	228295	196548
TAF1_Seu	94951.9	101103	111944	NA	97330	119803
TRM2_Seu	634125	628118	614517	312050	309822	283742
SLA1_Seu	71589.7	52378.9	58619.5	74391.8	66449.6	74595.4
URA7_Scer	783759	642913	724667	1.05952e+06	1.19629e+06	1.38804e+06
PEP8_Scer	317210	464893	293869	193091	218448	211897
PHO4_Scer	91829.6	112782	142220	32937.4	43687	NA
YIL108W_Scer	771982	707149	712456	565467	525182	540171
MNP1_Seu	1.90117e+06	1.78167e+06	1.91423e+06	1.18919e+06	1.01105e+06	1.08108e+06
NUP116_Scer	216124	229948	209617	186399	202366	213780
PNO1_Scer	416167	400799	413918	265661	283050	271038
MAS2_Scer	1.78061e+06	1.34001e+06	1.60573e+06	1.46922e+06	1.59673e+06	1.61101e+06
VMA5_Scer	1.37735e+06	1.4259e+06	1.38828e+06	1.31991e+06	1.25142e+06	1.26466e+06
ILS1_Scer	976381	1.00179e+06	922998	800625	768266	735173
HFD1_Scer	1.20835e+06	1.17896e+06	1.41796e+06	888296	1.00758e+06	1.11884e+06
IRC24_Scer	1.63741e+06	1.43908e+06	1.58203e+06	982636	1.01468e+06	1.03666e+06
VEL1_Scer	7.88212e+07	1.08247e+08	9.24355e+07	582212	555022	629196
ARP3_Seu	1157350	939987	905510	917010	837678	847979
MSC3_Scer	1.62882e+06	1.64277e+06	1.83752e+06	545153	533489	607735
CCT2_Scer	1.23142e+06	1.46333e+06	1.42327e+06	1.01095e+06	1.05578e+06	996874
CCT2_Seu	232014	236669	310451	484084	387410	440618
PAB1_Scer	2.67219e+06	3.73858e+06	2.28655e+06	2.76295e+06	3.05491e+06	3.469e+06
RPT3_Scer	836346	775258	979955	419373	422334	396297
ORC6_Scer	34817.1	39954.9	45563.4	23088.3	24959.4	16250.6
SHP1_Seu	751691	957481	988457	441032	459300	501400
DI49_4601_Seu	1.06286e+06	1.04107e+06	1.03647e+06	951746	921040	969968
BNA3_Scer	276131	262172	201050	448002	463894	460916
HBN1_Scer	94039	111892	102362	298055	303048	317774
PDA1_Scer	3.74402e+06	4.4576e+06	3.01818e+06	4.27898e+06	4.41002e+06	4.52213e+06
ATP4_Scer	4.40244e+06	4.20809e+06	4.63236e+06	2.49998e+06	2.55211e+06	2.58211e+06
RRP46_Seu	403259	403135	438906	296865	301053	278739
RRP46_Scer	181882	581562	291332	266250	270120	262125
RDL1_Scer	1.18035e+06	1.0751e+06	1.16551e+06	1.61819e+06	1.86986e+06	2.19647e+06
RRP8_Seu	487944	519209	503598	292924	273942	286308
KRE5_Scer	318703	350887	298462	223561	246435	263971
RPL27B_Seu	264477	NA	194837	3.78038e+06	3.81991e+06	3.42941e+06
TCO89_Seu	82047.9	89702	97838	60325.2	59739.6	78239.5
RPL25_Scer	5.59476e+06	7.07379e+06	5.63729e+06	1.13785e+07	1.25314e+07	1.28484e+07
SRM1_Scer	1.29682e+06	1.83535e+06	1.20646e+06	873942	822316	832332
HIS5_Seu	272249	244720	307325	221786	235318	222656
RPL13A_Seu	1.1883e+06	1.22268e+06	1.20273e+06	1.57108e+06	1.94062e+06	2.01809e+06
MBR1_Scer	682094	725529	776014	706217	626813	695473
HIS5_Scer	691592	632846	704238	865078	839100	881282
RGD2_Scer	61097.5	67996.9	84182.2	66227.4	50897.9	81087.5
MSC1_Seu	2.11054e+06	1.53018e+06	1.69895e+06	1.31146e+06	1.18161e+06	1.25267e+06
DI49_5054_Seu	44792.1	39399.6	38780.5	35511.3	30222.5	30381.1
MSC1_Scer	2.30273e+06	1.56264e+06	1.79047e+06	1.18515e+06	1.2622e+06	1.30166e+06
LSC2_Scer	3.45866e+06	3.49616e+06	3.62212e+06	3.07519e+06	2.91765e+06	3.14863e+06
FAR8_Scer	424910	394551	451972	312742	326425	312876
AGX1_Seu	1.01498e+06	1.03922e+06	1.07891e+06	3.68391e+06	3.84043e+06	3.99847e+06
BLM10_Seu	146682	118676	109757	152300	164202	119145
SEC18_Scer	560588	753640	549370	363694	404348	356615
FIP1_Seu	339965	294825	348829	326222	NA	346115
LEU1_Seu	3.31704e+06	3.72802e+06	3.68916e+06	2.22346e+06	2.18127e+06	2.29203e+06
DI49_4236_Seu	203698	285209	252580	47150.2	58527.8	57090.1
CYS4_Scer	912732	710324	973620	956758	968898	1.05762e+06
CYS4_Seu	758707	703896	674552	696974	744751	773187
YBT1_Scer	543470	543806	509323	325179	348674	331933
RPP2B_Scer	563034	662935	527895	1285540	1379180	1299270
AAP1_Scer	371676	410018	355184	478197	443264	402776
GLE1_Seu	51494.9	48832.2	40300.3	45276.7	41622.6	48383.8
YNL134C_Scer	5.82618e+06	5.95485e+06	5.78667e+06	6.32896e+06	5.66395e+06	5.48596e+06
YML6_Scer	128014	236823	115808	184982	196819	186023
MET17_Scer	4.50594e+06	4.60191e+06	4.84891e+06	2.74991e+06	2.61735e+06	2.77e+06
DI49_3807_Seu	2.48286e+06	3.17204e+06	2.47077e+06	1.16864e+06	1.20624e+06	1.17313e+06
SAS10_Seu	NA	16002	30986.9	49189.4	52598.2	NA
SAS10_Scer	119797	117114	126017	143884	172612	172373
SSE2_Scer	1.80188e+06	1.70289e+06	1.74222e+06	982352	922234	890397
ATP14_Seu	1383060	1235320	1143500	541723	530730	578068
VPS35_Seu	93335.4	125154	90102.3	75215.8	74642.2	76624.1
ICL1_Seu	5.18293e+06	4.48138e+06	4.94077e+06	2.41567e+07	2.20871e+07	2.13495e+07
ICL1_Scer	1.62804e+07	1.51301e+07	1.65415e+07	7.66795e+07	7.67935e+07	7.58211e+07
VBA4_Seu	424408	583803	537000	239174	255494	315710
ERG7_Scer	189269	164512	148583	125261	145156	153113
RPL26B_Scer	1.66311e+06	1.09543e+06	1.36379e+06	4.92003e+06	4.86004e+06	4.75963e+06
SAH1_Scer	3.82125e+06	2.73711e+06	3.0578e+06	4.56342e+06	4.72679e+06	4.13142e+06
SAH1_Seu	2.10528e+06	1.32985e+06	1.94312e+06	4.04257e+06	3.97925e+06	3.89438e+06
PAT1_Scer	1.2006e+06	1.22921e+06	1.25953e+06	1.05795e+06	1.02491e+06	978165
UBA1_Scer	958100	869033	886413	997994	983148	1.00897e+06
GSY1_Scer	663973	690463	746057	251187	884958	309911
NTH1_Seu	2.55591e+06	2.34688e+06	2.51456e+06	1.8118e+06	1.55796e+06	1.62461e+06
FMP25_Seu	41362.7	51317.8	59254.1	59001.3	72069.3	69490.9
TAZ1_Scer	160345	145043	194764	173460	181233	171144
ATP14_Scer	95519	86526.8	64425.4	50495.6	90265.5	100729
ACC1_Scer	1.12033e+06	985517	984979	1.40452e+06	1.49129e+06	1.72753e+06
ACC1_Seu	1.06993e+06	1.04598e+06	1.06011e+06	1.23259e+06	1.25754e+06	1.34174e+06
DPH5_Scer	559867	670128	746203	542670	584436	581396
DI49_5315_Seu	132778	131168	136710	53733.5	54746	52000.7
DPH5_Seu	476146	479615	558210	382318	370522	388456
QCR10_Scer	617040	539249	462018	524296	516244	479113
RTN1_Seu	998871	923740	1.23893e+06	1.58107e+06	1.6163e+06	1.63983e+06
MIC14_Seu	241720	223629	259818	163637	177725	162083
SSZ1_Scer	1.34154e+06	1.75097e+06	1.63304e+06	2.04321e+06	2.2269e+06	2.08487e+06
YNR021W_Scer	1.00405e+06	846866	830574	652113	568022	553182
AIM2_Scer	1.68305e+06	1.12746e+06	1.60295e+06	1.82978e+06	1.77028e+06	1.83075e+06
RFA1_Seu	726165	850708	873804	837247	929725	940112
TRX3_Scer	8.52285e+06	7.75748e+06	8.15402e+06	4.81314e+06	4.9077e+06	4.93026e+06
PAN5_Scer	225816	252722	289907	139479	156701	132216
YME2_Scer	315486	277413	264823	213779	222021	221299
VPS75_Scer	123804	125173	130194	92774.8	98371.7	113765
SHB17_Scer	800061	834156	922343	1.12331e+06	1.02288e+06	1.18108e+06
PCT1_Seu	27766.1	40836.8	NA	35949.2	27578.1	NA
UBP6_Seu	2.46776e+06	2.21318e+06	2.52417e+06	1.50675e+06	1.43577e+06	1.68838e+06
ARG5,6_Scer	1.47966e+06	1.61441e+06	1.41272e+06	1.7808e+06	1.85052e+06	1.82472e+06
PHM7_Seu	178500	146753	176414	152721	152040	184002
DNM1_Scer	972032	924897	903208	728772	692981	646248
CRS5_Seu	1015740	1096140	1412660	332472	302630	400797
RTR1_Seu	53003.1	61383.9	53453.1	72419.6	98098.9	100344
MDJ1_Scer	169989	194956	171854	320718	357016	414754
AIM37_Seu	21895.5	NA	28908.5	63009.2	61195.5	50585.2
SDH2_Seu	1.8083e+06	1.71294e+06	1.53181e+06	1.18688e+06	1.10473e+06	935754
SDH2_Scer	149027	102659	156059	234980	248998	236535
SFA1_Scer	5.46662e+06	7.47822e+06	7.48216e+06	7.6697e+06	7.50233e+06	7.81928e+06
RNA1_Scer	360495	379189	390246	249042	238057	260898
SCM4_Seu	16445.6	NA	27816.9	55363.2	48482.2	47794.6
RET1_Scer	148760	113731	188335	101381	104563	106340
TIM10_Scer	101061	68101.6	115236	229657	291335	271772
TIM10_Seu	101296	53373.8	113493	152847	146306	153599
MIX14_Scer	127582	120816	121263	93453.6	85282.5	107393
RNA1_Seu	442971	555434	596181	338146	425522	322085
COX17_Scer	338823	403884	363009	370549	513625	539153
ADH6_Scer	32257.5	43626.2	42482.8	86383.6	82173	64035.2
LCP5_Seu	42782.4	24259.7	36144.4	125034	167510	74991.3
MNN2_Seu	168267	182011	166530	95053.5	101834	90252.9
EFM5_Scer	910672	1.04465e+06	972747	1.15569e+06	1.27443e+06	1.07881e+06
CEG1_Scer	163374	181975	199787	94570.9	115732	96534.6
TIM13_Scer	1.48637e+06	1.68257e+06	1.68639e+06	912438	1.00907e+06	989211
TIM13_Seu	1.23877e+06	1.48201e+06	1.55885e+06	661041	716404	712247
CDC3_Scer	688961	749975	680513	724346	703467	694376
PRO1_Seu	184740	192470	237311	156843	148189	148438
APE3_Scer	1.72332e+06	1.32304e+06	1.61753e+06	1.23969e+06	1.23009e+06	1.03268e+06
APE3_Seu	861283	957309	741402	325491	338292	233027
HAP1_Scer	48499.8	50044.7	61184.9	43891.3	44564.8	NA
MYO5_Scer	259818	210699	220498	170440	170600	183476
MLS1_Seu	1.88951e+07	1.96711e+07	1.6901e+07	4.74764e+07	4.45919e+07	4.66873e+07
BNA6_Seu	311721	325382	324539	356811	357246	444252
ALO1_Scer	812577	765241	908893	382173	350749	377019
ALO1_Seu	259268	261805	271344	136046	122831	93250.8
RUP1_Scer	481543	457085	512144	432573	426135	378592
PEP1_Scer	1.54335e+06	1.45268e+06	1.59436e+06	1.37585e+06	1.40904e+06	1.39808e+06
NOC2_Scer	275874	257128	239824	194609	216396	212454
GCS1_Seu	303893	349507	337539	273808	342027	260838
TIM8_Seu	121084	NA	164410	75017	79412.4	87575
ADP1_Seu	852234	763834	899980	406573	459251	418722
BOL2_Scer	41510.3	NA	46284.4	51521.4	52114.6	64762.7
ALD6_Seu	4.43761e+06	4.40404e+06	4.24436e+06	4.70754e+06	4.87084e+06	5.23397e+06
ALD6_Scer	2.22599e+06	2.4661e+06	2.24743e+06	5.5456e+06	6.87967e+06	6.23652e+06
GGA2_Scer	930994	1.104e+06	1.11756e+06	797046	832848	823504
IGD1_Seu	2.79505e+06	2.67104e+06	2.80677e+06	3.4636e+06	4.24572e+06	4.69987e+06
PTC7_Scer	253315	118108	226341	180575	182608	165817
HSP10_Scer	2.33819e+06	3.7037e+06	2.18869e+06	3.77666e+06	3.50266e+06	3.72828e+06
SGT2_Scer	3.48959e+06	3.25217e+06	4.05583e+06	2.59027e+06	2.57608e+06	2.5077e+06
QRI1_Seu	560132	546900	633379	405674	437306	405402
THO1_Seu	608600	369698	485738	537859	546158	660095
PYC1_Seu	2.40558e+06	2.173e+06	2.35019e+06	2.44936e+06	2.60443e+06	2.5109e+06
PDC1_Seu	3.04106e+07	3.74718e+07	4.5883e+07	4.99126e+07	6.7895e+07	6.28978e+07
PDC1_Scer	8.92968e+07	6.81002e+07	8.20643e+07	1.04751e+08	1.10705e+08	1.16499e+08
YBR096W_Scer	133314	149090	118565	91594.4	93845.1	112657
ILS1_Seu	774881	843941	862807	498386	506250	549011
CPR2_Scer	297507	257877	289637	123608	134964	160511
ADE57_Scer	2.40537e+06	2.76598e+06	2.68027e+06	3.48295e+06	3.52765e+06	3.59379e+06
CCP1_Seu	198975	192284	166629	74169.1	83740.1	118901
QCR2_Seu	1.35474e+07	1.13928e+07	1.35615e+07	8.31526e+06	7.39992e+06	7.98991e+06
SRP72_Seu	326224	325741	298949	308139	331456	334392
MVD1_Seu	1.86375e+06	1.45642e+06	1.61738e+06	2.29503e+06	2.30537e+06	2.28715e+06
SYP1_Seu	1.66047e+06	1.90731e+06	1.82738e+06	1.3871e+06	1.35561e+06	1.4926e+06
SYP1_Scer	794057	965847	869241	653313	685321	784642
YMR114C_Scer	215213	230896	191708	113222	101883	134225
ADI1_Scer	1.65127e+06	1.72248e+06	1.86077e+06	1.0011e+06	1.03785e+06	1.01674e+06
ADI1_Seu	1.62815e+06	1.84674e+06	1.77695e+06	528031	562917	564992
MDM38_Seu	1.57871e+06	1.44375e+06	1.30227e+06	679541	745395	757558
ROM2_Scer	68277.3	58917.3	65988	47852.7	62460.6	50821.2
ARB1_Seu	NA	118213	137455	125404	146171	163869
FAA4_Scer	1.23075e+06	1.07944e+06	1.09919e+06	1.5982e+06	1.56934e+06	1.67089e+06
SGT2_Seu	903314	826839	854996	482968	476787	442915
ARO8_Scer	1.6986e+06	1.85945e+06	1.54313e+06	3.44253e+06	3.46862e+06	3.27035e+06
OM14_Seu	654146	500142	624727	1.05372e+06	933368	998674
TRP1_Seu	361683	471666	470275	526262	438312	476782
DI49_3674_Seu	121333	135039	134225	52155.1	49242.2	55309.4
YMR31_Seu	1.28552e+06	1.19168e+06	1.10459e+06	716596	604610	677252
RFA2_Scer	205717	191190	211165	34453.4	NA	97398.6
EHT1_Scer	1.19606e+06	1.59764e+06	1.3181e+06	655850	917667	642469
CSS1_Scer	642356	1.26423e+06	564985	318856	388742	368266
ILV5_Seu	114043	NA	96133	403819	468889	331019
RAI1_Scer	266406	336324	270563	263270	251762	296972
CTP1_Seu	422634	420557	351096	408842	409035	386117
HEM14_Seu	102106	118374	118397	95980.2	125395	97642.1
ERV25_Scer	1038010	1022690	968536	466482	491060	495551
AMD1_Scer	449453	487274	514703	397143	372313	380291
YAT2_Scer	320035	387110	287395	215044	283261	260678
DI49_0143_Seu	1.20749e+06	883914	1.05841e+06	1.29465e+06	1.28053e+06	1.82465e+06
RPA34_Seu	280205	NA	229105	326742	318126	317648
GUK1_Scer	688288	716871	707610	522801	582896	629233
MCR1_Seu	1.40877e+06	1.08939e+06	1.30676e+06	2.53078e+06	2.64259e+06	2.8131e+06
CAT2_Seu	842012	787480	721729	1.28215e+06	1.23038e+06	1.21384e+06
HEK2_Scer	885577	940486	948105	433651	420536	362584
GCD11_Scer	1.68899e+06	1.30932e+06	1.64195e+06	1.36906e+06	1.27749e+06	1.26485e+06
GCD11_Seu	699340	786726	865544	592362	590870	664928
HIS7_Scer	584500	661949	572971	278691	322213	353419
CIR1_Scer	337417	351620	335058	174591	171334	178607
PGM2_Scer	1.0458e+07	9.0174e+06	1.03031e+07	3.80248e+06	3.89315e+06	4.08936e+06
SEC62_Seu	1.19517e+06	1.09397e+06	1.20561e+06	379151	360996	360815
MET22_Seu	432038	NA	460465	337749	326392	365738
DI49_2427_Seu	123325	143977	140087	445379	401659	443406
STT3_Seu	262017	284370	185842	121658	115904	NA
ARO7_Scer	294096	300622	274074	261825	257672	242533
ERC1_Seu	276514	359116	346899	NA	108949	119812
VPS17_Seu	114954	130916	120770	67548.8	60103.3	61044
MSO1_Seu	45913.6	47101.9	29368	32117.5	26836	NA
SCM4_Scer	548149	573592	565877	492435	546557	483022
ADE16_Scer	1.50641e+06	1.35872e+06	1.47107e+06	1.14811e+06	1.10967e+06	1.07348e+06
PTC2_Seu	298206	390839	400874	306843	326455	295582
YBR085C-A_Scer	387519	NA	270504	426469	393908	262907
SPT5_Scer	1.13288e+06	1.1569e+06	1.1853e+06	830802	815971	815528
YDR381C-A_Scer	56021	51551.9	48804.3	58493	65904.3	53565.2
RNR1_Seu	182359	246086	187453	105998	96414.2	95924.4
DI49_4072_Seu	962512	1.04912e+06	1.24455e+06	1.196e+06	1.24829e+06	1.08669e+06
SSO1_Scer	47285	83294.6	80500.5	48634.3	52705.3	72989
DI49_1484_Seu	216064	203098	146703	175221	143884	231269
CIT1_Scer	5.14113e+06	4.85734e+06	5.52166e+06	7.09298e+06	7.03048e+06	7.42439e+06
SER1_Scer	668966	674637	618213	544034	547179	533581
SSO2_Scer	176184	290198	225543	220404	236496	212573
DI49_3275_Seu	18620.5	21059.2	25921.6	50388.7	23882.8	28240.1
YKL100C_Scer	183113	425373	241097	195592	172820	154182
POR1_Seu	2.19699e+06	1.85953e+06	2.07075e+06	1.95796e+06	1.96993e+06	2.28803e+06
POR1_Scer	7.14991e+06	5.04454e+06	6.37372e+06	9.48542e+06	9.28907e+06	9.05845e+06
HBT1_Seu	8.80329e+06	7.72053e+06	8.03076e+06	5.64417e+06	5.4227e+06	6.13581e+06
PRP9_Scer	127311	138927	125201	83971.9	87669.9	92104.8
ARA2_Scer	824082	887529	769514	373916	331580	355016
NAT1_Scer	20356.1	NA	29596.8	58070.2	76491	58072.6
MSF1_Seu	40688.6	28444.5	37881.5	48565.3	57779.5	58596.3
SAM1_Scer	163420	374223	193315	510840	564834	563428
GCV1_Scer	2.40775e+06	2.19191e+06	2.26118e+06	886638	868683	786248
SER3_Seu	897901	876104	928674	575859	589552	602715
GCV1_Seu	769553	706018	677739	536908	597899	559671
CHC1_Scer	3.22535e+06	3.38487e+06	3.08127e+06	2.30395e+06	2.35059e+06	2.30035e+06
CUE5_Scer	898903	649968	906398	528557	509930	499425
DAP2_Scer	175037	147868	170359	90279.7	97177.9	126363
PRE3_Scer	3.1181e+06	3.62004e+06	3.27904e+06	2.56223e+06	2.86937e+06	2.70323e+06
DI49_2869_Seu	1.66188e+06	1.45614e+06	1.28461e+06	632110	613463	755837
GPT2_Scer	174943	218595	240047	135939	142225	157722
GPT2_Seu	443346	553002	416343	356020	374832	393944
DI49_3159_Seu	156964	137626	149608	245261	239902	255827
DI49_1820_Seu	2.39568e+06	879524	2.41956e+06	2.38396e+06	2.24099e+06	2.1447e+06
DYN2_Scer	321613	367726	349814	406236	394251	360120
ADE17_Scer	1.01832e+06	880225	902192	567149	541413	531595
OLA1_Scer	1.76522e+06	1.6558e+06	1.62426e+06	2.77688e+06	2.82127e+06	2.75353e+06
REG1_Scer	951046	1.13294e+06	921309	1.34761e+06	1.21759e+06	1.16692e+06
CTS1_Seu	83944.9	112135	93629.2	133648	193595	75863.7
PRM15_Scer	207906	256532	203530	213857	256152	245594
ARG5,6_Seu	926543	838439	1.02053e+06	1.12848e+06	1.10922e+06	1.12096e+06
ERG29_Scer	116733	93971.3	101240	137794	146018	173611
RRP15_Seu	123052	123600	115018	76920.1	65810.7	71011.5
RGI1_Seu	170308	333491	361458	425288	384024	254640
YEF3_Seu	1.44492e+06	1.1954e+06	1.22366e+06	1.94162e+06	1.8501e+06	1.80466e+06
GLN4_Seu	256073	257532	218262	277694	280698	251001
CAP1_Scer	1.20567e+06	818850	1.0171e+06	579131	572167	610733
DPM1_Seu	2.30512e+06	1.71039e+06	2.21519e+06	2.51443e+06	2.48698e+06	2.31245e+06
YKR070W_Scer	353128	284202	309276	205727	227185	176547
DI49_3296_Seu	593004	469440	437555	156601	156445	146363
SGV1_Seu	717797	845894	805260	387406	442619	394090
RPA190_Scer	365917	396910	338764	374647	353461	425522
ERG12_Scer	165928	235196	143744	117491	116050	114945
ERG12_Seu	112323	158068	117785	103724	80089.4	91467.7
ADH1_Scer	59841.2	NA	51452.2	8141710	9.05755e+06	8211410
ARG4_Scer	825927	955831	658834	2.68706e+06	3.00692e+06	3.27826e+06
MRP17_Scer	238395	NA	139838	152691	145120	112983
ADH2_Scer	428780	245359	443062	1.20125e+07	1.14788e+07	1.12958e+07
RVS161_Seu	266577	218174	237762	108387	99797.4	99207.4
RNR4_Seu	3.12829e+06	3.51444e+06	3.10911e+06	2.81265e+06	2.48617e+06	2.43931e+06
ADE2_Scer	1.86632e+06	2.12608e+06	2.29043e+06	2.52753e+06	2.5858e+06	2.53288e+06
AIM13_Seu	793317	743797	756481	739776	724017	699968
NOP56_Scer	341788	264676	273168	148317	187620	190450
CEM1_Scer	465630	473729	398820	605901	664747	729280
SUP45_Scer	812346	650324	644571	597408	572803	783112
SFC1_Scer	1.43231e+06	1.18733e+06	1.38445e+06	4.42143e+06	4.44789e+06	4.46011e+06
FMP52_Scer	2.22911e+06	1.58087e+06	2.07182e+06	1.32425e+06	1.17389e+06	1.28982e+06
ABF2_Seu	895343	874214	763771	786732	826587	725464
FMP40_Scer	738987	651785	576497	415110	421686	490696
FMP40_Seu	1.19409e+06	1.17952e+06	1.10273e+06	662239	628133	619208
GAD1_Seu	2.60616e+06	1.71072e+06	2.51517e+06	1.73759e+06	1.7668e+06	1.85219e+06
IDP1_Seu	887092	1.03625e+06	855018	1.02772e+06	1.01804e+06	872189
IDP1_Scer	2.04672e+06	1.67e+06	1.9044e+06	3.71625e+06	3.97214e+06	3.33773e+06
RCF1_Seu	715119	752267	706004	408369	411550	423275
MET10_Seu	940253	954318	822920	421933	480896	396306
HSP78_Seu	531406	514313	528199	596391	600682	584522
TSC10_Scer	711863	634490	755884	247905	230321	231123
MET10_Scer	6.38718e+06	5.64473e+06	6.13752e+06	3.69277e+06	3.49755e+06	3.67665e+06
BUD6_Seu	163197	237686	172871	129663	104421	NA
SBA1_Seu	2.30044e+06	2.33522e+06	2.39113e+06	1.63957e+06	1.69939e+06	1.58102e+06
MLP1_Scer	141192	251459	203867	112604	100677	107943
DI49_1082_Seu	230263	198806	212447	133450	112801	119481
MPM1_Scer	1.63809e+06	2.04759e+06	1.65478e+06	1.02696e+06	1.0074e+06	1.0667e+06
MET14_Seu	86970.9	NA	96982.5	92132.1	90014.4	53876.6
DNF1_Scer	293877	303694	267447	128678	102090	143173
MSS51_Seu	177363	NA	143029	173459	184031	196943
PKP1_Scer	82813	NA	44720	164471	207105	215009
HCA4_Seu	136346	242501	147018	39311.1	42841.7	50286.5
CYS3_Seu	734847	739962	776466	724170	764874	796812
BBC1_Scer	950920	899592	885718	645188	605386	722413
GYP7_Scer	75319	82725.9	77833.8	24448.8	29206	21381
RNR2_Seu	196906	265174	216912	176811	169496	160578
ARG3_Scer	483636	367441	348629	114699	157061	136229
QCR2_Scer	6.80882e+06	6.15136e+06	6.21765e+06	7.24991e+06	7.38611e+06	7.6304e+06
FZO1_Seu	74446.3	100171	77821.8	58197.7	51466.4	NA
CDC28_Scer	356287	130015	212998	288528	273554	288649
CDC14_Seu	818970	907210	760581	400189	436385	415830
APS1_Scer	216799	162430	225505	102680	98588.5	96878.8
MCM2_Scer	151280	143336	139291	153652	140934	114777
GRS1_Seu	2.87433e+06	3.22434e+06	3.05327e+06	2.4426e+06	2.47243e+06	2.54857e+06
DOP1_Scer	124862	NA	86309	130877	127116	135290
PYC2_Seu	576146	528807	600468	900429	875071	831710
PBP1_Seu	503602	497112	411269	358715	457639	455517
SOF1_Seu	234172	272735	268571	206475	239934	257218
HSP12_Seu	1.57815e+07	1.10967e+07	1.24881e+07	5.61007e+06	5.995e+06	6.02094e+06
HSP12_Scer	3.70402e+07	2.48424e+07	2.79373e+07	1.41553e+07	1.40116e+07	1.51804e+07
RPA34_Scer	254998	218112	213760	84614.2	NA	58256.7
FMP45_Seu	1.36454e+06	1.10144e+06	1.21964e+06	357690	380916	391105
FMP45_Scer	597719	487340	463813	265871	NA	232100
HOM2_Seu	505142	546838	486601	746858	937193	950122
AYR1_Scer	1.86956e+06	1.82312e+06	1.80264e+06	909415	801681	781867
AYR1_Seu	96815.8	107619	103379	147224	107484	101969
RPS26B_Scer	119364	153201	159432	235350	197713	199147
RPS26B_Seu	914762	1.0476e+06	978653	1.35912e+06	1.33895e+06	1.28803e+06
MXR2_Scer	390290	426006	447113	569883	475118	536495
SCD6_Seu	801063	964280	874908	376869	378423	754685
GSY2_Seu	1.25407e+06	831960	951326	1.90899e+06	1.97806e+06	1.81073e+06
DOT5_Scer	786045	692792	649764	406401	351392	375962
LYS1_Scer	830751	775718	665467	1.83084e+06	1.8732e+06	1.62807e+06
BAT1_Seu	572343	NA	457026	311634	297635	297581
EMP70_Seu	89374.3	78354.9	65587.9	97219.2	94114.5	143435
PNG1_Scer	89588.6	104421	NA	102825	82441.9	121276
UTP11_Scer	392018	400100	395752	229816	270322	301346
CDC28_Seu	206049	115429	167440	131482	134579	162910
ERG10_Seu	2.89128e+06	3.73915e+06	3.13526e+06	5.81364e+06	5.85934e+06	6.30352e+06
ERV46_Scer	238108	257057	226368	269030	247597	279497
ORM1_Seu	527742	361447	486705	468053	482020	473575
ERV46_Seu	97010.3	58953.4	80256.7	139495	173274	167160
ACH1_Seu	4898170	3939710	4571120	3349990	2996780	2672080
CKA1_Scer	NA	102594	72977.6	108917	103991	103087
HIS6_Scer	250416	368544	232995	409992	380760	390985
HDA2_Scer	69838.5	79935	75023.6	53791.9	51410.3	115335
RPN2_Scer	757122	729931	758240	600107	564627	537527
GUS1_Scer	2.8642e+06	2.4963e+06	2.78732e+06	5.16955e+06	5.06046e+06	4.78514e+06
CST6_Scer	1.09747e+06	1.20136e+06	1.12454e+06	520530	561557	610073
TIF34_Scer	195208	156336	162220	171043	150191	197064
CWH43_Seu	414875	391966	364134	249468	254973	228855
HSP31_Scer	3.1348e+06	2.99961e+06	3.50532e+06	2.55365e+06	2.40832e+06	2.5534e+06
XRN1_Scer	1.01739e+06	910697	1.00776e+06	1.05809e+06	983425	999246
MES1_Scer	719191	548674	560835	1.07437e+06	1.01807e+06	1.04964e+06
CTP1_Scer	1.02982e+06	870970	868817	936891	831621	810287
DDP1_Scer	929668	959573	897011	1.17805e+06	1.0263e+06	1.24858e+06
DI49_4232_Seu	225964	250900	264627	50167.3	NA	55486.8
HOM2_Scer	2.96383e+06	2.44247e+06	2.70637e+06	2.3943e+06	2.38783e+06	2.4664e+06
BAT2_Seu	754063	635662	814406	1.02892e+06	1.00847e+06	1.10558e+06
AIM41_Scer	860197	470943	719542	1.14031e+06	1.17527e+06	1.29082e+06
FMP25_Scer	112203	152178	122207	101721	95824.8	111014
COQ1_Scer	247560	235396	249873	226846	225033	265814
THS1_Scer	1.94773e+06	1.81832e+06	2.03734e+06	2.4747e+06	2.45187e+06	2.45457e+06
REB1_Scer	147777	138336	170991	78373.5	80984.9	90046.3
RTS3_Scer	207891	270417	209218	211094	232859	144224
YET1_Scer	1.3301e+06	1.25948e+06	1.16338e+06	1.1104e+06	1.06318e+06	1.03438e+06
RPL10_Scer	3.01248e+06	2.01235e+06	3.10077e+06	8.09882e+06	8.00142e+06	8.32294e+06
TAF5_Scer	2.85419e+06	2.81628e+06	2.67868e+06	1.28596e+06	1.41443e+06	1.42438e+06
DI49_2677_Seu	297925	310670	321604	226078	208055	228442
MXR1_Scer	443510	459897	467507	675922	749721	788514
HRR25_Scer	227053	270329	304576	144739	124811	135447
CDC73_Scer	279990	304950	301980	209381	212119	233863
TCP1_Seu	187016	91574.4	147738	541551	533932	479190
POM152_Seu	191361	302060	217734	102588	112698	82808.1
RCK2_Seu	256876	365304	321102	302117	276771	272768
FAA1_Scer	266743	294648	284829	87094.2	84457.3	58479.6
CWH43_Scer	270179	307956	265556	148413	149318	153650
RPC53_Seu	94274.8	93919.6	87448.4	74823.4	70464.5	71131.2
FTH1_Seu	510473	603192	575402	456429	455068	514380
POM152_Scer	278787	251712	331704	149025	163355	174101
APE4_Scer	251031	189378	206719	220241	208076	191190
HSP10_Seu	954531	869452	801899	460837	441733	398410
MPD1_Scer	361039	341500	235317	209299	162246	152728
MLS1_Scer	5.8402e+06	6.05172e+06	5.97746e+06	2.2294e+07	2.17457e+07	2.10498e+07
GDI1_Scer	393305	366161	421160	332408	274909	352734
SCT1_Seu	78542.1	92567.9	NA	108175	98830.5	118167
DFG5_Scer	113641	NA	91584.4	53327.6	51092.3	45372.1
HXK1_Scer	4.66241e+06	3.19653e+06	4.26876e+06	3.84396e+06	3.79322e+06	3.81458e+06
RRP4_Scer	384019	476719	363848	382530	382912	376424
COX13_Scer	747391	673921	621015	781345	837445	851778
MET5_Scer	1.8796e+06	1.63854e+06	1.83486e+06	1.42177e+06	1.37216e+06	1.5699e+06
ATG7_Scer	161995	152360	161519	52084.8	55123.1	NA
KIN1_Scer	537243	575715	530471	293006	297272	293926
BRE5_Scer	162635	162176	155335	99965.1	98785.1	152554
TRM3_Seu	485272	415802	507643	155643	NA	154929
TRP5_Scer	2.9373e+06	2.7393e+06	2.89525e+06	1.3176e+06	1.3445e+06	1.43751e+06
MGE1_Scer	992328	632444	855239	711127	657554	549460
SFM1_Seu	572009	398547	486912	461853	401729	444741
APE1_Scer	5.64234e+06	3.49323e+06	4.77896e+06	5.78347e+06	5.33064e+06	5.30498e+06
UTR4_Scer	366377	171417	286760	137963	NA	134532
FAA1_Seu	892151	715180	820311	507171	529194	540442
RPO31_Scer	126439	117880	119086	237240	221583	236795
MRH4_Seu	183193	NA	139933	75318.6	71267.9	68979.3
CAR1_Scer	156264	186415	157325	312584	355098	280272
IRC21_Scer	187445	193375	216086	90495.2	85502.5	68399.1
MED1_Scer	31039.1	NA	45057.1	75623.5	40597.2	67282.2
ADE13_Seu	285992	164496	252975	948992	864502	892768
TIF34_Seu	32308.7	49361.9	50993.8	188011	196677	280931
YPR127W_Scer	1.95282e+06	1.92756e+06	2.04865e+06	2.20894e+06	2.01856e+06	1.95171e+06
ARG4_Seu	160219	132128	165416	366685	380180	355838
ADE16_Seu	901248	1.01674e+06	1.08904e+06	539499	585023	503554
GPM2_Seu	169464	196921	166200	272757	228905	252890
ABP140_Scer	576293	516261	497887	342768	365506	487098
MDV1_Scer	134337	138553	151177	96098.9	99952	95681.1
TSA1_Scer	1.48294e+07	1.9927e+07	1.68695e+07	6.48394e+06	6.40641e+06	6.43909e+06
ERG9_Seu	794213	821754	727908	836326	890333	836382
DI49_3657_Seu	159906	128616	149273	284077	254061	247990
PDC5_Scer	125952	124815	89580.5	109572	115289	137646
LYS1_Seu	26908.2	56038.6	36527.7	91832.5	85157.3	98029.7
ERG9_Scer	626426	550689	502120	725735	699574	652253
GPD2_Scer	40077	6651.65	17395.3	35600.7	29774.6	NA
GCV2_Seu	685484	651952	665217	489508	482907	490771
SCH9_Scer	88114.1	118686	110354	83014	75740.6	57596.7
ARB1_Scer	126262	135716	122820	115593	116644	143773
ROK1_Seu	42838.6	49721	53511.1	12709.7	19750.5	28874.6
ROK1_Scer	54552.5	48812.7	73520.4	39710.3	39965.8	45888.9
KRI1_Scer	1.00216e+06	1.16936e+06	1.13688e+06	748972	724096	819460
MTC1_Scer	681835	781736	789991	614473	683428	673494
TPM2_Seu	115633	127620	129073	84745.5	86163.6	90487.2
TPM2_Scer	659255	859177	640051	553983	637939	624435
MCX1_Seu	57113.9	78505.4	62459.5	58176.3	53300.3	66659.6
CHA1_Scer	445139	332517	449431	437071	413112	388347
ATG22_Scer	166387	NA	246924	207883	204264	144858
ATG22_Seu	937950	742379	1046030	319468	375944	285555
DIS3_Scer	218694	240442	258639	252747	284108	290989
NOP2_Scer	465096	470859	493730	512767	509724	532188
YPK9_Scer	508742	498789	513113	297063	NA	418679
AIM9_Seu	1.32993e+06	1.12268e+06	1.05007e+06	454052	506879	474247
ARG8_Seu	349929	210401	294823	350732	394156	320114
LSM7_Seu	228499	182811	192550	380994	442943	492648
DSK2_Seu	585899	866341	768994	329601	460159	502072
LAA1_Scer	145501	150985	153093	115381	96735.9	99734.9
TKL1_Scer	3.55292e+06	3.09655e+06	3.71965e+06	2.93117e+06	2.66784e+06	2.80982e+06
PLB2_Scer	580995	1.02841e+06	503096	1.51226e+06	1.51043e+06	1.69743e+06
YPC1_Seu	89858.6	110419	112082	67615.2	NA	89994.9
GUT2_Scer	956254	1.0764e+06	965634	1.29853e+06	1.22747e+06	1.33019e+06
MIC60_Scer	973991	929511	1.01019e+06	818907	876349	832693
PRP43_Seu	63608.3	51140.6	78766.9	73476.4	91118.2	61711.9
PRP43_Scer	255458	258062	226879	245932	253694	180746
INO80_Seu	251749	230285	289682	217596	120816	165249
SUB1_Seu	303171	354415	356860	302916	340412	342055
RPL6B_Scer	2.30075e+06	2.61079e+06	2.47571e+06	4.28667e+06	4.33234e+06	4.7105e+06
NOT5_Seu	212150	249088	248736	136787	151259	147551
UTH1_Scer	631665	475944	537803	348526	337316	255326
SIP2_Scer	208612	153363	272739	238110	205681	245480
MLP1_Seu	84993.6	88827.6	100635	50194.7	48665.9	50095.1
DED81_Scer	1.049e+06	989816	989440	1.07855e+06	1.06112e+06	1.14348e+06
HIR2_Scer	121825	115846	124997	98629.4	121195	105074
ADK2_Scer	248459	239286	293336	408179	486875	409032
COP1_Seu	210726	225225	210445	384927	364536	400234
NAT2_Scer	79744.1	55364.6	57087.1	96240	112774	101404
STM1_Seu	995993	797242	871969	1.1187e+06	1.23637e+06	1.2224e+06
RTG2_Scer	1.33347e+06	1.29186e+06	1.29388e+06	939339	911319	949404
PDX1_Scer	284421	273428	225389	270832	253988	310741
PDX1_Seu	1.57404e+06	1.61715e+06	1.40254e+06	1.21945e+06	1.20338e+06	1.02937e+06
UBX5_Scer	671254	836316	832451	435091	452510	463522
STM1_Scer	1.71483e+06	1.31103e+06	1.44017e+06	2.46363e+06	2.56627e+06	2.86656e+06
OM14_Scer	863299	598949	790708	1.5587e+06	1.36185e+06	1.51427e+06
YMR31_Scer	2.0749e+06	1.64264e+06	1.80865e+06	1.7894e+06	1.78242e+06	1.78927e+06
YAT1_Scer	3.76806e+06	3.7884e+06	3.61383e+06	2.64812e+06	2.75194e+06	2.61724e+06
IPP1_Seu	80337.3	57336.2	47945.3	81243.8	71294.9	92097.3
PET10_Seu	3.97934e+06	3.80921e+06	4.23012e+06	2.51887e+06	1.92103e+06	2.13433e+06
PET10_Scer	7.23474e+06	5.42032e+06	6.41256e+06	2.23897e+06	2.12859e+06	2.05081e+06
DI49_4280_Seu	867832	789461	768651	518681	546441	597148
CTT1_Seu	5.51519e+06	7.3577e+06	5.72306e+06	559859	653054	792835
HSP60_Scer	1.17827e+06	961619	1.06937e+06	1.2746e+06	1.31856e+06	1.48236e+06
HSP60_Seu	667080	613124	669456	565220	522359	610905
PRT1_Seu	738586	700604	715553	823262	777732	799513
DI49_3390_Seu	471096	646413	455200	429022	406345	443805
MOG1_Scer	336583	490519	329053	292688	287175	312480
BMH2_Seu	505547	402474	390106	167874	182095	240802
RPS3_Scer	1.96219e+06	1.92089e+06	1.52656e+06	1.8729e+06	1.98155e+06	2.18856e+06
RPS3_Seu	2.59839e+06	2.12467e+06	2.32617e+06	1.93796e+06	2.02766e+06	2.36264e+06
VPS21_Scer	191496	176931	180348	160453	160535	147340
URA2_Scer	1.57394e+06	1.82674e+06	1.63197e+06	3.83625e+06	3.62779e+06	3.36705e+06
LCB1_Seu	77608.4	69825.1	64823.7	60563.7	65763.8	74125.6
YNK1_Scer	2.00585e+06	2.93252e+06	2.77247e+06	3.58176e+06	3.93575e+06	4.13479e+06
SDH8_Scer	212260	263855	230673	212725	217273	229787
MDH3_Seu	3.42014e+06	3.88873e+06	3.0334e+06	2.55046e+06	2.51271e+06	2.44207e+06
MDH3_Scer	1.142e+06	964935	1.05245e+06	955591	976932	1.01888e+06
EAP1_Scer	608129	514710	690692	658444	584979	555246
NFS1_Scer	14069.5	27236.8	14977.8	149035	126593	124644
GFA1_Scer	779368	691802	726139	837806	833510	814849
LEU1_Scer	1.25332e+06	1.27576e+06	1.2696e+06	1.2105e+06	1.15808e+06	1.23657e+06
ARA2_Seu	66868.4	65903.3	74448.1	82983.4	100621	53785.1
YBR053C_Scer	1205060	743480	937161	612876	543188	564780
MRPL4_Scer	558988	671838	525920	279200	272584	336063
CCP1_Scer	563357	511941	459932	220728	208417	238763
YFR006W_Scer	177647	172929	174274	109993	64793.9	78003.4
CAB2_Scer	524932	428593	468779	538574	502507	573386
YJL068C_Scer	327265	344797	348608	859092	755612	762945
GRX3_Seu	107292	NA	91020.6	222821	239043	216462
VPS53_Scer	91525.3	69926.8	81917.5	60181.2	47271.1	54037.6
FRS2_Scer	417814	422901	406547	547647	571951	567031
GLN1_Seu	690162	842043	723275	927143	901130	865910
PTC2_Scer	181728	231394	196427	228133	231323	263079
RSC8_Scer	179543	137926	159679	100695	106871	110214
CUE5_Seu	397539	433273	467830	282657	253206	293596
RPC10_Scer	159996	NA	224817	242841	253657	240447
NOP2_Seu	325346	452827	412534	502929	458612	460007
CRC1_Scer	424552	484120	399658	386413	391851	397488
DI49_4536_Seu	510212	1.1897e+06	884168	2.09943e+06	2.21016e+06	1.93944e+06
RPS25A_Seu	4.86848e+06	3.89499e+06	4.45646e+06	4.85779e+06	4.79269e+06	5.13471e+06
PGK1_Seu	2.11164e+07	2.35891e+07	2.23309e+07	7.76831e+07	7.68122e+07	8.18534e+07
TED1_Scer	1.12632e+06	1.45284e+06	1.20452e+06	1.09052e+06	999452	1.0038e+06
TED1_Seu	182606	206985	190044	101766	92432.8	88004.2
ATP20_Scer	893286	NA	576930	414642	402265	427004
GDH1_Seu	1.15026e+06	917642	1.12765e+06	614516	642802	593098
AIM21_Seu	144127	152194	173061	131398	120950	166258
TAF5_Seu	304254	284655	337824	389683	407777	329355
GLO1_Seu	926430	1.02534e+06	1.11758e+06	811837	833657	829709
DOA1_Seu	448068	470735	502726	311555	345036	326452
POP6_Scer	NA	33373.4	12719.3	28334.7	NA	50647.7
PEX19_Seu	203219	194312	235013	117831	148457	139594
URA6_Seu	173523	181852	144554	96880.2	91387.4	NA
BNA6_Scer	376252	407941	346402	501238	507178	561296
YGL108C_Scer	225958	255585	276856	209576	176190	151747
INO1_Seu	340639	346065	365629	1.30255e+06	1.23884e+06	1.19962e+06
YNR034W-A_Scer	3.08457e+06	1.63877e+06	4.03386e+06	3.1848e+06	2.50379e+06	2.86629e+06
PRX1_Scer	5.24865e+06	6.27826e+06	5.14451e+06	1.98272e+06	2.49401e+06	2.26503e+06
CDC48_Seu	169885	NA	269782	530530	443100	515985
SEC62_Scer	15561.2	NA	16268.4	10927.4	8576.57	NA
GLN4_Scer	460715	369478	507571	628325	604154	623489
PTC5_Scer	431573	408435	469100	290569	305048	356050
PRK1_Scer	NA	119237	127271	47514.6	65232.6	104669
RNR4_Scer	4.2223e+06	3.31799e+06	3.20418e+06	2.80848e+06	2.74355e+06	2.40611e+06
NPC2_Seu	2.48094e+06	2.10082e+06	2.12628e+06	870897	830941	769315
RPN14_Scer	155374	155394	162610	160866	169989	164871
RPS7B_Scer	744541	779062	794665	1.81247e+06	1.60908e+06	1.48545e+06
TMA17_Seu	377411	332217	312510	607306	615735	549646
PBP1_Scer	477817	611302	597254	423438	466425	504976
fsy1_Seu	163789	205674	207795	172792	167256	211472
YPT52_Scer	164370	138455	149900	94773	99523.8	116880
GRX1_Seu	834591	731903	706984	398369	274988	515422
RVB1_Seu	829646	793917	765766	316361	317468	319903
CWH41_Scer	105140	71139.6	110043	119959	117854	119694
AIP1_Scer	4.38629e+06	4.30954e+06	4.0396e+06	2.54289e+06	2.83308e+06	2.54137e+06
TUB1_Scer	1.57367e+06	1.84272e+06	2.34095e+06	1.16915e+06	1.26158e+06	1.26052e+06
DI49_4222_Seu	520263	336979	479376	2166740	1435750	1684720
RPN14_Seu	96526.2	94130.7	105382	87583.8	72173.5	81774.5
ATG21_Scer	342399	374312	392164	279683	284560	359864
NDI1_Seu	1.69703e+06	3.70252e+06	3.07391e+06	4.80414e+06	4.71766e+06	4.75445e+06
MRPL13_Scer	547321	587618	612641	530475	617913	652402
GEA1_Seu	21543.6	NA	28374.9	15057.1	21629.7	NA
SPE3_Scer	337191	245902	276836	391659	363868	354005
SPE3_Seu	163317	155842	141347	169294	179227	181941
MHO1_Scer	457852	495680	400840	353417	379367	417248
SGM1_Scer	449001	659477	570307	430547	413086	476000
TUB3_Scer	1.30575e+06	1.24637e+06	1.6345e+06	1.30416e+06	1.24067e+06	1.28291e+06
CDS1_Seu	219613	222487	203718	136830	123730	140089
CDS1_Scer	533050	551752	631208	513855	499365	510358
TAF8_Seu	25888.3	26858.5	33469.1	13995.9	18245.4	22860.1
TAF8_Scer	62380	53642	67152.7	44665.5	37525	57006.8
ADE4_Scer	991907	781259	1.17765e+06	1.35465e+06	1.33606e+06	1.32084e+06
ADE4_Seu	648622	777182	705712	657781	680039	646062
RVB1_Scer	808901	1.0308e+06	1.05935e+06	801235	859822	990295
CAP1_Seu	579395	575904	453148	303908	314827	361521
SIS1_Seu	1.72506e+06	2.35953e+06	1.75368e+06	1.96061e+06	1.96377e+06	1.91819e+06
RPS29B_Scer	83558.8	NA	120698	679578	760684	805121
RPS29A_Scer	1.24161e+06	943838	1.14316e+06	3.04364e+06	3.17617e+06	2.88798e+06
QCR7_Scer	1.56986e+06	958610	1.33119e+06	1.89139e+06	1.96785e+06	2.09697e+06
ERG8_Scer	223114	220584	236041	358813	358038	328067
SCJ1_Scer	23047.4	NA	9659.03	25418	26732.2	35715.8
YBR255C-A_Scer	395547	297034	330630	367551	364030	365470
DI49_0082_Seu	152524	195834	184654	122649	113334	138499
DI49_2229_Seu	1.78504e+06	1.49277e+06	1.6415e+06	1.08057e+06	1.04124e+06	947741
CPR7_Scer	251093	174553	215091	263468	245698	256756
PAN6_Scer	211485	188762	231956	96941.3	113292	138587
PDR16_Scer	365233	214742	334650	188279	223608	307594
RNH70_Seu	9640.69	14306.4	NA	30240.3	25935.7	21084.8
TPS2_Scer	894615	462085	586849	1.06457e+06	1.06898e+06	1.3189e+06
TKL1_Seu	1.89796e+06	1.87267e+06	1.92228e+06	2.18304e+06	2.1943e+06	2.25745e+06
RPS20_Seu	310201	215447	319312	1.521e+06	1.53368e+06	1.54946e+06
RPS20_Scer	894995	578760	955547	2.72029e+06	3.02078e+06	2.98873e+06
SOP4_Scer	97957.4	99677.2	126178	109378	128225	129005
MDN1_Seu	350351	371154	331186	177159	169620	167996
TPS2_Seu	672170	649813	630426	501829	492781	452921
MOS2_Seu	2.77144e+06	2.88704e+06	2.76267e+06	1.46785e+06	1.36268e+06	1.41656e+06
ANR2_Scer	246112	268581	315998	133439	140306	132987
COA3_Seu	529733	600914	579314	510897	508710	531991
PDB1_Seu	1.51943e+06	NA	1.5048e+06	2.53655e+06	2.55833e+06	2.41662e+06
PDB1_Scer	2.06745e+06	1.61759e+06	1.98944e+06	2.9781e+06	2.9324e+06	3.29291e+06
AIM36_Seu	253918	NA	252567	NA	150503	133852
SSA3_Scer	5.94007e+06	4.20254e+06	5.80588e+06	1.43107e+06	1.24277e+06	1.43121e+06
LYS9_Seu	1.94121e+06	2.03553e+06	1.95618e+06	1.70024e+06	1.58787e+06	1.62101e+06
LYS9_Scer	4.6852e+06	4.59047e+06	4.63121e+06	2.54694e+06	2.47862e+06	2.49283e+06
CPA2_Seu	588042	462535	629326	1.22527e+06	1.3414e+06	1.32863e+06
RAM1_Scer	NA	84688.8	84215.4	50221.8	43475.2	35802.5
RNR2_Scer	776949	700471	682701	968403	862222	924419
NCP1_Scer	603537	378624	565409	783657	810154	748203
LIP5_Scer	404055	NA	496090	140596	153416	200713
ERG6_Scer	534394	534597	466310	1.2156e+06	1.21103e+06	1.35158e+06
ERG6_Seu	192494	230824	188431	547424	565636	648723
MET14_Scer	472451	192433	588938	549222	638246	504216
HER2_Scer	71422.4	89740.7	60321.3	58392	58836	82350.7
YHB1_Seu	1.93939e+06	2.03589e+06	2.06061e+06	1.85991e+06	1.8536e+06	1.68305e+06
YSA1_Seu	152904	142116	117378	98742.2	111209	107843
YSA1_Scer	91984.5	113878	96549.4	94347	76703.2	124067
CEF1_Scer	34709.1	NA	45075	30679.1	32209.9	23519.3
HXK1_Seu	3.50392e+07	2.57847e+07	3.30729e+07	1.13127e+08	1.17709e+08	1.21316e+08
COX15_Scer	445122	473313	406655	456271	430803	411677
COX15_Seu	411483	395245	348735	526374	565789	510939
RPN6_Scer	607412	529081	506017	284667	285296	279326
RPN1_Scer	1.87262e+06	1.81471e+06	1.95733e+06	1.16207e+06	1.33313e+06	1.1749e+06
RPN1_Seu	562640	554930	559301	374842	358810	357827
COA1_Seu	841579	782368	725896	346337	333025	340763
COA1_Scer	852501	942036	864939	485637	494094	498458
DI49_1086_Seu	304734	230026	243885	153642	165024	125552
DI49_0962_Seu	381723	397865	394941	176644	172726	183708
SSA2_Seu	1.19959e+07	1.27833e+07	1.22332e+07	5.44007e+06	5.4489e+06	4.93098e+06
SEC5_Scer	42908.3	41576.9	40335.5	66979.3	42624.9	52318.8
PRD1_Seu	622712	732770	596635	574321	609384	591484
COQ4_Seu	602118	591916	635624	320973	311040	305978
PRD1_Scer	251613	211368	216208	204835	203209	164662
DSC3_Scer	286246	228661	292588	191096	142505	157640
RMD9_Scer	61067.9	NA	37880.6	50161	59497.1	46480.4
DI49_3961_Seu	804803	837429	873905	1.29442e+06	1.21065e+06	1.17255e+06
HMG1_Seu	164031	155514	152022	143088	175846	124551
ARG3_Seu	1048770	1244910	1242050	754390	692382	NA
SLM4_Seu	154056	119431	124904	95863	83980.8	90111.5
URA4_Seu	323212	437230	317966	239119	237416	241547
COQ2_Seu	280673	479606	229519	227600	199843	219006
MGM101_Seu	683594	548890	554438	323919	292420	288226
RFC2_Scer	281398	1.12345e+06	281966	378925	419649	302340
PMU1_Scer	165396	318046	101604	183723	205450	130598
TRP3_Scer	473368	413021	466940	229192	259413	202275
SCJ1_Seu	96086	123318	71102	84960.2	71699.6	62173.1
MSS51_Scer	1.05892e+06	1.29008e+06	929961	501697	474044	419903
ALD5_Scer	131829	145626	143834	117634	157288	161820
SHE4_Scer	185915	134547	136181	45665.1	37157.6	41034
CPR7_Seu	66143.2	46682.2	45645.4	74331.9	77437.4	65893.3
MRP2_Seu	309133	407490	275214	137662	137823	159839
KEL1_Seu	184277	158489	154986	194725	134819	146744
ERV1_Scer	532957	497504	534058	347976	340054	374698
SEC28_Scer	996287	1.02941e+06	1.12911e+06	1.06875e+06	1.08156e+06	1.04755e+06
TMA17_Scer	176468	122850	147856	424425	430114	471282
GPH1_Seu	5.28305e+06	4.72028e+06	5.43704e+06	2.6996e+06	2.97522e+06	2.94895e+06
SEC65_Seu	145481	120395	82465.2	97714	130030	136281
PAL1_Seu	91749.3	116574	89519.6	50120	59158.5	75675
MKT1_Scer	228156	323570	278637	297650	330912	309241
GLC8_Scer	775221	708161	877797	901859	1.05724e+06	984266
PIK1_Scer	66991	67454	91179.4	98710.9	87218.3	80862.1
ECM21_Scer	220569	244847	218628	185067	179246	200038
YIA6_Scer	59052.6	56160	51688.2	29426.9	NA	19256
MRS1_Scer	125830	134892	104429	110932	149793	183246
NNR1_Scer	830467	979232	787833	888653	966270	982784
DDP1_Seu	36011.2	38640.3	NA	50849.7	45846.1	55737.9
MAE1_Seu	743918	981856	643443	997003	971034	937654
ECM21_Seu	110230	117164	112946	72023	72441.4	71293.3
IMD_Seu	49949.4	56000.6	95245.2	167614	126847	121127
TIF4632_Seu	447773	474605	471547	311631	318406	310479
DI49_5103_Seu	513393	300797	359639	433296	347772	382438
CRP1_Seu	1.38848e+06	1.36431e+06	1.47521e+06	736702	834324	789552
PUF4_Seu	71064.7	50565	68941.8	27497.7	29882	NA
TIM44_Scer	511149	492162	512894	490878	505839	506912
FMP16_Scer	2.555e+06	2.02282e+06	2.10754e+06	1.0441e+06	1.02953e+06	1.10975e+06
YTA12_Scer	57836.1	52572.5	44812.1	106307	103882	94410.8
CPR6_Seu	512083	447100	492304	503894	476221	495663
CDC60_Seu	1.83725e+06	1.73476e+06	1.87719e+06	2.02356e+06	2.18388e+06	2.21348e+06
SPT20_Scer	94346.3	97996.3	110933	58395.6	52676.4	54512.8
YCR051W_Scer	393384	481656	560579	146649	170414	179920
DUS3_Scer	98268.3	100937	113003	147175	140496	125944
EAP1_Seu	289922	277172	283023	183942	198127	111581
ERG10_Scer	690734	571575	696803	1.01313e+06	1.18229e+06	1.17867e+06
SEC9_Scer	233663	183713	243019	221310	208061	234052
DI49_2072_Seu	196232	196167	193626	NA	107757	120220
RPS29A_Seu	682242	352922	627759	2.97184e+06	2.73396e+06	3.06269e+06
YRA2_Scer	1.96929e+06	1.4649e+06	1.88648e+06	1.40703e+06	961502	1.35261e+06
IGD1_Scer	322062	328959	296585	131476	164495	198759
ZPR1_Scer	951412	1.00775e+06	1.00185e+06	1.10831e+06	980706	1.24093e+06
COQ2_Scer	637994	588844	628691	327692	299718	338525
RPL28_Seu	2092410	NA	488189	3162930	2940760	2814990
YGR266W_Scer	1.06913e+06	1.17241e+06	958341	635301	615301	584061
RPN8_Seu	115370	129231	102881	51848.2	67466.7	72023.2
GAS3_Scer	205479	221355	226822	191552	213553	207415
ELO3_Scer	154855	184946	160415	246058	260832	230876
SUR4_Seu	142779	168625	150126	209950	273929	253680
ALD3_Scer	6.72681e+06	6.32289e+06	6.52114e+06	582273	596515	705666
SDH1_Seu	1.12605e+06	1.25514e+06	992017	407396	516234	578909
LSC1_Scer	9.52674e+06	8.27663e+06	8.1971e+06	3.70042e+06	3.73906e+06	3.71331e+06
DI49_5617_Seu	1.12637e+06	1.22567e+06	1.18542e+06	683438	704998	691732
ARX1_Scer	432284	424180	450814	731915	785258	639522
TIF3_Seu	1.88863e+06	2.08223e+06	1.87259e+06	1.71634e+06	1.79504e+06	1.95769e+06
CLU1_Seu	1.32292e+06	1.33529e+06	1.43443e+06	1.08644e+06	1.18525e+06	1.18434e+06
DI49_4620_Seu	824935	908534	785980	410517	477261	411200
APE4_Seu	566483	NA	420494	369775	336733	341907
PCM1_Seu	268024	206875	263047	325361	298104	356902
DOS2_Seu	159606	201694	209685	124012	136880	143106
NVJ1_Scer	237746	261208	293567	174753	152266	NA
CRP1_Scer	2.35966e+06	2.15009e+06	2.3937e+06	915114	773096	834639
MPP10_Seu	46499.6	36865.2	35189.8	44979.3	39501.6	52694.6
KRE33_Scer	239440	202458	233626	198773	189315	196674
DI49_0257_Seu	925909	1.33215e+06	963764	752510	782156	706811
MDM38_Scer	2.09978e+06	2.01252e+06	2.12652e+06	1.6244e+06	1.47754e+06	1.69837e+06
LSC1_Seu	2.82805e+06	2.52512e+06	2.68101e+06	1.08172e+06	1.19479e+06	962603
PIM1_Scer	1.0105e+06	843456	869981	587158	559840	586700
SSC1_Scer	1.93002e+06	1.86152e+06	1.66747e+06	1.53599e+06	1.49395e+06	1.63303e+06
TEF2_Seu	4.21268e+06	3.48429e+06	3.17125e+06	2.53128e+06	2.67302e+06	3.03104e+06
RPL28_Scer	811969	NA	808194	2187660	2025100	2224670
HSP78_Scer	1.6221e+06	1.63415e+06	1.70511e+06	1.60877e+06	1.57137e+06	1.59029e+06
ATP7_Scer	3.03301e+06	2.87244e+06	2.86396e+06	1.26914e+06	1.23935e+06	1.50703e+06
ATP7_Seu	1062380	820240	929664	433990	439439	449514
ATG42_Scer	305749	477298	263055	108659	191977	85703.3
PRO2_Scer	784195	706243	774062	809352	842147	905162
STB3_Seu	225185	233017	255342	196564	163402	201120
DOS2_Scer	151152	150231	156427	120267	128596	167094
PUF6_Scer	63282	84338.5	87745.8	76824.3	94426.7	108606
PUF6_Seu	118960	139772	110499	237251	248186	244492
YBR056W_Scer	1.38585e+06	1.3406e+06	1.37391e+06	1.00639e+06	1.04123e+06	953374
GRE2_Scer	6.90397e+06	6.43028e+06	6.94945e+06	3.88747e+06	3.95633e+06	4.08772e+06
YRB2_Seu	165255	145981	153596	88218.7	91014	99155.2
RER2_Scer	127256	NA	153947	60423.9	77881.8	66434.3
HIS4_Seu	1.06844e+06	886091	1.14009e+06	2.43214e+06	2.61325e+06	2.40827e+06
DI49_2815_Seu	218213	272033	284986	102611	88886.6	55983.3
MAM33_Scer	341988	NA	388974	231738	228847	236801
PTK2_Scer	550587	762356	586889	745353	802408	621247
UBP15_Scer	1.24589e+06	1.05956e+06	1.13399e+06	876400	889697	767349
UBX7_Scer	77882	NA	99709.3	99918.7	94418.9	NA
DCS2_Scer	3.93454e+06	4.72631e+06	4.01064e+06	4.4929e+06	4.36417e+06	4.12693e+06
APE2_Scer	2.14588e+06	2.42313e+06	1.92015e+06	2.45016e+06	2.24992e+06	2.24628e+06
AHA1_Scer	965811	754286	976224	869898	1.03204e+06	912006
RPA14_Scer	26531.1	30422.7	38481.7	75738	73253.3	77125.6
ATG21_Seu	783021	873811	863416	274762	263074	311599
TEF1_Scer	1.15389e+07	9.21586e+06	9.19315e+06	7.75033e+06	8.01751e+06	7.12362e+06
COF1_Scer	1.2254e+06	1.77389e+06	1.10952e+06	3.23625e+06	3.20876e+06	3.53678e+06
UBP2_Scer	361160	341866	382021	264775	258178	265115
CAB4_Seu	218013	210847	211871	133239	134553	143395
SCS2_Scer	2.6506e+06	2.30973e+06	2.21756e+06	1.07094e+06	1.09773e+06	1.0084e+06
CAB4_Scer	285099	236148	279956	239065	150139	232281
ECM14_Scer	498518	498447	459481	627819	574530	629358
RRP43_Seu	288300	410655	291720	259314	327012	311684
DI49_3763_Seu	30645.5	41135.7	37088.2	12011.4	16592.8	16543.8
ACO1_Scer	6.1639e+06	7.74703e+06	4.89752e+06	1.14155e+07	1.43866e+07	1.29186e+07
HOM3_Seu	543251	621174	416578	714381	704707	630984
VAS1_Seu	545795	549414	586442	663923	661338	671769
RHO5_Scer	353724	329102	374377	173801	284756	335948
EGH1_Scer	165348	174181	170470	137789	132070	128484
INA22_Scer	NA	12612.1	30963.5	25896	NA	30297.3
ZPR1_Seu	1.1017e+06	1.21117e+06	1.3459e+06	980184	1.03698e+06	1.02519e+06
PHO85_Scer	340428	295849	375471	786312	779284	834174
PGM2_Seu	5.23755e+06	6.27746e+06	3.88805e+06	7.48705e+06	8.44136e+06	7.51114e+06
OTU1_Seu	382308	398517	469546	488202	461108	461613
NUC1_Scer	491060	486300	511724	238321	429883	250048
ARG7_Seu	232876	305607	194503	227800	287584	254537
HRI1_Scer	NA	28434	46079.8	149239	143106	168564
NPC2_Scer	4.33039e+06	3.99032e+06	3.65929e+06	1.17005e+06	1.10501e+06	1.03276e+06
GUK1_Seu	4.07732e+06	4.20073e+06	4.35964e+06	2.33827e+06	2.38569e+06	2.86183e+06
TIP41_Scer	198734	225099	206766	188247	166944	188227
SSH4_Scer	80736.3	75807.8	77532.4	37474.8	38854.3	34370.8
BFR1_Seu	146095	137353	142678	95325.2	124759	117276
YTA7_Scer	184374	160392	183650	76635.2	78126.2	71510.3
MIC12_Scer	1.61732e+06	1.85155e+06	1.73031e+06	1.42527e+06	1.89061e+06	1.84965e+06
AIM5_Seu	4.74151e+06	4.30952e+06	5.13315e+06	6.72414e+06	5.98198e+06	6.03286e+06
DI49_4774_Seu	198130	204680	201902	38577.4	36911.7	23019.6
GLC3_Scer	3.25736e+06	2.58566e+06	2.81715e+06	1.78234e+06	1.78143e+06	1.738e+06
GLC3_Seu	3.03635e+06	2.71836e+06	2.87624e+06	1.75024e+06	1.80714e+06	1.72278e+06
EMC5_Scer	256016	206468	240415	324953	305688	271662
TSA1_Seu	3.2246e+06	2.63731e+06	2.35926e+06	683472	699950	651761
ESS1_Seu	523926	495605	545748	498064	470460	518926
ESS1_Scer	546943	NA	375415	247514	236558	254595
DI49_2960_Seu	408577	441602	406763	388342	393066	392048
GUA1_Scer	2.11343e+06	1.94698e+06	2.11472e+06	2.33968e+06	2.11561e+06	2.18963e+06
GGC1_Scer	661922	656908	645715	796305	795652	756896
THR4_Scer	2.42538e+06	2.35235e+06	2.40879e+06	2.38836e+06	2.45749e+06	2.52823e+06
RSM7_Scer	403650	481768	478727	289536	279238	289527
EHT1_Seu	1.14041e+06	1.08428e+06	1.14847e+06	680291	661042	666398
GET3_Scer	858976	823860	802154	423515	451380	449788
SAP190_Seu	67169.3	52904	NA	61749.9	66512.2	NA
TRP5_Seu	328833	224819	400605	1.39784e+06	1.55152e+06	1.50746e+06
GTT1_Scer	5.49732e+06	3.60079e+06	3.40983e+06	3.44308e+06	3.56024e+06	3.3043e+06
XYL2_Seu	1.25447e+06	1.30639e+06	1.26661e+06	530576	515173	487254
COX20_Scer	405162	471133	429346	188156	223171	185135
CAM1_Scer	5.89324e+06	5.01053e+06	5.60721e+06	4.49553e+06	4.68797e+06	4.20483e+06
RKR1_Scer	55585.4	51370.8	58481.9	49559.9	49772.2	49447.2
SIP18_Scer	4.89774e+06	2.36101e+06	3.97534e+06	3.48215e+06	3.17411e+06	3.40598e+06
TRX2_Scer	742957	873256	715577	315125	339040	425453
BET1_Scer	103047	140727	158819	116507	109686	120907
RFA1_Scer	627396	568249	628064	337320	314836	344716
MIR1_Seu	521720	426233	435063	1189610	1614760	1789210
NUP188_Seu	353144	337042	301401	267392	235354	217173
SNP1_Scer	176731	176666	181115	178859	167159	167577
PEP3_Seu	50786	37321	45962.7	20954.5	19353.8	NA
TAF2_Scer	262554	268071	279391	166916	169676	183950
KGD1_Seu	458935	480878	558854	593178	520764	547564
RPT1_Scer	1007780	943174	864419	616345	578133	608946
SUC2_Scer	7.64133e+06	5.74912e+06	6.47692e+06	4.04054e+06	3.81902e+06	4.25987e+06
AIM2_Seu	85365.1	82750.4	91585	190198	187038	167744
FUB1_Scer	1.01294e+06	966413	923374	471147	411721	483373
IST2_Seu	237529	255865	129395	74325.3	111376	72312.3
TMA20_Scer	877351	NA	626265	1.30418e+06	1.37937e+06	1.45719e+06
SVP26_Scer	54915.7	48329.2	35009.5	35440.4	41780.8	34920.9
RRP6_Scer	94235.2	106205	86435.1	60021.4	61342.5	58931.1
MNN2_Scer	450939	378076	414827	347277	316925	296748
OLA1_Seu	798623	744378	806233	1.43409e+06	1.52393e+06	1.34253e+06
YOR131C_Scer	167109	190249	187354	196256	208341	183800
SSC1_Seu	3.32387e+06	3.30039e+06	2.89723e+06	2.71553e+06	2.70207e+06	2.75249e+06
CDC33_Scer	88700	79698.1	111149	136917	136758	155083
TUM1_Scer	971245	880030	993351	722215	742005	701397
ATP3_Scer	5.34256e+06	6.1854e+06	5.81097e+06	5.12639e+06	6.35003e+06	5.99554e+06
SOD1_Scer	6.16227e+06	5.02718e+06	6.8718e+06	1.58386e+07	1.70167e+07	1.69057e+07
SOD1_Seu	8.90772e+06	8.19685e+06	8.39212e+06	1.6213e+07	1.72842e+07	1.81132e+07
HMT1_Scer	354997	364466	297355	179774	266629	275764
SGF29_Seu	90821.5	56855.6	70687.9	20562	33133	22617.6
VPS1_Seu	1.10345e+06	1.12207e+06	1.13218e+06	714067	691972	756617
PSG1_Scer	842551	812753	860233	569032	506342	602617
CDC60_Scer	1.11148e+06	1.20076e+06	1.11815e+06	1.18207e+06	1.06692e+06	1.11617e+06
UBA4_Scer	459288	463017	595128	631207	630424	583718
TYS1_Seu	2.70132e+06	2.67707e+06	2.50802e+06	1.89746e+06	1.80172e+06	1.92162e+06
TYS1_Scer	1.41404e+06	1.31635e+06	1.2964e+06	840447	823624	840708
RFS1_Seu	319513	100012	225291	487161	420714	516134
PCK1_Scer	3.48919e+06	2.82694e+06	3.19234e+06	2.75641e+07	3.73581e+07	3.7399e+07
YRB2_Scer	234942	160745	212715	191278	163687	204303
SER1_Seu	1.25059e+06	1.45128e+06	1.19726e+06	1.06834e+06	1.00905e+06	1.01597e+06
RIM2_Scer	188312	217871	194609	124933	100493	135950
LOC1_Seu	152721	NA	181093	194967	215582	194466
QNS1_Scer	570456	743164	585854	290743	325254	360587
RKI1_Scer	446073	329178	367484	4306520	4376840	4413760
NQM1_Scer	871864	783757	1.00248e+06	327454	290943	297984
STV1_Scer	571822	443640	577380	557378	511484	508731
PEX1_Scer	129478	178832	157560	143185	144950	134897
GDH2_Seu	453078	514861	477421	989976	931002	833404
GDH2_Scer	499946	629815	549276	2.31748e+06	2.44609e+06	2.36263e+06
BYE1_Seu	249885	266051	313932	148172	159528	171416
HOM3_Scer	964939	684368	869055	1.37069e+06	1.36057e+06	1.87717e+06
VID27_Scer	138083	181253	160145	148409	133098	145304
TMA108_Seu	381805	429768	391255	468750	475492	421091
RPN3_Seu	823489	797408	760442	530496	487392	567517
CYB2_Seu	416612	341453	351050	1.07041e+06	1.10078e+06	1.03429e+06
UGA1_Scer	1.93982e+06	2.03776e+06	1.79191e+06	4.13078e+06	4.07225e+06	3.87735e+06
NGL1_Scer	217665	161773	197257	177693	174394	174762
YJU3_Scer	360816	303001	348708	558090	586092	558913
PTP1_Seu	645195	674719	649607	162095	172695	169791
MDH1_Seu	1.72006e+06	1.45647e+06	1.76392e+06	1.50278e+06	1.49065e+06	1.65044e+06
MDH1_Scer	1.52798e+07	2.12255e+07	1.41597e+07	1.67072e+07	1.52483e+07	1.71419e+07
BYE1_Scer	152437	NA	192982	179052	123764	125305
LSM1_Seu	47354.1	9238.96	12366.9	80876.5	48178.9	100001
STE23_Scer	1.07648e+06	915848	924074	374485	378106	455256
ALE1_Seu	75132.5	NA	85139.4	197222	202641	205839
MGM101_Scer	1.31671e+06	1.37139e+06	1.45587e+06	891542	782436	861122
ARX1_Seu	130830	113026	145425	205739	228678	247097
SRV2_Scer	795819	642219	908416	664921	683106	641803
HPA2_Scer	486846	426890	519030	346900	338263	344319
PBI2_Seu	2.92562e+06	2.99006e+06	4.12543e+06	2.76398e+06	2.54588e+06	2.47315e+06
HIF1_Scer	254804	355966	260421	232900	270347	263767
DI49_1928_Seu	405198	470311	422601	499808	491680	491186
DI49_2258_Seu	1.81122e+06	1.49602e+06	2.0713e+06	1.11037e+06	1.02128e+06	1.17394e+06
RMD8_Seu	105495	141513	100938	149055	124281	113759
NSA1_Scer	86701.7	104037	98379.9	89395.7	92693.4	98943.8
YUH1_Seu	347575	450526	387316	292160	289966	286242
NAS6_Seu	501583	505512	442712	420089	497826	441723
AIM46_Seu	73644.2	99446.5	101685	57966.6	72317	68365.5
TPD3_Seu	635548	1.04835e+06	760478	596267	587007	659610
FMP43_Seu	731294	559196	566511	217947	176616	410871
CYB2_Scer	924052	667514	855392	2.50245e+06	2.52848e+06	2.53821e+06
ADE1_Scer	786906	923216	761060	1.51556e+06	1.52294e+06	2.00699e+06
MRPL17_Seu	221717	237283	248086	185087	238287	190272
NFU1_Seu	260757	NA	330588	258828	258782	255127
ERG20_Seu	686379	826249	751008	1.11069e+06	1.07893e+06	1.04255e+06
TGL3_Scer	205582	278934	300302	70937.3	70369.8	79383.8
TCB3_Scer	1.66133e+06	1.54574e+06	1.4827e+06	823782	854292	796122
SHS1_Seu	342315	419612	402643	253519	262591	335809
CTT1_Scer	5.00563e+06	3.50416e+06	4.90775e+06	455567	551395	658049
GLR1_Scer	531578	521400	610515	661836	621337	808979
PUP1_Scer	181827	167890	222691	239661	291383	326485
NGL3_Seu	112397	118727	107500	56266.2	43307.6	51629.7
LSM6_Scer	696994	446891	623626	1.48078e+06	1.35961e+06	1.47963e+06
SEA4_Scer	21746.7	39382.7	35079.9	86795.7	80478.9	88802.7
AHP1_Scer	8.66651e+06	6.19879e+06	7.7432e+06	7.48258e+06	7.34943e+06	7.85886e+06
YPL225W_Scer	86737.7	81513.4	88573.9	254252	221204	228268
ZTA1_Seu	714758	631374	680832	520687	424133	400883
ATP18_Scer	260958	129828	159726	515752	509186	550585
ATP18_Seu	154704	211182	180306	210929	202274	271502
YGR130C_Scer	5.04457e+06	4.54103e+06	5.01321e+06	1.62674e+06	1.6179e+06	1.58923e+06
MDM20_Scer	61115	82587.2	66745.4	65690.1	59312.8	80847
URA10_Scer	962242	843639	815948	210736	187260	214420
AHP1_Seu	6.78433e+06	5.27137e+06	5.98364e+06	4.70592e+06	5.00026e+06	4.96524e+06
TKL2_Seu	8.46919e+06	8.77706e+06	8.31699e+06	6.34551e+06	5.8692e+06	5.92441e+06
RPL32_Seu	588419	630920	430187	3.53002e+06	3.10299e+06	3.01348e+06
MCM7_Scer	108417	99778.7	138650	41632.7	35396.8	31378.2
PUT2_Seu	1.44509e+06	1.52806e+06	1.29447e+06	1.17095e+06	1.27453e+06	1.47552e+06
YVH1_Scer	51365.4	49406.3	61642.6	207939	192544	197149
SEY1_Scer	166206	165120	150777	131433	116140	136834
CIT2_Seu	2.08945e+06	1.51114e+06	2.22562e+06	1.985e+06	2.04617e+06	2.05672e+06
LSC2_Seu	2.96021e+06	2.82948e+06	2.82869e+06	2.27246e+06	2.29065e+06	2.37103e+06
QRI1_Scer	365738	333639	399037	169532	163088	159329
DI49_2624_Seu	5.97448e+06	4.25146e+06	5.43381e+06	1.83384e+06	1.83846e+06	1.88017e+06
AIM36_Scer	144865	171975	197206	123758	123125	101403
PRS5_Scer	1.50154e+06	1.64732e+06	1.58246e+06	1.25447e+06	1.2206e+06	1.47816e+06
SCP1_Scer	248084	239749	259687	182085	191092	184533
TCM62_Scer	142666	131466	108067	108483	129783	88315.7
KRE9_Seu	329470	284229	371754	235326	214834	265802
ATG27_Scer	211711	184098	163754	163596	NA	131121
IRE1_Scer	NA	30078.9	20704.8	36223	35969.1	43787.6
LSB3_Scer	1282010	1563220	1457910	1341350	1239960	1425670
ADE3_Seu	1.57145e+06	1.59299e+06	1.6191e+06	1.41832e+06	1.5189e+06	1.44566e+06
DI49_5243_Seu	770565	825353	830412	305806	290645	301536
NAT10_Seu	149617	121138	90460.8	112065	134127	107033
ATG9_Scer	145360	148754	151248	66105.6	71157.7	85249.5
ATG9_Seu	94602.1	101875	118365	49410.1	69132.4	74596.6
COX20_Seu	203288	194194	200089	89647.6	86450.6	107757
DI49_0003_Seu	1.84493e+06	1.75027e+06	1.67062e+06	4.24972e+06	4.16933e+06	3.99964e+06
NUP53_Scer	261630	251690	290956	130694	144085	136190
TKL2_Scer	1.43785e+07	1.32295e+07	1.36947e+07	8.61915e+06	7.74313e+06	8.52377e+06
YLR281C_Scer	52711.6	61194.6	37662.3	61613.3	67667.1	76478.2
ARG8_Scer	170531	246132	176271	201104	199324	215638
ARG1_Scer	4.89644e+06	4.70864e+06	4.76348e+06	3.07733e+06	3.3251e+06	3.0174e+06
SEC7_Scer	280848	276731	290501	190172	186697	157352
STV1_Seu	194620	206803	188344	272909	284238	257748
SQT1_Scer	205962	NA	203384	224809	237781	347584
AIM7_Scer	171734	NA	228604	240065	258620	275191
PKC1_Seu	408904	429457	364577	357893	275281	264871
HIS1_Seu	263999	349809	266442	838796	791484	681018
MNN5_Scer	364101	452551	324810	175875	163154	146318
MNN5_Seu	59842.3	60031.1	61707.3	31293.1	37250.6	63950.8
ARG1_Seu	4.46671e+06	4.69746e+06	4.5001e+06	4.31196e+06	4.33264e+06	4.31587e+06
GCN1_Scer	470513	451106	474909	489061	530303	500515
AAT2_Seu	1.2931e+06	1.21813e+06	1.19498e+06	1.54977e+06	1.55807e+06	1.39124e+06
ATP11_Seu	183172	207100	181469	120264	137763	154629
BEM2_Scer	40255.3	68002.7	66210.7	43072	51798.3	57432.2
SEC23_Seu	2.50476e+06	2.54772e+06	2.11074e+06	2.46093e+06	2.2708e+06	2.19793e+06
TPS3_Seu	260668	317170	319170	336997	295349	359095
TPS3_Scer	363648	429566	408877	450600	487820	495982
BDH1_Scer	5054.78	14956.6	NA	197887	237365	226216
MRPL3_Seu	591129	621195	526578	318241	314346	306745
MRPL3_Scer	785451	774040	777740	672668	656181	545913
RPL43B_Seu	496889	581141	463805	2.2638e+06	2.70017e+06	2.67881e+06
VID30_Scer	467721	586500	566630	494525	442846	535208
MPC2_Seu	93276.8	NA	102270	42159.7	64186.6	65049.3
MNR2_Seu	30894.1	27118.1	34212.8	30269.8	20994.2	NA
SLC1_Scer	68006.6	NA	66305.1	137784	137061	133792
FBA1_Scer	4.43363e+07	6.27879e+07	4.02281e+07	2.00735e+08	1.89893e+08	1.96162e+08
PRE9_Scer	419375	368576	389155	230610	233446	275627
SWI3_Seu	NA	56920.3	61589	48724.2	50898.4	50606.5
DI49_4095_Seu	1.6547e+06	1.13892e+06	1.16434e+06	984785	909242	1.02702e+06
MSH6_Seu	226134	228988	241793	214652	161022	195825
RPL5_Seu	951905	736694	715380	4.1522e+06	4.35526e+06	4.72306e+06
RPL5_Scer	2.90009e+06	1.63693e+06	1.91531e+06	5.57417e+06	5.89465e+06	5.56319e+06
SCP1_Seu	46786.8	36401.1	52183.3	34585	29262.5	32757.6
SLA1_Scer	244757	306894	233041	204093	232814	268709
ADP1_Scer	52525.8	NA	54271.8	44341.6	46574.1	NA
DI49_4996_Seu	253949	234136	213409	265349	243968	218400
ALD2_Scer	1.1604e+06	755472	1.42249e+06	297727	323383	446581
CWC2_Seu	80954.9	62119.8	91658.5	38821.9	42846.3	30682.5
TRP2_Scer	436103	399930	458408	504532	488188	512165
TRP2_Seu	608261	575918	614044	704053	721732	744494
AIM3_Scer	692762	732312	648625	263905	293778	296675
NAM9_Scer	NA	11769.1	11234.6	19766.2	19341.1	21109.3
POF1_Seu	72922.4	27600.1	68240.8	117138	110870	126330
RPL3_Seu	577304	777751	724682	1.8995e+06	1.86396e+06	2.05504e+06
YNK1_Seu	1.26902e+06	828498	1.30757e+06	1.79793e+06	1.8179e+06	1.83979e+06
PEP4_Scer	399649	150306	179747	1216430	1295030	1207800
DI49_4582_Seu	50215.5	68504.9	58556.9	37813.7	40938.5	52203.3
CCS1_Scer	437488	437957	474229	294475	445202	344985
PEP4_Seu	422768	NA	327415	784821	914234	821137
YAP1802_Seu	57879.8	56706.9	59711.4	78430.5	67603.7	93834.9
LAS17_Scer	1.23431e+06	1.06058e+06	1.04112e+06	474171	422538	396515
CRN1_Scer	633961	620408	623339	465754	474662	476057
KIN1_Seu	233541	223800	270060	192999	175113	175021
CPR1_Seu	1.08809e+07	9.19334e+06	1.01949e+07	8.5389e+06	7.9674e+06	8.1394e+06
TIM12_Scer	268650	247727	289975	214787	178184	247474
TIM12_Seu	441515	297920	488140	229286	200951	231962
CPR1_Scer	2.40193e+07	2.36547e+07	2.37281e+07	1.54057e+07	1.49451e+07	1.51338e+07
RPP0_Seu	1151730	430897	675108	7.29062e+06	7242040	7179170
SEC7_Seu	194094	254427	239822	188571	207017	174859
LEU4_Scer	881096	909342	811998	1.66304e+06	1.52898e+06	1.55138e+06
LEU4_Seu	1.14379e+06	1.0492e+06	1.23519e+06	2.15734e+06	2.20135e+06	2.05648e+06
MRPL27_Scer	229715	216445	219308	96427.1	91251.5	112731
INM2_Scer	36252.3	52650.6	32908.2	30225.7	26532.4	31190.8
RPO21_Scer	2.46897e+06	3.3287e+06	2.62764e+06	3.23934e+06	3.30856e+06	3.18653e+06
RPO21_Seu	350425	309069	399656	266086	234904	246948
DI49_1249_Seu	121953	93930.8	117744	88160.9	90345.3	75719
NVJ2_Scer	170617	201742	194407	86746	106450	114400
PBN1_Seu	870236	809535	743745	602687	523992	591925
NUP2_Seu	1.40071e+06	1.43575e+06	1.45537e+06	852675	823772	1.00665e+06
PBN1_Scer	369842	383501	379028	173429	163711	NA
PLB1_Scer	1.32156e+06	1.37227e+06	982541	893597	952546	866722
GLN1_Scer	286989	343579	315366	246835	214410	229772
ELP2_Scer	82551.8	NA	74085.7	107245	109263	131369
IMP2'_Seu	212759	139506	207273	137786	130282	132460
SRC1_Seu	14308.5	NA	16006	NA	24613	17348.4
ODC1_Scer	398774	311217	353661	797126	552671	579820
MET22_Scer	465722	299684	489112	401691	461663	446341
GPD1_Scer	853239	2.5964e+06	1.46843e+06	5.61557e+06	2.37593e+06	1.62446e+06
LDB19_Scer	43751.1	53857.5	42643.9	52373.1	68006.7	65720.4
GPD1_Seu	1.04315e+06	1.37351e+06	862603	2.501e+06	3.03372e+06	1.75014e+06
CNS1_Seu	103438	104734	102938	88068.8	81675.7	84220.8
YNL194C_Scer	776310	882063	766041	388138	374649	408541
MIA40_Scer	3.52974e+06	3.26924e+06	3.10928e+06	1.88156e+06	2.02413e+06	2.13966e+06
HER1_Scer	1.06503e+06	1.13803e+06	1.06438e+06	631199	622566	733163
HPT1_Scer	374678	278229	311758	225710	263641	244512
HPT1_Seu	110907	62485.6	111165	157672	140037	115222
FCP1_Seu	48614.8	57011.7	55100.6	52362.1	49424.5	45017.5
YJL213W_Scer	654696	582408	634332	5.19653e+06	5.28625e+06	5.21538e+06
GND1_Scer	461388	NA	407010	4.10656e+06	4.25438e+06	4.2734e+06
PIR3_Scer	768418	280359	323242	281479	276338	321067
SFA1_Seu	2.5037e+06	1.93189e+06	2.26446e+06	1.57265e+06	1.43989e+06	1.55602e+06
DI49_3337_Seu	165400	276409	182319	144644	152884	136059
OXP1_Scer	862297	871115	869003	940966	1.02767e+06	898144
CET1_Seu	311140	275561	294489	212315	213766	209526
CET1_Scer	286575	332236	283696	255296	209975	175413
ZRG17_Scer	1.03531e+06	1.10468e+06	1.45255e+06	427525	495830	431503
NOP15_Scer	143061	118574	156270	234911	197743	212620
SCW4_Scer	439583	353220	435254	464723	447653	528577
SCW4_Seu	1.36051e+06	1.17583e+06	1.34294e+06	1.07855e+06	1.00368e+06	1.02188e+06
VPS13_Scer	288991	362837	338890	183256	186222	210195
EMC1_Scer	117439	142564	118330	92204.4	83967.3	87445.8
DI49_2787_Seu	36976	54442.3	NA	29786.1	31861.6	NA
DOG1_Seu	367151	439034	406593	498323	524086	476678
MVP1_Scer	118992	139805	110976	141245	128330	130247
DBP1_Scer	673814	629913	674753	392933	362639	411088
HAM1_Scer	43815.8	29310.6	46388.1	48354.8	51627.5	NA
SEC72_Scer	260360	194292	250792	182589	188477	180100
DI49_1119_Seu	219761	NA	178026	232452	235482	225363
DI49_4808_Seu	153582	141836	201395	245702	218821	224725
CNS1_Scer	106526	118486	112326	80775.9	78058.6	83462.7
SEC17_Seu	140167	133764	188583	267938	241196	252066
MET1_Scer	71296.7	NA	69346	61779.7	69502.6	49211.9
TMA108_Scer	258528	NA	239597	373041	354810	343963
ADD66_Scer	107035	103975	118796	296862	294522	279694
MRP1_Seu	272788	317210	269920	214831	230690	261198
HEM2_Scer	82342.5	NA	72984.4	249561	262290	247587
NIF3_Scer	416035	245229	384421	601080	627243	595898
SKI7_Scer	80075.7	59779.7	64733.9	28659.1	33300.4	27645.6
EMI2_Scer	5.01576e+06	4.05202e+06	4.7275e+06	1.94719e+06	2.03886e+06	2.19937e+06
PRO1_Scer	106457	NA	152656	109959	116246	115941
INP53_Seu	76773.7	61385.7	72888.3	67475.2	47306.5	60972.5
AIM18_Scer	164437	123741	140661	163390	175442	159962
SEC10_Seu	143868	116579	148876	102901	96420.3	168845
PEP1_Seu	192169	140916	156749	111638	168255	127791
YMC1_Seu	333910	269718	330673	449379	400390	437160
EMI2_Seu	1.22159e+06	1.3244e+06	1.30059e+06	695556	674045	716393
MRPL31_Scer	103836	58270.8	76563.6	77347.1	75127.3	69545.3
MSY1_Seu	123924	153759	103919	89898.7	91743.6	81987.7
CIT1_Seu	3.74062e+06	3.30059e+06	2.70257e+06	3.64958e+06	3.78323e+06	4.2339e+06
CYB5_Scer	351185	853934	281352	1.0396e+06	951995	918503
YPL245W_Scer	145940	154350	134978	280089	282721	225568
GTB1_Scer	65319.2	45048.7	64738.3	NA	32265.8	28085.3
HEM13_Scer	202226	280421	301054	133736	NA	60707.7
MBF1_Seu	999539	955911	1.13083e+06	2.28903e+06	2.0087e+06	1.42413e+06
AHA1_Seu	584977	879952	648602	820180	872460	816476
PRO2_Seu	139579	180338	166155	108768	155348	205280
GLC7_Scer	814632	864717	688643	1.95296e+06	2.08861e+06	2.1313e+06
MRPL40_Scer	526224	489238	536459	400228	359567	584246
GAC1_Seu	246694	245132	229791	152013	155426	171456
MBF1_Scer	6.05634e+06	7.24093e+06	6.67183e+06	8.22838e+06	9.41782e+06	7.54629e+06
FCJ1_Seu	419211	375052	425974	519414	536845	555284
KKQ8_Scer	676117	793855	779530	482911	416513	485425
DI49_0896_Seu	52806.9	69206	37042.9	42965.1	51729	48761.6
UIP4_Scer	975436	937076	948474	216243	233671	209313
RDI1_Seu	234006	551513	288985	359264	305026	415056
SKG3_Seu	94667.1	109626	105871	122516	117916	145861
PGA3_Scer	449613	533707	489379	209411	222311	238185
ATP1_Seu	5.02367e+06	3.54524e+06	3.66109e+06	2.17715e+06	2.62755e+06	2.86834e+06
MAS1_Scer	419605	324365	317700	367297	396980	381225
YKL033W-A_Scer	707865	642072	656486	548354	610675	724858
WWM1_Scer	143516	123426	160117	64888.7	64788.5	200445
PYC2_Scer	532445	521438	457087	399569	407740	349058
HOS3_Seu	85632.8	62884.9	71153.9	42124.7	32518.1	86036.7
HRP1_Seu	857938	808931	936419	456197	457402	465572
MRPL11_Scer	220166	212490	231198	149309	195368	204213
YPT32_Scer	820365	633291	598002	240006	239321	277327
UTP7_Scer	136155	227922	148387	94584.3	111311	82433.8
TDA3_Seu	121325	131338	151445	70741.7	99088.2	96081.9
POM34_Seu	137479	137127	147780	144446	117919	166132
CGI121_Scer	575299	434874	499534	283336	311234	347237
MGM1_Scer	137211	228413	100813	98925.4	73431.4	86025.4
SEC61_Seu	229664	NA	168735	112198	105260	NA
SUP45_Seu	5.92102e+06	4.56653e+06	5.22108e+06	4.87408e+06	5.47464e+06	5.3841e+06
DI49_3696_Seu	1.25737e+06	1.26617e+06	1.25127e+06	808937	723581	1.01168e+06
EMP47_Scer	127845	81453.3	116048	118567	145537	130892
LYS4_Scer	658088	790177	753698	286649	299897	281854
SNU56_Scer	75108.6	81216.2	76670.8	NA	65322.4	72063.4
HYR1_Scer	1.43579e+06	1.74586e+06	1.53349e+06	1.79764e+06	2.33002e+06	2.63189e+06
DNM1_Seu	1.32639e+06	1.42587e+06	1.31533e+06	859971	863094	866642
TRR2_Scer	236687	310613	275848	285167	314756	317538
ISD11_Seu	959638	1.24215e+06	875112	1.75801e+06	1.80466e+06	1.76637e+06
SSM4_Scer	254707	235796	236551	118874	174705	126704
CHS5_Scer	182304	171174	144515	174608	168421	170066
NTH2_Seu	109978	192030	136425	39654.1	49033.4	NA
YIP5_Scer	116223	114643	115869	59257.5	92289.1	64034.9
DBP2_Scer	1.01465e+06	1.08488e+06	1.09188e+06	773803	718162	766544
TIM17_Scer	264543	210532	258483	230073	317006	NA
CPD1_Scer	58249.8	51057.5	46246.2	39199.3	68488.3	32188.5
CPD1_Seu	95065.7	99026	80524.5	76443.3	63726.3	63771.1
PFK2_Seu	1.81653e+06	1.88014e+06	1.88867e+06	2.89623e+06	2.58193e+06	2.66467e+06
FBA1_Seu	1.15943e+07	1.08117e+07	1.16865e+07	1.27928e+07	1.09503e+07	1.13125e+07
MRPL22_Seu	1053090	1929820	1010430	789836	848301	984534
PFF1_Scer	199577	189020	225098	157168	134558	123107
LCB5_Scer	35086.1	25223.8	31729	23877	NA	17429.6
TFS1_Scer	1487700	NA	1272660	1838870	1973570	1860080
DI49_4546_Seu	1.07578e+06	1.21696e+06	1.50348e+06	1.18128e+06	1.19119e+06	1.19303e+06
ECT1_Seu	229106	235470	192715	113419	100327	95436.2
DCS2_Seu	588550	459728	564907	514689	507184	485302
UTP8_Seu	30069.2	34096.9	34309.4	38162.4	45708.5	45807.7
ATS1_Seu	71242.6	42165	77426.1	39504	33316.1	52562.8
BDF1_Seu	65958.6	54622.5	63179.8	78124.5	101926	96342.7
SRV2_Seu	416778	481040	413030	264887	256922	287788
POS5_Seu	697914	692388	615007	264682	288797	295446
STP22_Seu	164248	105575	132808	197561	182926	221597
PEX19_Scer	73320.1	72389.2	77603.5	46998.9	53595.7	68341.3
ADO1_Seu	845477	593212	941592	1.19577e+06	1.20843e+06	1.27632e+06
MNN11_Seu	82918.4	NA	103956	106958	126249	NA
LYS21_Scer	1.06742e+06	982495	1.08445e+06	1.98692e+06	2.11449e+06	1.6324e+06
FMP10_Seu	135879	114598	153635	59377.3	53620.5	64368.7
UME1_Seu	NA	88087.6	60796.1	88792.1	103233	116025
GRX8_Scer	920644	616566	1052390	292372	306626	272885
GRX8_Seu	256192	106627	293583	234090	195524	205389
MSD1_Scer	204553	221199	193749	227458	225246	219930
SAC1_Scer	274848	389288	265966	449183	468061	530438
SEC26_Scer	228889	NA	214024	201284	206993	193169
ENT1_Seu	31664.3	39145.7	35784.8	25230.9	20429.7	36070.9
PUF2_Seu	113525	167935	149128	134042	140514	154645
BIO2_Scer	156347	141432	152964	86466.8	79850.3	79105.7
RAD52_Scer	403915	421430	372423	165741	189021	177743
ECT1_Scer	84198.7	68449.6	NA	34632.9	30266	23883.7
SSE2_Seu	1.4159e+06	1.4197e+06	1.39367e+06	916433	847992	859539
CBF1_Scer	113008	116721	106974	74896.7	70571.5	41065
TRZ1_Seu	336684	456022	430731	366797	383319	383079
RSM7_Seu	NA	42184.3	23314.8	17610.4	NA	16036.6
ADO1_Scer	1.19512e+06	1.24386e+06	1.43653e+06	1.55672e+06	1.65202e+06	1.60002e+06
VTC4_Seu	NA	1161720	1093050	634230	601196	543079
VTC4_Scer	232669	233779	220398	229480	210828	187906
NOP12_Scer	175953	193956	133659	124988	146112	154988
PCS60_Seu	1.11831e+06	1.08748e+06	1.09852e+06	1.09182e+06	1.08071e+06	1.06035e+06
GGA1_Scer	803738	651614	671936	373485	367508	340279
UBP2_Seu	123202	105874	NA	52697.3	64892.9	NA
WWM1_Seu	270204	293485	308444	256306	245239	237807
SPF1_Scer	420620	355988	416009	239605	265891	244529
DPH2_Scer	213762	244184	253540	142472	173500	169619
RIM4_Scer	300798	242033	319434	29308.1	18436	NA
SST2_Scer	217049	169088	218831	359683	358609	387295
RPT6_Seu	222884	NA	206317	374869	342878	360551
RPT6_Scer	352440	295717	297722	316516	337363	314946
HHO1_Scer	117866	107386	158741	86634.5	88651.8	90077.6
MPC3_Scer	753921	694350	684147	215726	212026	217835
KEX1_Scer	77390	NA	76605.3	58039	62152.3	62492.5
PRE9_Seu	479696	488283	515033	351092	341434	281417
GSY1_Seu	1.01832e+06	807801	825920	871789	789393	778119
DI49_4188_Seu	290602	256913	264728	132065	123738	142467
SRP21_Scer	60972.5	NA	60977	201531	226676	222084
TOF2_Scer	809940	817806	1062880	452021	400769	465896
ERG11_Scer	1.02898e+06	905511	1.42089e+06	1.40256e+06	1.3261e+06	1.35335e+06
SRP21_Seu	1208240	855047	1096540	443413	522707	551844
MDH2_Scer	4.24774e+06	4.35153e+06	4.12872e+06	1.65738e+07	1.67972e+07	1.68937e+07
ERG11_Seu	234118	NA	162215	417055	403124	390394
ACO1_Seu	6.4732e+06	8.82651e+06	6.04468e+06	2.55168e+06	2.83666e+06	2.81019e+06
AMD1_Seu	497142	598050	542369	632778	662286	607647
PRE4_Seu	279730	296722	304662	256608	276714	260137
LGE1_Seu	23570.5	32612.2	36306.9	42602.8	39272	31541.2
GSY2_Scer	3.08468e+06	2.97175e+06	2.80736e+06	560642	562048	612047
SLM3_Scer	147644	166085	157532	75516.2	106106	89282.8
URA1_Scer	596049	553103	518017	612418	544069	592266
MAP2_Seu	79396.7	54140.2	77011.1	367538	409161	386514
SPG4_Scer	644347	433265	608751	411842	413814	496986
UME6_Scer	13597.2	8904.61	NA	16023	13609.1	8968.66
CCT3_Scer	154383	304455	118831	423029	507991	457655
POP1_Seu	21967.3	27902.7	24046.8	27459.1	30859.6	43588.4
VPS17_Scer	166176	142239	149199	132406	135069	136357
PFY1_Scer	208617	175521	273725	1.76086e+06	1.64788e+06	1.96933e+06
DEF1_Scer	238629	248869	270862	245916	238013	280650
KAR2_Seu	718075	595030	574765	317797	327665	324242
KAR2_Scer	898837	947178	826157	681995	713354	829872
PTH2_Seu	453551	474157	444177	287384	352681	329977
GRX2_Seu	184217	112785	165707	956222	1.03728e+06	1.07788e+06
GRX2_Scer	680912	300493	583992	2.73203e+06	2.93171e+06	3.11994e+06
TDH3_Scer	3.12879e+06	2.76703e+06	2.35164e+06	2.8747e+06	3.52652e+06	4.14023e+06
TDH3_Seu	5.47833e+06	2.15785e+06	3.41072e+06	7.18839e+07	8.04535e+07	7.74612e+07
UME1_Scer	731308	635543	670784	442009	439712	510600
VPS4_Seu	15996.8	18193.1	24428.5	13045.2	20887.4	23635.2
RVS167_Seu	287573	481564	373501	431074	366431	461849
AFT1_Scer	29865.4	NA	28225.3	79682.1	69324.6	116258
YML079W_Scer	379834	280791	284557	219263	240618	218434
DEF1_Seu	115835	78038.3	96167.9	190986	210804	194689
MSC3_Seu	1.11996e+06	1.15825e+06	1.10149e+06	404561	396260	462127
ABF1_Scer	93576.1	78284.2	82360.2	64170.8	75390	99905.1
UBX7_Seu	18830.5	12464.4	19769	37972	32065.3	28376
SMB1_Seu	273308	322271	347344	244615	321137	212005
DI49_5571_Seu	212534	189810	180898	979039	932372	1.03329e+06
YHB1_Scer	2.18272e+06	2.20898e+06	2.16941e+06	2.04522e+06	2.08695e+06	2.20111e+06
SOL3_Scer	1.11182e+06	1.03279e+06	1.00116e+06	310800	279352	289514
DI49_1772_Seu	235042	247538	165286	743824	634110	758140
KIN2_Seu	167985	178124	250498	113466	74634.9	92851
UBP13_Scer	46313.1	68858.8	54214.5	26348.6	28173.7	24326.6
GOR1_Scer	1.31796e+06	1.31544e+06	1.49708e+06	1.54203e+06	1.55129e+06	1.63038e+06
GOR1_Seu	734409	786357	802823	1250090	1242270	1087460
DDI1_Scer	1.01916e+06	1.5953e+06	1.43324e+06	1.1994e+06	971468	1.21174e+06
VPH1_Scer	1.92057e+06	2.05376e+06	2.00519e+06	1.26239e+06	1.25013e+06	1.21191e+06
GCV3_Seu	329364	307309	344338	655904	660241	744764
UIP4_Seu	482695	511721	519655	368018	306159	429993
CTA1_Seu	255230	187589	233235	31825.6	32015.1	35687.5
RNQ1_Scer	410594	457846	521938	422189	532996	444149
SSP120_Seu	97125.9	NA	75909.6	124412	149324	133397
YMR315W_Scer	4.62761e+06	5.6309e+06	5.52673e+06	3.72601e+06	3.64214e+06	3.77849e+06
SMB1_Scer	233222	228382	232377	104491	141191	152550
ATP12_Scer	419879	332770	286140	238818	251193	202434
PPE1_Scer	77908.5	54751.1	65308.6	95643	116176	123353
MRPL49_Seu	57455	42809.7	72232.3	31049.4	28613.7	30765.8
DI49_0775_Seu	646394	662365	739009	414429	341209	353592
XKS1_Scer	435648	487967	464779	341164	339475	385841
DI49_1791_Seu	497248	1424060	1080500	800158	633719	517295
CBP2_Scer	218017	247034	254601	169528	183129	NA
RIA1_Scer	439753	597519	473225	419273	418692	355843
ARI1_Scer	242402	248609	283987	106746	NA	116281
YGL039W_Scer	196754	263253	249774	130878	139258	103335
FMS1_Seu	958347	1099280	1030470	265187	269544	240356
PDC6_Scer	2.57486e+06	3.13746e+06	3.24641e+06	1.13023e+06	1.07249e+06	1.08287e+06
MTC4_Scer	138447	138277	141648	48672.7	45322.1	51541.9
CKA2_Scer	213089	252200	NA	171221	190301	176941
NOP14_Scer	94694.2	97780.7	104393	65299.4	68055.2	91375.5
GPI16_Seu	NA	55387	141102	52494.4	30676.8	40444.4
GOS1_Seu	299913	349348	335192	135364	151897	97590.4
UBC13_Scer	351814	354069	281440	934485	971038	1.05052e+06
VPS5_Scer	246557	293195	265635	216208	222796	232091
FRS1_Seu	187506	NA	161681	514981	554605	467048
GCD6_Seu	146093	149433	160971	155943	158935	199815
SAR1_Scer	2.94606e+06	2.99976e+06	2.61916e+06	2.19029e+06	2.34032e+06	2.15513e+06
BUL2_Seu	84794.5	115175	99973.1	63677.7	67409.3	NA
GCD6_Scer	130231	132441	105862	42748.8	27672.6	48608.2
SBP1_Seu	159951	172480	201599	187215	210632	184688
SBP1_Scer	63940.1	NA	68833.9	168400	159816	204823
YSC84_Seu	59763.8	50864.9	60009.7	75283.2	78613.2	97485.9
YDL086W_Scer	960754	1.39296e+06	941231	1.322e+06	1.38051e+06	1.22446e+06
KAP95_Scer	405336	416362	419708	498461	535337	463233
DBP5_Scer	1.90037e+06	1.78371e+06	1.80897e+06	984699	1.04171e+06	1.0604e+06
DLD1_Seu	600415	673036	610449	897703	849183	819054
NAS2_Scer	1.60539e+06	1.57958e+06	1.72871e+06	726202	875756	590203
RFA3_Seu	758536	NA	953085	452840	472835	499738
FPR1_Seu	4.43441e+06	3.9862e+06	5.17411e+06	8.93592e+06	8.55113e+06	9.38022e+06
ETR1_Seu	402581	525953	487930	438731	444165	499311
ETR1_Scer	2.12292e+06	2.26627e+06	2.27503e+06	1.00083e+06	1.00225e+06	978920
UFD1_Scer	356252	364984	383524	258982	236681	228287
DI49_1659_Seu	300030	299288	225161	150992	136766	142444
EGO2_Scer	494753	564697	386766	140245	125369	160799
DI49_5538_Seu	38210.8	NA	35188.5	18431.6	NA	29882.5
IES4_Scer	326946	338892	425842	177875	203181	196533
CMC2_Scer	320993	218860	248990	358600	365408	337531
ENO2_Scer	4.50302e+07	3.89715e+07	4.02533e+07	2.47948e+07	2.27681e+07	2.40232e+07
PEP12_Scer	215114	NA	201751	785009	748564	715434
RPL33B_Scer	732735	681366	465307	684366	619253	638114
PKH2_Scer	157645	200929	169530	95328	87159	94974
MVD1_Scer	566536	467796	578274	659143	661491	715096
KGD1_Scer	1.31635e+06	911156	1.32222e+06	1.56411e+06	1.56113e+06	1.5904e+06
GIP2_Seu	180420	NA	154633	66943.1	59284.6	56462.3
TRL1_Scer	17998.3	24354	NA	23144.5	21578	19920.1
SDS22_Scer	1.01813e+06	1.33172e+06	857695	516035	509136	480275
PRR1_Scer	40672.3	35646.9	29607.2	28640.6	33511.3	29258.4
RRP5_Seu	196143	201543	190625	117767	136324	98556.4
CPS1_Scer	1078790	775546	712242	407690	369896	307541
MAE1_Scer	590670	612401	583085	1.10123e+06	1.24108e+06	1.19026e+06
RSM27_Seu	203438	NA	233631	94881.5	101932	105226
RPL16B_Scer	1.84701e+06	1.98706e+06	1.84652e+06	2.64404e+06	2.48288e+06	2.81791e+06
PAN1_Seu	247629	465715	231977	137785	115721	105281
YLR287C_Scer	62322	62203.6	73196.2	80400.2	97518.5	88360.2
LAP3_Seu	2.11473e+06	1.89874e+06	2.25037e+06	1.07501e+06	1.10769e+06	1.10052e+06
NUM1_Scer	277016	272453	234802	337786	362788	313174
UTP4_Scer	190179	165164	155545	187502	201931	207575
VPS13_Seu	103187	116807	98190	120337	119178	109634
HXK2_Scer	3.94672e+06	4.36923e+06	4.26355e+06	1.47612e+07	1.37415e+07	1.30796e+07
RXT3_Scer	83937.6	109671	115086	54672.9	75970.3	NA
AGX1_Scer	1610630	NA	833666	4009260	3577550	3294210
COX26_Scer	111137	NA	103502	241209	279059	249481
RPO31_Seu	1925840	1295400	1794550	2940320	2363750	2239640
CBF1_Seu	77382.4	89427.5	72665.9	47072.4	57077.3	55685.3
GCN5_Seu	80282.3	71940.5	77421.2	55848.7	53706.8	62684.2
RNQ1_Seu	1.46722e+06	1.27245e+06	1.80343e+06	1.78122e+06	1.77625e+06	1.71733e+06
TUB1_Seu	1.16516e+06	1.49341e+06	1.44157e+06	744199	808253	875161
TUB3_Seu	346125	NA	438802	480769	469712	486681
SGT1_Scer	237325	238528	249827	259455	261633	237385
MRPL10_Seu	118853	316060	96821.2	72467.4	79835.3	NA
DI49_5264_Seu	109035	98570	112641	87737.8	80368.3	99911.2
TPK2_Scer	476822	433005	414650	506303	456375	519700
RIM1_Scer	7.21719e+06	7.01493e+06	7.3201e+06	7.29192e+06	8.29487e+06	7.99436e+06
MVP1_Seu	684053	1.96996e+06	542579	208523	181290	205420
ATP4_Seu	4.13655e+06	4.49441e+06	3.85731e+06	2.53397e+06	2.83885e+06	2.4488e+06
PYK2_Scer	149464	123613	163319	33238.8	NA	42684.2
IWR1_Scer	94743.4	165494	114234	95329.6	106939	176687
MXR1_Seu	620661	680120	600613	681192	650143	621170
DI49_1382_Seu	746602	613777	656139	447689	503388	378977
PAA1_Scer	2.23466e+06	2.51095e+06	2.64127e+06	2.4866e+06	2.12112e+06	2.31023e+06
PAA1_Seu	509533	645871	721061	477584	525674	574545
YGR125W_Scer	460568	640899	490883	220060	213184	181458
DI49_2087_Seu	344672	349414	345382	81285.5	105941	114173
CDC21_Scer	138556	144373	126364	344045	311580	304972
YAK1_Scer	678355	684588	731779	422547	420733	465348
YAK1_Seu	172735	198217	201380	117805	122561	112839
BRE1_Scer	88283.7	91265.8	122848	62418.7	NA	189026
RIB5_Seu	2.03993e+06	2.71164e+06	2.54171e+06	3.20041e+06	2.87047e+06	2.78597e+06
TPT1_Scer	184018	191357	199653	161478	159713	140732
MNE1_Seu	1269360	1063600	989146	541195	NA	571069
FPR3_Scer	969592	548516	824151	1639080	1777940	1627720
MDM1_Scer	168008	231567	214731	310427	367144	411304
MPP10_Scer	40389.9	NA	57927.6	NA	31000.4	42392
NIT3_Scer	319555	386803	319537	390358	488692	441743
MED5_Seu	115096	109601	103634	NA	55140.8	49227.2
GIR2_Scer	1172900	1202890	1392140	82992.9	82029.4	98249.2
TPD3_Scer	950898	931156	944846	630835	613490	634850
CUS1_Seu	220080	215199	248161	137665	131382	84113.6
PMT6_Scer	183006	188931	188947	224315	231866	191001
CTF4_Scer	327186	339242	319873	260580	217821	201455
CAB1_Scer	123313	144789	154545	48656.5	63299.6	60599.9
YTA12_Seu	178017	208141	198246	164827	169565	196923
ATP25_Scer	23647.6	30037.8	26281.6	NA	10973.2	14975
MIS1_Seu	1.00144e+06	676251	824727	1.01493e+06	1.01379e+06	839277
TPA1_Scer	147668	131898	174424	174616	163747	184444
NAP1_Scer	1.51434e+06	1.43806e+06	1.66319e+06	1.24547e+06	1.21916e+06	1.26623e+06
TRS120_Scer	142584	162131	175055	136004	121184	126089
ESC1_Seu	37704.6	34434.3	48573.6	33190.4	41171.1	35846.3
DST1_Scer	218725	225348	244846	171519	161964	173563
KEL1_Scer	749523	990995	861495	729334	725541	612739
MRD1_Scer	698606	606419	759263	998176	1.03528e+06	822860
CYC3_Seu	989516	762952	853591	309227	282817	424082
ILV2_Seu	987062	578978	872904	2.47017e+06	2.44641e+06	2.52381e+06
POS5_Scer	590154	586430	718389	301915	363124	408619
YIH1_Scer	88589.7	86480.6	85719.6	114737	116823	132820
REF2_Seu	305935	335459	265007	161935	173441	190511
SWH1_Scer	70262.7	86357.3	93979.9	98310	76277.5	76771.9
RPN10_Scer	753232	845769	852916	649786	745105	810514
EMP47_Seu	151661	NA	139593	162123	192379	229608
PHB2_Seu	1471260	1484180	1392700	630161	639358	611558
PHB2_Scer	1969740	2084750	2142450	868021	957074	1087350
UTP15_Scer	99167.6	75265.1	79034.9	98762	124300	74765.7
RPA43_Seu	200754	255495	243579	126974	132835	119079
RPA43_Scer	102626	95618.1	94724	132592	142458	142972
ENP1_Scer	76864.2	82414.3	69102.7	82804.8	84230.8	99369.1
HEM3_Scer	158432	202471	195346	142003	163748	130010
HEM3_Seu	148909	NA	239203	115664	128280	128000
SOL2_Scer	556017	229348	549437	720595	770049	804952
FBP1_Seu	835003	1.1136e+06	855840	8.2003e+06	8.75085e+06	9.79169e+06
POG1_Scer	169906	170895	204377	98789.3	NA	139190
SEC14_Seu	510699	415640	445438	703030	661327	675311
RPS7A_Scer	323229	NA	264340	2640660	2322830	1670930
IML2_Seu	91570.3	NA	52643.6	128777	121123	111666
TES1_Scer	247370	375567	324297	496788	508171	432973
SLC1_Seu	1.20369e+06	1.10083e+06	1.21961e+06	663197	631057	693644
PGI1_Seu	1.00443e+06	2.05852e+06	1.40844e+06	3.14391e+06	3.02476e+06	3.26939e+06
MBP1_Scer	224849	200116	201723	204629	212926	103494
MBP1_Seu	191896	245693	249858	137709	139397	113785
HIS4_Scer	1.43779e+06	1.6443e+06	1.35401e+06	2.42581e+06	2.40193e+06	2.45473e+06
DSS1_Scer	58763.2	54702.2	45411.1	38654.9	44067.2	37502.2
PMI40_Scer	1.38019e+06	1.38915e+06	1.37866e+06	886868	994101	1.07151e+06
YPL109C_Scer	323766	345514	306670	385307	531898	410532
GLT1_Scer	862633	913790	842509	9.28179e+06	8.98351e+06	10397100
YML082W_Scer	176211	NA	127766	283465	253151	263490
CLP1_Seu	56329	NA	59937.2	48576.6	57565.1	54346.2
PAM16_Seu	226704	261980	207099	120927	143675	169528
PMR1_Scer	781350	805525	719934	1.02696e+06	991529	962406
MSC6_Seu	139423	168327	168682	98644	121184	110399
ODC1_Seu	356213	291815	267569	450180	430481	443489
NAB6_Seu	331188	349982	307126	142202	179465	144942
SRO7_Seu	1692070	1425420	NA	1694890	1706580	1572430
PTK1_Scer	431008	607305	592007	NA	270260	273703
SRP68_Scer	464435	363012	472163	523502	468080	444497
ERG3_Seu	526878	NA	441212	3131950	2990940	3145880
PMR1_Seu	229729	201598	205061	256419	248678	252583
MRX9_Scer	77615.6	69108.3	92707.6	92154.5	83959.9	NA
PHM7_Scer	350032	346991	351059	175431	170577	159914
GLG2_Seu	327040	297252	311827	145522	149314	134935
YOP1_Scer	8.1414e+06	7.11446e+06	7.0058e+06	3.59947e+06	3.86998e+06	3.19446e+06
SEC63_Scer	372274	313648	355052	281318	301781	271396
ECM4_Scer	526039	667347	556463	541085	519411	483981
CDC37_Scer	718357	731120	810962	641689	560176	547299
SPT6_Seu	211057	232778	222739	195606	207339	231400
RCF2_Scer	489560	586471	495245	474367	507423	480738
IOC4_Scer	23410.4	36340.1	37519	45160.9	36235	65746.8
DI49_3522_Seu	120747	NA	112041	28520.1	37210.2	41633.1
KRS1_Scer	487862	820229	506908	730796	920626	577954
AKR1_Seu	187550	207315	193851	89130.3	142769	92344.6
YLR361C-A_Scer	23139.5	NA	26789.5	156645	152179	147751
RAD23_Seu	310408	343352	282035	222615	254896	292091
RAD23_Scer	329640	323028	336291	213397	226540	224702
NUP192_Scer	NA	339463	126321	183684	184638	NA
VID22_Scer	112109	102073	156168	61801	49300.6	55201.7
INP54_Scer	126736	146648	126334	62287.1	60368.7	67229.1
FBP26_Seu	NA	375960	444163	288432	279741	314612
SUP35_Seu	334364	651674	304307	1.1896e+06	1.07563e+06	627868
GFA1_Seu	196453	95856.9	173864	175166	NA	243210
SEC66_Seu	245345	251410	284649	204714	186437	146254
PUS1_Seu	101414	74916.5	88391.6	71907.9	52991.9	NA
NTH2_Scer	199630	236414	220071	101144	141855	152744
CUB1_Scer	422184	496363	380988	516786	584945	626973
ACN9_Seu	302220	79988.4	307580	153830	121272	148783
RPN8_Scer	486981	352106	344715	185318	204829	211966
RCL1_Scer	74355.9	NA	78680.6	40347.3	36489.7	49337.5
RTS1_Seu	27935.4	31858.2	25845.4	34204	26029.2	20898.7
DI49_4700_Seu	74768.7	NA	104021	87065.3	106922	97937.7
STE11_Seu	136821	116047	114959	92258.8	80331	101446
RPL9B_Seu	828426	809434	830319	1.48987e+06	1.39321e+06	1.56451e+06
NPY1_Scer	NA	116228	131101	155405	132926	141246
PHO86_Scer	57765.8	77314.7	47710.4	61697	63966.6	72170.7
[truncated: 1,543 more rows]

## Sheet: Suppl_Table_S3b
Supplementary Table S3b: List of differentially detected proteins (proteins found only in Zn samples or only in CTR samples) for strain S. pastorianus Nr. 42.3b
Proteins homologs are indicated by their respective parental strains (_Scer – Saccharomyces cerevisiae; _Seu – Saccharomyces eubayanus).
Zn samples	CTR samples
AAP1_Seu	37165_Seu
ABZ1_Scer	AAC1_Seu
ACB1_Seu	AAC1_Scer
ACK1_Seu	AIM34_Scer
ACL4_Scer	ALT2_Seu
ACS2_Scer	APL3_Seu
ADA2_Seu	APM4_Seu
ADH3_Seu	ARO9_Scer
ADH5_Seu	ASK1_Scer
ADH5_Scer	ATG36_Seu
ADK2_Seu	ATG4_Scer
ADR1_Scer	BNI1_Scer
AEP3_Scer	BOL3_Scer
AFG1_Seu	BSP1_Seu
AFT1_Seu	CAC2_Seu
AGE2_Seu	CBP6_Seu
AI5_BETA_Scer	CCC1_Seu
AIM14_Seu	CCC1_Scer
AIM14_Scer	CIN5_Scer
AIM25_Scer	CIR2_Seu
AIM29_Scer	CIR2_Scer
AIM46_Scer	CIS3_Scer
AIM6_Scer	CMR1_Seu
AIM7_Seu	CMR1_Scer
AKR1_Scer	COX5B_Scer
ALG2_Scer	CWC2_Scer
ALG5_Seu	CYC7_Scer
ALY1_Scer	DI49_0102_Seu
ANB1_Scer	DI49_0287_Seu
ANP1_Seu	DI49_0336_Seu
ANT1_Seu	DI49_0883_Seu
APA2_Scer	DI49_1622_Seu
APL5_Scer	DI49_1773_Seu
APN1_Seu	DI49_2168_Seu
APS2_Scer	DI49_2458_Seu
APS3_Scer	DI49_3324_Seu
APT1_Seu	DI49_3413_Seu
APT2_Seu	DI49_3919_Seu
APT2_Scer	DI49_4140_Seu
ARC15_Scer	DI49_4244_Seu
ARE2_Seu	DI49_4404_Seu
ARF2_Scer	DI49_4807_Seu
ARG2_Scer	DI49_5679_Seu
ARH1_Seu	DLS1_Scer
ARH1_Scer	DNF1_Seu
ARP5_Seu	EAF1_Seu
ARP7_Seu	EBS1_Scer
ARP8_Scer	EFM6_Seu
ARP9_Seu	ESP1_Seu
ASF1_Seu	EUC1_Scer
ASG1_Seu	FIN1_Scer
ASP1_Seu	FLX1_Seu
AST2_Seu	FMO1_Seu
AST2_Scer	FMP16_Seu
ATF2_Seu	FPR1_Scer
ATG18_Seu	FRQ1_Seu
ATG18_Scer	FSH2_Scer
ATG26_Seu	FYV6_Seu
ATG32_Scer	GIM5_Seu
ATO3_Seu	GIP2_Scer
ATP12_Seu	GLT1_Seu
ATP16_Scer	GPA2_Seu
ATP19_Seu	GTO1_Scer
ATP19_Scer	GUP1_Seu
ATX1_Seu	HPR1_Seu
ATX1_Scer	HSF1_Seu
AVL9_Seu	HSF1_Scer
BAT2_Scer	ICL2_Seu
BCP1_Seu	IMP4_Seu
BCP1_Scer	IMP4_Scer
BCS1_Seu	IOC3_Seu
BCY1_Seu	IRA2_Scer
BEM3_Scer	IRC15_Seu
BEM4_Seu	IRC6_Seu
BEM4_Scer	KNS1_Seu
BET4_Scer	LCB4_Scer
BFR2_Scer	LEA1_Seu
BIG1_Scer	LSM7_Scer
BLM10_Scer	MAD1_Seu
BNA4_Seu	MCX1_Scer
BNA5_Seu	MET16_Seu
BNA5_Scer	MET2_Scer
BNA7_Scer	MET7_Seu
BOL1_Scer	MOB2_Scer
BPL1_Seu	MRP4_Seu
BPL1_Scer	MRX1_Scer
BPT1_Seu	MSW1_Seu
BPT1_Scer	MTF1_Seu
BRE4_Seu	MTR10_Scer
BRR2_Seu	MUD1_Seu
BRR6_Scer	MVB12_Scer
BUB3_Scer	NAF1_Scer
BUD17_Scer	NCA2_Seu
BUD7_Seu	NDC80_Scer
BUG1_Scer	NEO1_Scer
BUL1_Scer	NOP4_Seu
BUL2_Scer	NPL6_Seu
BUR2_Seu	ORC1_Scer
BUR6_Seu	PCL6_Scer
BUR6_Scer	PDR17_Seu
CAF16_Scer	PKH3_Scer
CAM1_Seu	PKR1_Seu
CAR1_Seu	POM33_Scer
CAR2_Scer	POR2_Seu
CBR1_Seu	PPA2_Scer
CCA1_Seu	PRP28_Scer
CCC2_Seu	PTR2_Scer
CCC2_Scer	RAD4_Scer
CCL1_Scer	RAD53_Scer
CCR4_Seu	RBA50_Scer
CCT4_Seu	RCN1_Seu
CCT6_Scer	RDS1_Scer
CCT7_Seu	RFA2_Seu
CCT7_Scer	RFX1_Scer
CCW14_Scer	RIM2_Seu
CDC11_Scer	RRG1_Seu
CDC16_Seu	RRT8_Scer
CDC1_Seu	RTC5_Scer
CDC1_Scer	RUD3_Seu
CDC33_Seu	SAC3_Scer
CDC40_Seu	SAP185_Scer
CDC50_Scer	SAT4_Seu
CDC53_Seu	SCY1_Scer
CDC53_Scer	SEF1_Seu
CDD1_Seu	SEF1_Scer
CDD1_Scer	SEM1_Seu
CFD1_Scer	SEM1_Scer
CGI121_Seu	SEN1_Seu
CHS3_Scer	SET5_Seu
CHS6_Scer	SFL1_Scer
CIC1_Seu	SHE1_Scer
CIT3_Scer	SHE9_Seu
CKI1_Seu	SLU7_Scer
CMC1_Seu	SNF12_Seu
CMC4_Scer	SNF5_Seu
CMK2_Seu	SPT20_Seu
COA6_Scer	SPT7_Seu
COG3_Scer	SPT8_Scer
COG6_Seu	SUL2_Scer
COG7_Scer	TAF12_Scer
COQ3_Seu	TAF7_Scer
COQ5_Scer	TCO89_Scer
COQ8_Seu	TGL4_Scer
COQ8_Scer	THR4_Seu
COS9_Scer	TRS85_Scer
COX17_Seu	TSR1_Scer
COX1_Seu	TUB4_Seu
COX26_Seu	TYW1_Scer
COX7_Seu	UBP16_Scer
COX7_Scer	UTH1_Seu
CPR5_Seu	UTP5_Scer
CPR5_Scer	UTR1_Seu
CPS1_Seu	VAM3_Scer
CPT1_Scer	VBA1_Seu
CRD1_Scer	VPS62_Scer
CRG1_Scer	VPS64_Scer
CRM1_Scer	WHI5_Scer
CSC1_Scer	YAP1801_Scer
CSE1_Scer	YBL086C_Scer
CSE2_Scer	YEL043W_Scer
CSG2_Scer	YIL002W-A_Scer
CSN12_Scer	YML020W_Scer
CSR2_Scer	YMR160W_Scer
CTF4_Seu	YPR003C_Scer
CTI6_Scer	YPS7_Seu
CTR3_Seu	YPT1_Scer
CTR86_Seu	YSF3_Scer
CTR86_Scer	YSP2_Seu
CTR9_Seu	ZAP1_Scer
CUE1_Scer	met2_Seu
CUP2_Seu
CWH41_Seu
CYB5_Seu
CYC2_Scer
CYC8_Seu
DAS2_Seu
DAS2_Scer
DBF20_Seu
DBP3_Seu
DBP3_Scer
DBP7_Seu
DBP7_Scer
DBP8_Seu
DBP8_Scer
DCS1_Seu
DCW1_Scer
DEG1_Seu
DEG1_Scer
DHH1_Seu
DI49_0004_Seu
DI49_0055_Seu
DI49_0093_Seu
DI49_0248_Seu
DI49_0513_Seu
DI49_0640_Seu
DI49_0740_Seu
DI49_0832_Seu
DI49_0839_Seu
DI49_1310_Seu
DI49_1328_Seu
DI49_1540_Seu
DI49_1561_Seu
DI49_1600_Seu
DI49_1817_Seu
DI49_1886_Seu
DI49_1891_Seu
DI49_1981_Seu
DI49_1998_Seu
DI49_2026_Seu
DI49_2052_Seu
DI49_2089_Seu
DI49_2113_Seu
DI49_2116_Seu
DI49_2134_Seu
DI49_2177_Seu
DI49_2201_Seu
DI49_2253_Seu
DI49_2256_Seu
DI49_2307_Seu
DI49_2347_Seu
DI49_2531_Seu
DI49_2602_Seu
DI49_2821_Seu
DI49_2963_Seu
DI49_2966_Seu
DI49_3000_Seu
DI49_3163_Seu
DI49_3168_Seu
DI49_3169_Seu
DI49_3195_Seu
DI49_3246_Seu
DI49_3395_Seu
DI49_3477_Seu
DI49_3539_Seu
DI49_3666_Seu
DI49_3738_Seu
DI49_3753_Seu
DI49_3790_Seu
DI49_3794_Seu
DI49_3813_Seu
DI49_3828_Seu
DI49_3846_Seu
DI49_3915_Seu
DI49_3991_Seu
DI49_4011_Seu
DI49_4016_Seu
DI49_4290_Seu
DI49_4403_Seu
DI49_4624_Seu
DI49_4715_Seu
DI49_4761_Seu
DI49_4851_Seu
DI49_4867_Seu
DI49_5101_Seu
DI49_5239_Seu
DI49_5268_Seu
DI49_5349_Seu
DI49_5543_Seu
DI49_5661_Seu
DIA1_Scer
DIC1_Seu
DIC1_Scer
DIG1_Seu
DIS3_Seu
DLD2_Scer
DMA2_Seu
DOA4_Scer
DOM34_Scer
DOP1_Seu
DPB3_Seu
DPH6_Scer
DPP1_Seu
DRE2_Scer
DRS2_Seu
DSC2_Scer
DSD1_Scer
DSL1_Scer
DSS1_Seu
DUO1_Seu
DUR1,2_Scer
DUS1_Scer
EBP2_Seu
ECM14_Seu
ECM16_Seu
ECM19_Scer
ECM32_Scer
ECM34_Scer
EFM1_Scer
EFM3_Scer
EFM7_Seu
ELP6_Scer
EMC2_Scer
EMG1_Seu
EMG1_Scer
EMW1_Scer
ENO1_Seu
ENP1_Seu
ENT1_Scer
ENT4_Scer
ENT5_Seu
ENT5_Scer
ENV7_Seu
ENV9_Scer
EPS1_Scer
ERB1_Seu
ERB1_Scer
ERC1_Scer
ERG24_Seu
ERG26_Seu
ERG26_Scer
ERG28_Seu
ERJ5_Seu
ERP2_Seu
ERP2_Scer
ERP3_Seu
ESBP6_Scer
ESF1_Scer
EXO70_Seu
EXO84_Scer
EXP1_Scer
FAB1_Scer
FAD1_Seu
FAD1_Scer
FAR7_Seu
FAT1_Seu
FAU1_Scer
FCP1_Scer
FCY1_Seu
FCY1_Scer
FES1_Scer
FET3_Seu
FET3_Scer
FIS1_Seu
FIS1_Scer
FLC2_Scer
FLO10_Scer
FMP23_Scer
FMP27_Scer
FMP30_Scer
FMP41_Scer
FMS1_Scer
FMT1_Seu
FMT1_Scer
FOL3_Seu
FPR3_Seu
FPR4_Scer
FRE1_Scer
FTR1_Seu
FTR1_Scer
FUR1_Seu
FYV4_Scer
FZF1_Scer
GAL3_Seu
GAL7_Seu
GAL83_Seu
GAP1_Seu
GCD10_Seu
GCG1_Scer
GCN20_Scer
GCN2_Scer
GCN3_Scer
GCY1_Scer
GDI1_Seu
GEA2_Seu
GEF1_Scer
GEP7_Seu
GET3_Seu
GGA1_Seu
GGA2_Seu
GIM4_Scer
GIR2_Seu
GIS1_Seu
GIS2_Seu
GIS2_Scer
GLE1_Scer
GMH1_Scer
GNA1_Seu
GNA1_Scer
GNT1_Scer
GPB2_Scer
GPI12_Scer
GPI16_Scer
GPI17_Scer
GPN3_Scer
GRH1_Seu
GRH1_Scer
GRR1_Seu
GRS2_Scer
GRX3_Scer
GTB1_Seu
GTT2_Scer
GTT3_Seu
GUD1_Scer
GUP1_Scer
HAA1_Seu
HAA1_Scer
HAL5_Scer
HAL9_Scer
HAP5_Seu
HAP5_Scer
HAS1_Seu
HAT1_Seu
HAT2_Seu
HCM1_Scer
HCS1_Scer
HDA1_Seu
HEL2_Seu
HEL2_Scer
HEM12_Seu
HEM4_Scer
HER2_Seu
HFA1_Scer
HFI1_Seu
HFI1_Scer
HGH1_Scer
HHO1_Seu
HIS2_Seu
HIS2_Scer
HIS3_Seu
HMT1_Seu
HNT1_Seu
HNT1_Scer
HOC1_Seu
HOC1_Scer
HOG1_Seu
HOG1_Scer
HOS4_Scer
HPA3_Scer
HPC2_Seu
HPM1_Scer
HRB1_Seu
HRD1_Scer
HRD3_Seu
HSH155_Seu
HSH155_Scer
HSM3_Scer
HSP42_Scer
HSP82_Seu
HST1_Scer
HSV2_Seu
HTL1_Seu
HUA1_Seu
HUB1_Seu
HUG1_Scer
HUL5_Scer
IAH1_Scer
ICL2_Scer
IDH1_Seu
IDH1_Scer
IES1_Seu
IES2_Seu
IES2_Scer
IES6_Scer
IFM1_Scer
IGO1_Seu
IKI1_Seu
IKI1_Scer
IKI3_Seu
ILM1_Scer
IMD2_Scer
IML1_Seu
IMO32_Seu
IMO32_Scer
IMP3_Seu
IMP3_Scer
INP52_Seu
IPI3_Scer
IRA1_Seu
IRA1_Scer
IRC3_Seu
IRR1_Scer
ISC1_Scer
ISF1_Seu
ISM1_Seu
IST1_Scer
ISW2_Scer
ITR1_Seu
IXR1_Scer
JAC1_Seu
JAC1_Scer
JIP5_Seu
JJJ1_Scer
JSN1_Seu
KAP120_Scer
KCS1_Scer
KEL2_Seu
KHA1_Scer
KRE6_Scer
KRR1_Seu
KTI12_Seu
KTR4_Seu
KTR4_Scer
KTR6_Scer
KXD1_Scer
LAG1_Scer
LAG2_Scer
LAM5_Scer
LAP2_Seu
LCB2_Seu
LCB2_Scer
LCD1_Scer
LCL2_Seu
LEE1_Seu
LEO1_Seu
LEU9_Seu
LEU9_Scer
LHS1_Scer
LIA1_Scer
LNP1_Seu
LOA1_Scer
LOC1_Scer
LPX1_Seu
LPX1_Scer
LRO1_Seu
LRP1_Seu
LSB1_Seu
LSB1_Scer
LSG1_Seu
LSG1_Scer
LSM3_Seu
LSO1_Scer
LSO2_Scer
LTV1_Scer
LYS21_Seu
MAK11_Seu
MAK16_Seu
MAK21_Scer
MAK32_Seu
MAK32_Scer
MAL31_Scer
MAM33_Seu
MAP1_Seu
MAS2_Seu
MCA1_Seu
MCA1_Scer
MCM2_Seu
MCP1_Scer
MCP2_Scer
MCR1_Scer
MCY1_Scer
MDL1_Seu
MDL1_Scer
MDM10_Seu
MED17_Seu
MED20_Seu
MED4_Scer
MED8_Scer
MEF1_Scer
MEF2_Seu
MEF2_Scer
MEH1_Scer
MET3_Scer
MEU1_Seu
MEX67_Seu
MEX67_Scer
MGA2_Scer
MGE1_Seu
MGR2_Seu
MGR2_Scer
MGR3_Scer
MHR1_Seu
MIG1_Seu
MKS1_Scer
MMM1_Seu
MMM1_Scer
MMS1_Seu
MMT2_Seu
MMT2_Scer
MNN11_Scer
MNN1_Scer
MOD5_Scer
MOH1_Scer
MOT1_Scer
MPD2_Seu
MPD2_Scer
MRH4_Scer
MRL1_Seu
MRM2_Scer
MRP13_Seu
MRP13_Scer
MRP17_Seu
MRP49_Scer
MRPL15_Seu
MRPL1_Scer
MRPL24_Seu
MRPL24_Scer
MRPL25_Seu
MRPL36_Scer
MRPL38_Seu
MRPL44_Scer
MRPL51_Scer
MRPL8_Seu
MRPL9_Scer
MRPS18_Scer
MRPS5_Seu
MRPS8_Scer
MRS4_Seu
MRT4_Seu
MRX12_Scer
MSC6_Scer
MSE1_Seu
MSE1_Scer
MSH3_Scer
MSI1_Scer
MSK1_Seu
MSM1_Scer
MSO1_Scer
MSP1_Seu
MSS116_Scer
MSS1_Seu
MSW1_Scer
MSY1_Scer
MTC3_Scer
MTD1_Seu
MTD1_Scer
MTF1_Scer
MTO1_Scer
MTR4_Scer
MUK1_Seu
MYO3_Seu
MYO4_Seu
MYO4_Scer
NAB3_Scer
NAM2_Seu
NAM2_Scer
NAS2_Seu
NCA2_Scer
NCE101_Scer
NCL1_Seu
NCS2_Seu
NCS6_Scer
NGG1_Seu
NGL2_Seu
NHP2_Scer
NIC96_Scer
NIP7_Seu
NIT2_Scer
NMD2_Seu
NMD3_Scer
NNK1_Scer
NNT1_Scer
NOC2_Seu
NOC4_Scer
NOG1_Seu
NOP15_Seu
NOP16_Seu
NOP16_Scer
NOP1_Scer
NOP53_Scer
NOP58_Seu
NOP58_Scer
NOP6_Seu
NPL4_Seu
NRD1_Seu
NRD1_Scer
NSA1_Seu
NTA1_Scer
NTC20_Scer
NUC1_Seu
NUP157_Seu
NUP192_Seu
NUP49_Scer
NUP60_Scer
NUP82_Scer
NUP84_Scer
NUP85_Seu
NUP85_Scer
NVJ1_Seu
NVJ2_Seu
OAC1_Scer
OAF1_Seu
OAR1_Scer
OCA1_Seu
OCA5_Scer
OCA6_Scer
ODC2_Seu
OPI10_Seu
OPI10_Scer
OPI3_Seu
OPI3_Scer
OPY1_Scer
ORC6_Seu
ORT1_Scer
OSH7_Seu
OST3_Scer
OTU1_Scer
OTU2_Scer
OXR1_Scer
PAB1_Seu
PAC11_Scer
PAC1_Scer
PAH1_Scer
PAI3_Seu
PAM17_Scer
PAM18_Seu
PAM1_Seu
PAN3_Scer
PAN6_Seu
PAP1_Scer
PAP2_Scer
PAR32_Scer
PBA1_Seu
PCC1_Seu
PCC1_Scer
PCL8_Seu
PDR12_Seu
PDR16_Seu
PDR3_Seu
PDR5_Seu
PDR5_Scer
PDS5_Scer
PEP3_Scer
PEP5_Scer
PEP7_Seu
PEP8_Seu
PER1_Seu
PET100_Seu
PET122_Scer
PET18_Seu
PET191_Scer
PET54_Seu
PET54_Scer
PEX11_Scer
PEX14_Scer
PEX3_Seu
PEX4_Seu
PEX7_Scer
PFY1_Seu
PGA2_Scer
PGM1_Seu
PGS1_Scer
PHA2_Seu
PHA2_Scer
PHO2_Scer
PHO86_Seu
PHO8_Seu
PHO90_Scer
PHO91_Scer
PHS1_Seu
PIN4_Seu
PIN4_Scer
PIS1_Scer
PKH2_Seu
PKP1_Seu
PKP2_Seu
PLP1_Seu
PLP1_Scer
PLP2_Seu
PMT3_Scer
PMT4_Scer
PNP1_Seu
POA1_Scer
POF1_Scer
POL1_Scer
POL3_Scer
POL5_Scer
POP5_Scer
POT1_Seu
PPM1_Scer
PPM2_Scer
PPT1_Seu
PPX1_Scer
PPZ2_Seu
PRE4_Scer
PRE8_Seu
PRI1_Seu
PRI1_Scer
PRM4_Seu
PRM4_Scer
PRP18_Seu
PRP42_Seu
PRP46_Scer
PRP4_Seu
PRP5_Seu
PRS1_Seu
PRS3_Scer
PSD1_Seu
PSD2_Scer
PSF3_Seu
PSH1_Seu
PSH1_Scer
PSK1_Seu
PSP1_Seu
PSR2_Seu
PSY2_Seu
PTC1_Scer
PTC6_Seu
PTC6_Scer
PTM1_Seu
PTM1_Scer
PUF3_Seu
PUP2_Seu
PUP2_Scer
PUP3_Seu
PUP3_Scer
PUS4_Scer
PUS7_Seu
PUT4_Seu
PXA2_Scer
QCR6_Seu
QCR9_Scer
QNS1_Seu
QRI7_Scer
RAD18_Scer
RAD1_Seu
RAD26_Scer
RAD30_Scer
RAD5_Seu
RAF1_Scer
RAM2_Scer
RAX2_Seu
RBD2_Scer
RBG1_Seu
RBG1_Scer
RBG2_Seu
RBG2_Scer
RCK1_Seu
RCM1_Scer
RCN1_Scer
RCN2_Seu
RCO1_Scer
RDS3_Scer
REE1_Scer
REG2_Scer
REI1_Seu
REI1_Scer
REP1_Scer
RET3_Seu
RET3_Scer
RFC3_Seu
RFC4_Scer
RFC5_Scer
RGA2_Seu
RGD2_Seu
RGI2_Scer
RHR2_Seu
RIB2_Scer
RIB4_Seu
RIB4_Scer
RIB5_Scer
RIB7_Scer
RIM13_Seu
RIP1_Seu
RIT1_Scer
RIX1_Scer
RIX7_Seu
RKI1_Seu
RKM4_Scer
RLF2_Scer
RLP24_Seu
RLP24_Scer
RLP7_Scer
RMD5_Seu
RMD5_Scer
RMD8_Scer
RML2_Scer
RNA14_Scer
RNH1_Scer
ROD1_Scer
ROT1_Seu
ROY1_Seu
ROY1_Scer
RPA12_Seu
RPB3_Seu
RPB4_Seu
RPB4_Scer
RPB8_Seu
RPC10_Seu
RPC17_Scer
RPC19_Seu
RPC37_Scer
RPC40_Seu
RPC82_Seu
RPD3_Seu
RPD3_Scer
RPE1_Scer
RPF1_Scer
RPL11B_Seu
RPL13B_Scer
RPL15A_Seu
RPL17A_Seu
RPL1B_Seu
RPL21A_Scer
RPL21B_Scer
RPL22B_Scer
RPL2B_Seu
RPL39_Seu
RPL39_Scer
RPL6A_Seu
RPL9A_Scer
RPM2_Scer
RPN10_Seu
RPN6_Seu
RPP1_Scer
RPS10A_Scer
RPS13_Seu
RPS1_Seu
RPS21B_Scer
RPS22A_Seu
RPS24A_Seu
RPS29B_Seu
RPS7A_Seu
RPS7B_Seu
RPT2_Scer
RPT4_Seu
RQC1_Scer
RQT4_Scer
RRD1_Scer
RRD2_Seu
RRF1_Scer
RRP12_Seu
RRP12_Scer
RRP14_Seu
RRP17_Seu
RRP1_Seu
RRP1_Scer
RRP36_Scer
RRP43_Scer
RRP45_Scer
RRP7_Scer
RRP8_Scer
RRS1_Seu
RRS1_Scer
RRT6_Scer
RSA3_Seu
RSB1_Scer
RSC3_Seu
RSC9_Scer
RSE1_Seu
RSM10_Seu
RSM10_Scer
RSM18_Seu
RSM24_Seu
RSM26_Scer
RSM28_Seu
RTF1_Scer
RTG1_Seu
RTK1_Seu
RTK1_Scer
RTR1_Scer
RTT102_Seu
RTT106_Scer
RUD3_Scer
RUP1_Seu
RVS161_Scer
SAC7_Seu
SAL1_Scer
SAM50_Seu
SBE22_Scer
SCD5_Scer
SDC1_Scer
SDH4_Scer
SDO1_Seu
SDO1_Scer
SDS23_Seu
SEC11_Seu
SEC11_Scer
SEC12_Scer
SEC13_Seu
SEC15_Scer
SEC1_Seu
SEC20_Seu
SEC22_Seu
SEC22_Scer
SEC28_Seu
SEC2_Seu
SEC2_Scer
SEC39_Seu
SEC3_Seu
SEC3_Scer
SEC4_Seu
SEC4_Scer
SEC65_Scer
SEC66_Scer
SET2_Seu
SET3_Scer
SEY1_Seu
SFB3_Seu
SFH1_Seu
SFH1_Scer
SFP1_Scer
SGM1_Seu
SHE4_Seu
SHQ1_Scer
SHR3_Seu
SHY1_Seu
SHY1_Scer
SIN3_Seu
SIT1_Scer
SIZ1_Scer
SKI2_Seu
SKI2_Scer
SKP1_Seu
SKY1_Scer
SLH1_Scer
SLM4_Scer
SLY1_Seu
SLY1_Scer
SMD2_Seu
SMD2_Scer
SMD3_Seu
SMD3_Scer
SMF3_Scer
SMM1_Scer
SMP3_Scer
SMX3_Seu
SMY1_Seu
SNF2_Scer
SNF4_Scer
SNL1_Seu
SNO1_Seu
SNQ2_Scer
SNT1_Seu
SOF1_Scer
SOL1_Seu
SOL1_Scer
SPB1_Seu
SPB1_Scer
SPB4_Scer
SPC1_Scer
SPC2_Scer
SPC34_Scer
SPC3_Scer
SPC42_Scer
SPE2_Scer
SPE4_Scer
SPO14_Scer
SPP382_Scer
SRB6_Seu
SRB6_Scer
SRN2_Seu
SRO7_Scer
SRO9_Scer
SRP101_Seu
SRP72_Scer
SRX1_Scer
SSA1_Scer
SSH1_Seu
SSH1_Scer
SSL1_Seu
SSO1_Seu
SSP120_Scer
SSQ1_Scer
STE11_Scer
STF1_Seu
STH1_Seu
STO1_Seu
STP22_Scer
STP3_Seu
STR2_Seu
STR2_Scer
STT4_Scer
SUV3_Seu
SWD1_Seu
SWD2_Seu
SWD2_Scer
SWH1_Seu
SWI3_Scer
SWI6_Scer
SYG1_Seu
SYO1_Scer
TAF14_Scer
TAH11_Seu
TAH18_Scer
TAP42_Scer
TCD2_Scer
TDA10_Scer
TDA2_Seu
TDA9_Seu
TDH2_Scer
TDP1_Seu
TES1_Seu
TEX1_Scer
TFA1_Seu
TFB3_Seu
TFB5_Seu
TFB5_Scer
TFC1_Seu
TFC3_Scer
TFC4_Seu
TFC8_Seu
THI20_Scer
THI80_Scer
THP1_Scer
TIM23_Seu
TIM23_Scer
TIM50_Scer
TIM54_Scer
TIS11_Scer
TLG2_Scer
TMA10_Seu
TMA10_Scer
TMA16_Scer
TMA23_Scer
TMC1_Scer
TMT1_Seu
TOF1_Scer
TOM1_Seu
TOM20_Scer
TOM22_Seu
TOM40_Seu
TOM40_Scer
TOM7_Seu
TOM7_Scer
TOP1_Scer
TOP2_Seu
TOR2_Scer
TPK1_Seu
TPK3_Seu
TPK3_Scer
TRA1_Scer
TRI1_Scer
TRL1_Seu
TRM12_Scer
TRM3_Scer
TRM5_Seu
TRM82_Scer
TRM9_Seu
TRM9_Scer
TRP3_Seu
TRP4_Seu
TRR1_Seu
TRS130_Scer
TRS20_Seu
TRX1_Scer
TSA2_Seu
TSR2_Scer
TSR4_Scer
TUB4_Scer
TUF1_Seu
TUF1_Scer
TYW3_Seu
TYW3_Scer
UBC12_Scer
UBC8_Scer
UBP14_Seu
UBP14_Scer
UBP8_Seu
UBR1_Seu
UBR1_Scer
UBX3_Scer
UFD2_Seu
UFD2_Scer
UGO1_Seu
UIP5_Scer
UME6_Seu
UPF3_Seu
URA4_Scer
URA5_Scer
URB1_Scer
URB2_Seu
URK1_Seu
USA1_Scer
USE1_Scer
USO1_Scer
UTP10_Seu
UTP10_Scer
UTP14_Seu
UTP20_Seu
UTP20_Scer
UTP30_Scer
UTP4_Seu
UTP5_Seu
UTP8_Scer
UTP9_Seu
VAM6_Seu
VAN1_Seu
VFA1_Scer
VHR1_Scer
VMA13_Seu
VMA22_Scer
VPS15_Scer
VPS25_Scer
VPS29_Scer
VPS33_Scer
VPS36_Scer
VPS45_Seu
VPS54_Seu
VPS64_Seu
WHI3_Seu
XDJ1_Seu
XPT1_Seu
YAP1802_Scer
YAR1_Seu
YAT1_Seu
YBR062C_Scer
YBR126W-A_Scer
YBR242W_Scer
YBR287W_Scer
YCH1_Scer
YCR016W_Scer
YCR043C_Scer
YCR087C-A_Scer
YCR090C_Scer
YCR100C_Scer
YDL085C-A_Scer
YDL144C_Scer
YDL183C_Scer
YDR262W_Scer
YDR391C_Scer
YDR476C_Scer
YEA6_Seu
YER134C_Scer
YFH1_Seu
YFH1_Scer
YFH7_Seu
YFH7_Scer
YGK1_Scer
YGL185C_Scer
YGL242C_Scer
YGR017W_Scer
YGR067C_Scer
YGR111W_Scer
YGR250C_Scer
YHR033W_Scer
YHR122W_Scer
YHR127W_Scer
YIF1_Seu
YIF1_Scer
YIM1_Scer
YIP1_Seu
YIP4_Scer
YIP5_Seu
YIR035C_Scer
YJR142W_Scer
YJR149W_Scer
YJU2_Scer
YJU3_Seu
YKL068W-A_Scer
YKL069W_Scer
YKT6_Seu
YKT6_Scer
YLF2_Scer
YLH47_Scer
YLR031W_Scer
YLR108C_Scer
YLR118C_Scer
YLR307C-A_Scer
YLR345W_Scer
YME1_Scer
YME2_Seu
YMR087W_Scer
YMR206W_Scer
YMR310C_Scer
YNL035C_Scer
YNL108C_Scer
YNL122C_Scer
YNL247W_Scer
YNR040W_Scer
YNR066C_Scer
YOR111W_Scer
YOR376W_Scer
YPK1_Seu
YPL067C_Scer
YPL199C_Scer
YPL229W_Scer
YPP1_Scer
YPQ1_Scer
YPR011C_Scer
YPR097W_Scer
YPR114W_Scer
YPS1_Scer
YPT10_Scer
YPT35_Scer
YPT52_Seu
YRB1_Seu
YRB1_Scer
YRO2_Seu
YRO2_Scer
YTM1_Scer
YUH1_Scer
ZDS1_Scer
ZIM17_Seu
ZNG1_Scer

## Sheet: Suppl_Table_S3c
Supplementary Table S3c: Gene-set enrichment analysis based on differential expression analysis for strain S. pastorianus Nr. 42.3c
Enrichments with an FDR < 0.05 are shown.
Category	GeneSet	Description	Normalized enrichment score	FDR	Size of gene set	Number of enriched genes	Enriched genes
GO biological process	GO:0006518	Peptide metabolic process	1.90968	0.00371126	279	57	FRS1;GRX2;GUS1;HTS1;HYP2;KRS1;MMF1;MRPL37;RPL10;RPL16B;RPL17A;RPL25;RPL26B;RPL27B;RPL28;RPL3;RPL31A;RPL32;RPL35A;RPL36A;RPL36B;RPL37A;RPL43B;RPL5;RPL6A;RPL6B;RPL7B;RPL8B;RPL9B;RPP0;RPP1B;RPP2A;RPP2B;RPS13;RPS15;RPS17A;RPS2;RPS20;RPS21A;RPS27A;RPS29A;RPS29B;RPS5;RPS7A;RPS7B;RPS9A;RPS9B;RSM24;SNF1;SUI1;SUP35;TEF4;TIF34;TIF35;YDR341C;YEF3;YHR020W
GO biological process	GO:0043604	Amide biosynthetic process	1.80775	0.00989668	295	71	ACS1;ACS2;CAR1;CPA2;FRS1;GUS1;HTS1;HYP2;KRS1;MMF1;MRPL37;MRPL6;ORM2;PDA1;PDB1;RPL10;RPL16B;RPL17A;RPL25;RPL26B;RPL27B;RPL28;RPL3;RPL30;RPL31A;RPL32;RPL35A;RPL36A;RPL36B;RPL37A;RPL43B;RPL5;RPL6A;RPL6B;RPL7B;RPL8B;RPL9A;RPL9B;RPP0;RPP1B;RPP2A;RPP2B;RPS13;RPS15;RPS17A;RPS2;RPS20;RPS21A;RPS27A;RPS29A;RPS29B;RPS5;RPS7A;RPS7B;RPS9A;RPS9B;RSM24;SBP1;SCD6;SNF1;SUI1;SUP35;TEF4;TIF34;TIF35;TMA20;TMA7;URA2;…
GO biological process	GO:1901615	Organic hydroxy compound metabolic process	1.71744	0.0293808	92	16	ADH1;ADH2;ADH3;ALD4;ALD6;BDH1;CYB2;DLD1;ERG2;ERG3;ERG6;GUT1;GUT2;INO1;MCR1;RKI1
GO biological process	GO:0072524	Pyridine-containing compound metabolic process	1.68743	0.0342673	70	26	ADH1;ADH2;ADH3;ALD4;ALD6;FBA1;GCR1;GLK1;GND1;GPD1;GPM1;GUT2;HXK1;HXK2;IDP1;IDP2;NDE1;NPT1;PDA1;PDB1;PFK2;PGK1;POF1;RKI1;TDH3;TPI1
GO biological process	GO:0022613	Ribonucleoprotein complex biogenesis	1.7226	0.0356693	280	42	GLC7;LCP5;LRP1;LSM6;LSM7;NIP7;NUG1;RLP7;RPA14;RPB8;RPL10;RPL17A;RPL25;RPL26B;RPL3;RPL35A;RPL37A;RPL5;RPL6A;RPL6B;RPL7B;RPL8B;RPP0;RPS13;RPS15;RPS17A;RPS2;RPS20;RPS21A;RPS27A;RPS5;RPS7A;RPS7B;RPS9A;RPS9B;RRP14;SUI1;TAH1;TIF34;TIF35;YAR1;YVH1
GO cellular component	GO:0044445	Cytosolic part	2.35952	0	117	50	CCT4;FAS1;FAS2;MAP1;NFS1;PRE2;RLP7;RPL10;RPL16B;RPL17A;RPL25;RPL26B;RPL27B;RPL28;RPL3;RPL31A;RPL32;RPL35A;RPL36A;RPL36B;RPL37A;RPL43B;RPL5;RPL6A;RPL6B;RPL7B;RPL8B;RPL9B;RPN5;RPP0;RPP1B;RPP2A;RPP2B;RPS13;RPS15;RPS17A;RPS2;RPS20;RPS21A;RPS27A;RPS29A;RPS29B;RPS5;RPS7A;RPS7B;RPS9A;RPS9B;RRP14;TCP1;YEF3
GO cellular component	GO:0005840	Ribosome	2.22626	0	146	46	MAP1;MRPL37;RLP7;RPL10;RPL16B;RPL17A;RPL25;RPL26B;RPL27B;RPL28;RPL3;RPL31A;RPL32;RPL35A;RPL36A;RPL36B;RPL37A;RPL43B;RPL5;RPL6A;RPL6B;RPL7B;RPL8B;RPL9B;RPP0;RPP1B;RPP2A;RPP2B;RPS13;RPS15;RPS17A;RPS2;RPS20;RPS21A;RPS27A;RPS29A;RPS29B;RPS5;RPS7A;RPS7B;RPS9A;RPS9B;RRP14;RSM24;TEF4;YEF3
GO cellular component	GO:0030684	Preribosome	1.85354	0.00153454	89	14	LCP5;NIP7;NUG1;RLP7;RPL17A;RPL25;RPL27B;RPL35A;RPL37A;RPS2;RPS7A;RPS7B;RPS9A;RPS9B
GO cellular component	GO:0034399	Nuclear periphery	1.73494	0.00949496	20	4	CDC21;COF1;MDH2;QCR6
GO molecular function	GO:0005198	Structural molecule activity	1.90347	0.00371423	189	42	MRPL37;RLP7;RPL10;RPL16B;RPL17A;RPL25;RPL26B;RPL27B;RPL28;RPL3;RPL31A;RPL32;RPL35A;RPL36A;RPL36B;RPL37A;RPL43B;RPL5;RPL6A;RPL6B;RPL7B;RPL8B;RPL9B;RPP0;RPP1B;RPP2A;RPP2B;RPS13;RPS15;RPS17A;RPS2;RPS20;RPS21A;RPS27A;RPS29A;RPS29B;RPS5;RPS7A;RPS7B;RPS9A;RPS9B;RSM24
GO molecular function	GO:0046914	Transition metal ion binding	1.86252	0.00519992	82	16	ADH1;ADH2;ADH3;BDH1;COX4;ERG3;FBA1;GLT1;HEM2;HIS4;OLE1;RPS29A;RPS29B;SOD1;TRR1;ZIM17
KEGG pathways	sce03010	Ribosome	2.33899	0	74	43	MRPL6;RLP7;RPL10;RPL16B;RPL17A;RPL25;RPL26B;RPL27B;RPL28;RPL3;RPL30;RPL31A;RPL32;RPL35A;RPL36A;RPL36B;RPL37A;RPL43B;RPL5;RPL6A;RPL6B;RPL7B;RPL8B;RPL9B;RPP0;RPP1B;RPP2A;RPP2B;RPS13;RPS15;RPS17A;RPS2;RPS20;RPS21A;RPS27A;RPS29A;RPS29B;RPS4B;RPS5;RPS7A;RPS7B;RPS9A;RPS9B
KEGG pathways	sce01230	Biosynthesis of amino acids	1.7667	0.0251091	103	29	ALT1;ARG4;ARO4;ARO8;CAR1;FBA1;GLT1;GPM1;HIS1;HIS4;IDP2;ILV2;ILV3;ILV5;LEU2;LEU4;LYS1;LYS2;LYS21;MET6;PFK2;PGK1;PRS1;PRS4;RKI1;SAM2;TDH3;THR1;TRP5
KEGG pathways	sce01110	Biosynthesis of secondary metabolites	1.73303	0.027458	233	62	ACS1;ACS2;ADE1;ADE13;ADH1;ADH2;ADH3;ADH6;AGX1;ALD4;ALD6;ALE1;ARG4;ARO4;ARO8;CAR1;CAR2;ERG10;ERG3;ERG6;FBA1;FBP1;GCV3;GLK1;GLT1;GND1;GPM1;GUS1;GUT2;HEM2;HIS1;HIS4;HMG1;HXK1;HXK2;ICL1;IDP2;ILV2;ILV3;ILV5;IMD3;LEU2;LEU4;LPD1;LYS1;LYS2;MDH2;MET6;MLS1;PCK1;PDA1;PFK2;PGK1;PRS1;PRS4;RKI1;SAM2;SAM4;SEC53;TDH3;THR1;TRP5
KEGG pathways	sce01130	Biosynthesis of antibiotics	1.77604	0.0309814	180	56	ACS1;ACS2;ADE1;ADE13;ADH1;ADH2;ADH3;ADH6;ADK2;AGX1;ALD4;ALD6;ARG4;ARO4;ARO8;CAR1;CAR2;ERG10;ERG2;ERG3;ERG6;ERG8;FBA1;FBP1;GCV3;GLK1;GLT1;GND1;GPM1;HMG1;HXK1;HXK2;IDP1;IDP2;ILV2;ILV3;ILV5;INO1;LPD1;LYS1;LYS2;LYS21;MDH2;MET3;PCK1;PDA1;PDB1;PFK2;PGK1;PRS1;PRS4;RKI1;SEC53;TDH3;TRP5;YML082W
KEGG pathways	sce00010	Glycolysis / Gluconeogenesis	1.73855	0.0309814	45	21	ACS1;ACS2;ADH1;ADH2;ADH3;ADH6;ALD4;ALD6;FBA1;FBP1;GLK1;GPM1;HXK1;HXK2;LPD1;PCK1;PDA1;PDB1;PFK2;PGK1;TDH3
KEGG pathways	sce00250	Alanine, aspartate and glutamate metabolism	1.68666	0.041511	24	9	ADE13;AGX1;ALT1;ARG4;CPA2;GDH2;GLT1;UGA1;URA2

## Sheet: Suppl_Table_S3d
Supplementary Table S3d: Differential expression analysis for strain S. pastorianus Nr. 42.
Differential expression analysis performed using limma version 3.63.2 (Ritchie et al. 2015). Adjusted (p.adj) and unadjusted (p) p-value are shown. Proteins homologs are indicated by their respective parental strains (_Scer – Saccharomyces cerevisiae; _Seu – Saccharomyces eubayanus).
Gene_name	log2FC (Zn/CTR)	p	p.adj
VEL1_Scer	-7.29575	5.2275e-12	1.85053e-08
ZRT1_Scer	-6.42804	1.45748e-09	2.45753e-07
DI49_0863_Seu	-5.54336	2.01512e-09	3.10154e-07
RIM4_Seu	-5.23653	8.02135e-08	3.42115e-06
SPS100_Seu	-4.67086	4.8344e-09	5.90074e-07
YJL045W_Scer	-4.22766	1.49337e-07	4.88727e-06
GIR2_Scer	-3.83996	6.66746e-10	1.68788e-07
RIM4_Scer	-3.61819	1.10879e-06	1.6492e-05
GRE1_Seu	-3.41981	1.40917e-10	7.12636e-08
ALD3_Scer	-3.38139	3.53723e-10	1.25218e-07
LAP3_Scer	-3.34097	1.01564e-09	2.11493e-07
CTT1_Seu	-3.21532	2.76728e-08	1.74932e-06
SSA4_Scer	-3.14506	8.59955e-10	1.90265e-07
HSP26_Seu	-3.04167	6.23956e-10	1.68788e-07
CTT1_Scer	-3.00817	1.25038e-07	4.63755e-06
ERG1_Scer	-3.00403	4.36683e-08	2.14702e-06
RTC3_Seu	-2.94105	3.19227e-08	1.85149e-06
SFB2_Scer	-2.90688	2.41614e-08	1.65341e-06
DI49_1594_Seu	-2.82875	7.62923e-07	1.34058e-05
CTA1_Seu	-2.75419	9.80285e-08	3.85579e-06
DI49_4774_Seu	-2.65485	1.25314e-06	1.78157e-05
HEM13_Seu	-2.64667	1.20061e-09	2.3612e-07
UTR2_Scer	-2.64412	4.26602e-07	9.32205e-06
CIT2_Scer	-2.56355	4.01549e-08	2.03069e-06
GID7_Seu	-2.5412	2.77356e-06	3.0587e-05
YIL077C_Scer	-2.53373	3.3453e-07	8.00159e-06
VID28_Scer	-2.46148	2.16621e-06	2.5766e-05
YKL050C_Scer	-2.41308	3.66104e-05	0.000185409
UTR2_Seu	-2.39488	1.39601e-05	9.03452e-05
RSC3_Scer	-2.39066	2.52113e-05	0.000139887
PRC1_Scer	-2.35552	6.4878e-06	5.36237e-05
GSY2_Scer	-2.35334	1.94599e-09	3.10154e-07
MIC10_Scer	-2.33618	1.38691e-06	1.88833e-05
TPS1_Seu	-2.29396	8.4739e-08	3.52913e-06
RPB5_Seu	-2.26329	1.45331e-07	4.8535e-06
DLD3_Scer	-2.22612	0.00110996	0.00278282
DI49_4232_Seu	-2.22487	9.78512e-07	1.5499e-05
SLM5_Seu	-2.20256	2.01885e-05	0.000118297
KAP114_Scer	-2.19091	4.81841e-05	0.000227018
ZRT3_Scer	-2.18571	3.5034e-05	0.00017948
MVP1_Seu	-2.18565	0.000742161	0.00200707
DI49_4236_Seu	-2.18045	9.20073e-07	1.48724e-05
RBA50_Seu	-2.14396	0.00568889	0.0109807
UIP4_Scer	-2.11901	6.22436e-09	6.48066e-07
URA10_Scer	-2.09686	3.27119e-08	1.85149e-06
DI49_1265_Seu	-2.06857	1.27323e-06	1.79571e-05
OCT1_Scer	-2.05669	7.95412e-07	1.3575e-05
CAC2_Scer	-2.02934	1.33345e-06	1.84391e-05
ATP10_Scer	-2.02426	1.03244e-06	1.58596e-05
TSA1_Seu	-2.00261	1.44236e-07	4.8535e-06
FMS1_Seu	-1.99385	2.14715e-08	1.52018e-06
GIP4_Scer	-1.98326	2.14886e-05	0.000124297
AVT1_Seu	-1.97926	6.23758e-07	1.20661e-05
INN1_Seu	-1.97651	4.49076e-06	4.27347e-05
PTP1_Seu	-1.96492	1.27047e-08	1.0527e-06
HCA4_Seu	-1.94764	2.8827e-05	0.000155088
TIM11_Seu	-1.94427	1.00439e-07	3.90718e-06
SSA3_Scer	-1.94379	6.97822e-07	1.26035e-05
PYK2_Scer	-1.93975	2.10205e-05	0.000122389
WTM2_Scer	-1.91059	0.000108252	0.000421111
FAA1_Scer	-1.90053	3.28525e-06	3.41049e-05
RTS3_Seu	-1.87831	9.22759e-06	6.73519e-05
NAB2_Scer	-1.87617	4.50305e-06	4.27367e-05
SHE4_Scer	-1.87083	4.56737e-06	4.31159e-05
PRB1_Scer	-1.86828	6.33619e-05	0.000281432
COQ9_Scer	-1.85857	2.25284e-07	6.15544e-06
NPC2_Scer	-1.85514	3.54697e-08	1.85149e-06
WHI3_Scer	-1.84804	3.68198e-05	0.000186203
FMP21_Seu	-1.84323	1.878e-08	1.38503e-06
SOL3_Scer	-1.83841	2.42874e-08	1.65341e-06
DI49_3751_Seu	-1.83207	1.41959e-06	1.91808e-05
XYL2_Scer	-1.81612	5.115e-07	1.0974e-05
TGL3_Scer	-1.81383	3.53178e-06	3.63445e-05
RFA2_Scer	-1.80567	0.00232898	0.00511134
SFT2_Scer	-1.80097	2.53509e-07	6.64756e-06
DI49_2087_Seu	-1.80093	1.3565e-06	1.86124e-05
SNA4_Seu	-1.80086	0.00262093	0.00566428
CRS5_Seu	-1.76183	2.55169e-06	2.88594e-05
SSA4_Seu	-1.7523	0.000183169	0.00064455
EGO2_Scer	-1.75209	4.26922e-06	4.15193e-05
IDP3_Scer	-1.74381	4.34314e-05	0.000211773
PAR32_Seu	-1.73902	1.67439e-07	5.19942e-06
CYT1_Seu	-1.7235	7.90553e-06	6.03137e-05
MPC3_Scer	-1.72257	3.47613e-08	1.85149e-06
DI49_3522_Seu	-1.71813	7.9795e-05	0.000333894
YLR179C_Scer	-1.71639	2.49453e-08	1.66337e-06
GET4_Scer	-1.71331	3.4332e-07	8.10234e-06
DI49_3229_Seu	-1.71265	2.2751e-05	0.000129692
MRM1_Scer	-1.70545	0.000154976	0.000565581
FMP45_Seu	-1.70144	1.36321e-07	4.73113e-06
RPA34_Scer	-1.70078	4.60799e-05	0.000220436
UGP1_Seu	-1.69829	7.76047e-07	1.34282e-05
DI49_3296_Seu	-1.69538	1.03744e-06	1.58596e-05
BCS1_Scer	-1.69406	1.28351e-05	8.5246e-05
NTH2_Seu	-1.6902	0.000277598	0.000887711
DI49_2815_Seu	-1.68337	7.73434e-05	0.000326725
DI49_2092_Seu	-1.68026	3.2224e-08	1.85149e-06
MCM7_Scer	-1.67318	1.62106e-05	0.000101567
SEG1_Seu	-1.66766	7.45864e-08	3.21995e-06
SEC62_Seu	-1.66544	3.13363e-08	1.85149e-06
ADI1_Seu	-1.66388	3.94838e-08	2.02569e-06
TSC10_Seu	-1.6636	7.30023e-05	0.000312112
TRS120_Seu	-1.66329	6.93729e-05	0.000300271
GYP7_Scer	-1.66313	1.09638e-05	7.64012e-05
GCD6_Scer	-1.66295	7.93393e-05	0.00033238
YPR063C_Scer	-1.6594	6.89875e-07	1.25239e-05
DUT1_Scer	-1.65331	2.23896e-07	6.15544e-06
HSP26_Scer	-1.65188	8.86268e-07	1.44658e-05
SWI1_Seu	-1.62989	9.6446e-05	0.00038886
GSH1_Scer	-1.62362	4.91641e-08	2.32055e-06
RPB2_Seu	-1.62117	1.17405e-05	7.97723e-05
ALD2_Scer	-1.61938	0.000141278	0.000523144
MGR1_Scer	-1.61342	4.82055e-06	4.42092e-05
GDH3_Seu	-1.60624	9.77993e-08	3.85579e-06
SAW1_Seu	-1.60146	0.00064682	0.00179166
MSC3_Scer	-1.59931	1.06664e-07	4.10425e-06
YGR130C_Scer	-1.59302	2.55599e-08	1.66337e-06
VTI1_Scer	-1.59207	1.04234e-06	1.58596e-05
TRM3_Seu	-1.59124	3.99231e-06	3.95876e-05
PHO8_Scer	-1.59058	2.50177e-05	0.000139031
PHO4_Scer	-1.58469	0.000261777	0.000845522
UPS3_Seu	-1.57582	3.79492e-05	0.000190824
ALG5_Scer	-1.57427	0.000283724	0.000902411
ATG21_Seu	-1.57103	2.21929e-07	6.15544e-06
RAD52_Seu	-1.56925	1.11569e-06	1.65253e-05
YMR147W_Scer	-1.5687	3.51849e-07	8.24865e-06
DAL1_Scer	-1.56828	0.000208166	0.000709246
SWI6_Seu	-1.56727	6.05659e-06	5.06863e-05
ISN1_Scer	-1.56685	2.00091e-05	0.000117466
ATG7_Scer	-1.56521	8.71346e-06	6.50752e-05
TSC10_Scer	-1.56442	2.12617e-07	6.06986e-06
PET10_Scer	-1.56177	6.01999e-07	1.18393e-05
KKQ8_Seu	-1.55699	0.0597692	0.0862899
POP1_Scer	-1.55685	0.000344778	0.00106409
RTT103_Seu	-1.5534	7.05974e-07	1.2686e-05
ARG3_Scer	-1.55264	1.32343e-05	8.69757e-05
PRC1_Seu	-1.54869	1.04387e-06	1.58596e-05
MET5_Seu	-1.54481	1.36149e-07	4.73113e-06
GRX8_Scer	-1.53664	3.06739e-05	0.000161826
NQM1_Scer	-1.53091	6.86006e-07	1.25239e-05
MTC4_Scer	-1.52531	1.86128e-06	2.30382e-05
APE3_Seu	-1.52478	1.23786e-05	8.26797e-05
SUR7_Scer	-1.52375	9.1968e-06	6.73519e-05
SGF29_Seu	-1.52203	0.000284958	0.000905522
URA5_Seu	-1.52184	0.000213534	0.000721979
YCR051W_Scer	-1.5207	7.00971e-06	5.59825e-05
HEM13_Scer	-1.51486	0.00275165	0.00587151
ERC1_Seu	-1.50989	2.16746e-05	0.000124964
SRB2_Scer	-1.50855	1.93495e-05	0.000114736
POB3_Scer	-1.50832	1.59783e-06	2.05685e-05
ITC1_Scer	-1.5025	9.981e-06	7.18145e-05
TRX1_Seu	-1.49947	2.38726e-05	0.000134354
HEF3_Scer	-1.49725	3.15278e-08	1.85149e-06
NAB2_Seu	-1.48876	6.69085e-06	5.46624e-05
MED10_Seu	-1.48777	1.47133e-06	1.96548e-05
ALY2_Scer	-1.48162	2.09196e-06	2.52069e-05
DI49_2624_Seu	-1.4815	2.02943e-06	2.49451e-05
VPS70_Scer	-1.47678	4.39887e-05	0.000213608
ATG42_Scer	-1.47481	0.00166766	0.00386446
DI49_3578_Seu	-1.473	0.000454118	0.001343
SCO1_Seu	-1.46991	5.87458e-08	2.63241e-06
ATG22_Seu	-1.46952	1.00702e-05	7.20112e-05
DI49_1865_Seu	-1.46386	3.84829e-06	3.90343e-05
CBP4_Scer	-1.4619	4.14404e-07	9.22635e-06
GIP2_Seu	-1.4594	3.94468e-05	0.000196679
LIP5_Scer	-1.45786	9.09338e-05	0.000372576
DPP1_Scer	-1.45594	3.42237e-05	0.000176093
ADH4_Scer	-1.45505	0.000138728	0.00051586
CRP1_Scer	-1.45408	2.47387e-07	6.5846e-06
SSA2_Scer	-1.44889	1.39012e-05	9.01288e-05
PDC6_Scer	-1.44017	5.8522e-07	1.16387e-05
TPS1_Scer	-1.44004	1.37892e-07	4.73919e-06
NPC2_Seu	-1.43838	3.67734e-07	8.50835e-06
VID27_Seu	-1.43745	7.99643e-07	1.3575e-05
AZF1_Scer	-1.4354	3.04833e-05	0.000161302
GRE1_Scer	-1.43366	1.47987e-06	1.96945e-05
GCV1_Scer	-1.43353	1.346e-07	4.73113e-06
DI49_5243_Seu	-1.43352	9.78704e-08	3.85579e-06
YPT32_Scer	-1.42856	5.53265e-06	4.84534e-05
MSC3_Seu	-1.42318	2.1982e-07	6.15544e-06
EHD3_Seu	-1.41131	5.3586e-07	1.12245e-05
CYC3_Scer	-1.41122	1.12647e-06	1.65465e-05
GLG2_Scer	-1.40932	1.05955e-05	7.48667e-05
YPI1_Seu	-1.40829	3.76107e-05	0.000189391
TSA1_Scer	-1.40671	1.0747e-06	1.61891e-05
ALG13_Scer	-1.40054	0.00246878	0.00538145
SDC1_Seu	-1.39602	5.71645e-06	4.93567e-05
ZRG17_Scer	-1.39428	7.2394e-06	5.70168e-05
HTD2_Scer	-1.39401	1.31237e-06	1.83629e-05
PRP19_Scer	-1.39317	5.52802e-07	1.1444e-05
TAL1_Scer	-1.39003	7.22601e-08	3.16864e-06
SNF7_Scer	-1.38723	3.41991e-07	8.10234e-06
SMF3_Seu	-1.38433	2.84993e-06	3.0992e-05
NCR1_Seu	-1.37999	5.99972e-06	5.05691e-05
YBT1_Seu	-1.37862	6.59362e-07	1.23499e-05
GOS1_Seu	-1.37648	3.9902e-05	0.000198389
ECT1_Scer	-1.3758	0.000537541	0.00154707
FMP10_Scer	-1.37385	7.68247e-07	1.34058e-05
CYC3_Seu	-1.373	3.16354e-05	0.000165859
PRB1_Seu	-1.36755	2.02467e-07	5.92341e-06
LAS17_Scer	-1.36688	1.14088e-06	1.66202e-05
NUP100_Seu	-1.36351	4.66957e-05	0.00022278
YGR125W_Scer	-1.36309	1.32675e-05	8.69757e-05
ACO1_Seu	-1.36189	1.00225e-05	7.19666e-05
GIP3_Seu	-1.36151	0.00378323	0.00771465
ELP4_Seu	-1.35792	0.00060968	0.00170614
CHS3_Seu	-1.35582	0.000208017	0.000709246
YDL124W_Scer	-1.35251	8.034e-07	1.3575e-05
STU1_Scer	-1.35234	2.55807e-05	0.000140833
VHS3_Scer	-1.34748	7.06881e-06	5.61067e-05
SNF7_Seu	-1.34311	8.07483e-06	6.12097e-05
LYS4_Scer	-1.33858	6.69808e-07	1.23735e-05
SYG1_Scer	-1.3373	7.96003e-06	6.05678e-05
SEG1_Scer	-1.33589	4.56082e-07	9.8447e-06
PGM2_Scer	-1.33483	2.15513e-07	6.10333e-06
PHO88_Scer	-1.33376	1.1725e-05	7.97723e-05
PAN1_Seu	-1.33143	0.000861141	0.00226481
LYS4_Seu	-1.32621	1.39973e-07	4.76447e-06
ROK1_Seu	-1.32499	0.00210635	0.00468666
RVB1_Seu	-1.32419	1.50484e-07	4.88727e-06
TAF9_Seu	-1.32332	1.79244e-05	0.000109024
XYL2_Seu	-1.32071	1.28866e-07	4.70293e-06
DI49_5315_Seu	-1.32007	3.98554e-06	3.95876e-05
MPM1_Seu	-1.31999	1.545e-07	4.91718e-06
DI49_3674_Seu	-1.31752	6.98441e-06	5.59385e-05
LSC1_Seu	-1.31461	9.80726e-07	1.5499e-05
DI49_1675_Seu	-1.31283	4.69332e-05	0.000223075
YHR045W_Scer	-1.31241	5.79214e-06	4.96711e-05
PRX1_Scer	-1.30662	3.0402e-06	3.23193e-05
COQ3_Scer	-1.30469	2.33732e-05	0.000132364
RRD2_Scer	-1.30183	0.00027635	0.000885321
PKH1_Scer	-1.30127	1.41599e-05	9.1304e-05
IRC21_Scer	-1.29582	1.79837e-05	0.000109048
CAB1_Scer	-1.29531	3.64286e-05	0.000184752
RCN2_Scer	-1.29418	7.97305e-06	6.05678e-05
APP1_Scer	-1.29401	1.71876e-06	2.16527e-05
FMP43_Seu	-1.29088	0.00189208	0.00428533
DPB4_Seu	-1.28909	1.82941e-05	0.00011008
YRA2_Seu	-1.2884	1.59202e-06	2.05685e-05
FUR1_Scer	-1.28558	0.00191756	0.00433471
VAC8_Seu	-1.28506	6.43344e-07	1.21972e-05
PAN5_Seu	-1.28411	0.0234263	0.0376438
YLR050C_Scer	-1.28335	0.00384527	0.00781129
AIM9_Seu	-1.28148	2.05343e-06	2.5066e-05
SSO2_Seu	-1.27979	5.23741e-07	1.11021e-05
CRZ1_Seu	-1.27962	0.00088797	0.00232158
AIM3_Scer	-1.27953	7.1291e-07	1.2746e-05
MTR2_Scer	-1.27938	4.69062e-06	4.36968e-05
YLR407W_Scer	-1.27609	0.000336498	0.00104126
GPM2_Scer	-1.2758	6.43452e-05	0.000283574
DI49_3763_Seu	-1.27526	0.000446483	0.00132596
DID2_Scer	-1.27524	2.86894e-07	7.0528e-06
PPX1_Seu	-1.27389	0.000162627	0.000585656
STE23_Scer	-1.27366	2.98267e-06	3.19959e-05
IDS2_Seu	-1.26756	5.43995e-05	0.000247207
APD1_Seu	-1.26544	5.16362e-05	0.000238197
SPO14_Seu	-1.26072	4.68704e-05	0.000223075
RRP42_Scer	-1.26059	5.14904e-07	1.09805e-05
GPP2_Scer	-1.25272	4.06447e-07	9.10648e-06
YCF1_Seu	-1.25098	9.81594e-05	0.00039442
NUP53_Seu	-1.24746	0.00016695	0.000597578
DGA1_Scer	-1.24669	0.000163966	0.000589278
GAD1_Scer	-1.2459	6.17912e-07	1.20236e-05
STR3_Scer	-1.24559	0.000328415	0.00102071
POS5_Seu	-1.23934	1.00222e-06	1.57682e-05
POM152_Seu	-1.23884	0.000215465	0.000725738
NHP10_Seu	-1.23854	0.00188311	0.00427321
IST2_Seu	-1.23853	0.00230861	0.00507292
PPN1_Scer	-1.23824	5.11315e-06	4.62059e-05
NDE2_Scer	-1.23818	1.55852e-06	2.02093e-05
MCM4_Seu	-1.23324	1.36459e-05	8.87986e-05
MRPL8_Scer	-1.23067	3.41581e-05	0.000176011
YCF1_Scer	-1.23037	6.54279e-07	1.23199e-05
RFC3_Scer	-1.22949	0.000103936	0.00040927
RVS161_Seu	-1.22925	6.74787e-06	5.46624e-05
RMD1_Scer	-1.22891	1.71389e-06	2.16527e-05
CPS1_Scer	-1.22785	9.24888e-05	0.000376905
SSA2_Seu	-1.22731	1.75686e-07	5.40807e-06
MET7_Scer	-1.22719	3.24986e-06	3.38368e-05
ARA2_Scer	-1.22552	9.57501e-07	1.53374e-05
CNB1_Scer	-1.22542	5.58327e-05	0.00025178
IBA57_Seu	-1.22435	9.38601e-05	0.000380601
MNN5_Scer	-1.22404	2.67797e-05	0.000146749
UFD4_Scer	-1.22351	4.43778e-05	0.000214321
MSS51_Scer	-1.22306	1.47665e-05	9.41563e-05
YIA6_Scer	-1.22257	0.00127226	0.00309327
DNF1_Scer	-1.22191	2.85033e-05	0.000153579
YTA7_Scer	-1.22167	7.79837e-06	5.97537e-05
SWP1_Scer	-1.22076	5.32136e-05	0.000242561
DI49_5478_Seu	-1.21858	0.000124744	0.000473307
SLM5_Scer	-1.21833	0.00127968	0.00309643
LSC1_Scer	-1.21769	3.72473e-07	8.56205e-06
ARI1_Scer	-1.2098	3.74692e-05	0.000189217
PHB2_Seu	-1.20852	2.0877e-07	6.00851e-06
YTA7_Seu	-1.20708	3.39008e-05	0.000175196
DBP5_Seu	-1.20553	0.000174689	0.000619017
CUS2_Scer	-1.20145	0.00042213	0.00126854
COA1_Seu	-1.20138	7.17048e-07	1.27555e-05
MFT1_Seu	-1.19891	6.55211e-05	0.000286706
CBP4_Seu	-1.19875	1.74442e-05	0.000107209
SER3_Scer	-1.19836	2.63295e-05	0.000144506
CCP1_Scer	-1.19804	3.98642e-06	3.95876e-05
PUS1_Scer	-1.19441	0.00101704	0.00259389
HEK2_Scer	-1.19266	1.45503e-06	1.95106e-05
TUP1_Scer	-1.19123	5.28075e-07	1.11273e-05
NAT1_Seu	-1.18977	4.34768e-06	4.18228e-05
MGR1_Seu	-1.1892	1.07658e-05	7.5677e-05
MRP20_Seu	-1.18858	0.000161468	0.000582075
ALO1_Seu	-1.1877	4.8326e-05	0.00022719
DI49_3807_Seu	-1.18555	4.34379e-06	4.18228e-05
ATP14_Seu	-1.18507	1.49656e-06	1.97942e-05
SKI7_Scer	-1.18465	0.000156374	0.000568341
UBC1_Seu	-1.18411	5.4272e-06	4.77917e-05
NMT1_Scer	-1.18303	0.000201056	0.000691034
NAS2_Scer	-1.18195	2.70691e-05	0.000147877
FMP10_Seu	-1.18171	6.00959e-05	0.00026883
HER1_Seu	-1.18044	6.60995e-05	0.000288168
VTI1_Seu	-1.18009	1.02707e-05	7.31556e-05
SPG4_Seu	-1.17603	1.35825e-05	8.86901e-05
SDH1_Seu	-1.17518	3.9364e-05	0.000196679
SCS2_Scer	-1.17252	1.2878e-06	1.80905e-05
GAC1_Scer	-1.17215	1.12241e-05	7.76044e-05
MRPS35_Seu	-1.17184	0.000127749	0.000482122
MRP2_Seu	-1.17166	7.35735e-05	0.000313418
NGL3_Seu	-1.17043	4.69467e-05	0.000223075
RAD52_Scer	-1.16967	2.88042e-06	3.11415e-05
SPC34_Seu	-1.16953	0.00847273	0.0155246
EIS1_Scer	-1.16952	2.73733e-07	6.93098e-06
NPL4_Scer	-1.16844	6.8922e-06	5.54509e-05
KAE1_Scer	-1.16721	9.92482e-05	0.000397442
ARP3_Scer	-1.16677	5.55372e-05	0.000250767
PBN1_Scer	-1.1634	1.0809e-05	7.5677e-05
VAC8_Scer	-1.16112	1.35226e-06	1.86124e-05
ALO1_Scer	-1.16108	1.67273e-06	2.14546e-05
ETR1_Scer	-1.15952	2.43255e-07	6.57347e-06
END3_Scer	-1.15927	5.60097e-06	4.8836e-05
MRH4_Seu	-1.15684	0.000229066	0.000762116
QRI1_Scer	-1.15547	3.88439e-06	3.92878e-05
GCD10_Scer	-1.15542	9.25227e-05	0.000376905
EMI2_Scer	-1.15331	2.71991e-06	3.02783e-05
TSL1_Seu	-1.15287	5.50114e-07	1.1444e-05
MRPL27_Scer	-1.15283	1.22213e-05	8.20936e-05
MSN2_Scer	-1.15244	0.00193856	0.00436268
FIR1_Seu	-1.15166	0.000176702	0.000625526
PYK2_Seu	-1.15132	0.000283169	0.000901454
SMC3_Scer	-1.14874	4.81784e-06	4.42092e-05
PTC4_Seu	-1.14816	0.00143848	0.00340882
INP52_Scer	-1.14802	8.82844e-06	6.55192e-05
NUP133_Seu	-1.14559	1.78003e-06	2.22662e-05
HSP12_Seu	-1.14432	1.61662e-05	0.000101469
SNZ1_Seu	-1.14375	1.5989e-05	0.000100893
BMH2_Seu	-1.14356	0.000108109	0.000421018
AYR1_Scer	-1.14337	8.86746e-07	1.44658e-05
LCL3_Seu	-1.14141	0.00280952	0.0059698
MNR2_Scer	-1.14104	0.00162447	0.00378331
ETT1_Scer	-1.14017	0.00146098	0.00344651
DI49_0962_Seu	-1.1399	1.32302e-06	1.84006e-05
PEP3_Seu	-1.13836	0.00127319	0.0030934
VID22_Scer	-1.13648	0.000320303	0.000999044
GPI16_Seu	-1.13569	0.0280101	0.0439715
DI49_2869_Seu	-1.13562	1.5067e-05	9.55865e-05
PGA3_Scer	-1.13489	4.09927e-06	4.01978e-05
DI49_3797_Seu	-1.13425	0.00270237	0.00579079
GOS1_Scer	-1.13419	1.32177e-05	8.69757e-05
COX20_Scer	-1.13271	8.28686e-06	6.23465e-05
POX1_Scer	-1.13242	1.83287e-06	2.27661e-05
ATP7_Scer	-1.13197	2.10058e-06	2.52069e-05
PUF4_Seu	-1.13159	0.00121524	0.00298954
ALG1_Scer	-1.1291	5.23157e-06	4.66493e-05
GLG2_Seu	-1.12335	3.70355e-06	3.77826e-05
FMP52_Seu	-1.11894	1.67073e-05	0.000103943
ATP23_Seu	-1.11883	0.000133477	0.000499481
TRX2_Scer	-1.11747	3.13323e-05	0.000164809
DI49_5469_Seu	-1.11686	2.74822e-06	3.04736e-05
PAC10_Scer	-1.11644	2.78064e-05	0.000150974
RSM27_Seu	-1.11598	8.33441e-05	0.000346289
POM33_Seu	-1.11581	5.1721e-06	4.65884e-05
CSS1_Scer	-1.10977	0.00351073	0.00721097
DI49_0349_Seu	-1.10889	0.000121045	0.000462121
RSM26_Seu	-1.10603	6.74694e-06	5.46624e-05
MDL2_Scer	-1.10493	1.96724e-05	0.000116067
DOA1_Scer	-1.10492	4.90509e-06	4.46375e-05
AIR2_Scer	-1.10459	6.28022e-05	0.000279296
SDH3_Seu	-1.10331	6.43202e-05	0.000283574
SNU71_Seu	-1.09916	7.52151e-05	0.000319259
ETT1_Seu	-1.09751	0.000107448	0.000418905
DIP2_Seu	-1.09712	0.000159666	0.00057712
PKH1_Seu	-1.09638	6.02845e-06	5.06026e-05
GAB1_Seu	-1.09597	1.43322e-05	9.18793e-05
PHB2_Scer	-1.09461	3.97398e-06	3.95876e-05
RCF1_Scer	-1.09327	0.000363504	0.00111315
STU2_Scer	-1.09185	0.00241962	0.0052808
MRPS17_Scer	-1.08993	2.99621e-05	0.000159497
GIP3_Scer	-1.08973	0.000212732	0.000719953
FUB1_Scer	-1.08969	2.41577e-06	2.79472e-05
YFR006W_Scer	-1.0892	0.000449208	0.00133182
NAB6_Seu	-1.08888	2.19538e-05	0.000126163
DI49_2817_Seu	-1.08692	2.5312e-05	0.000140226
CBP3_Seu	-1.08645	1.18605e-05	8.01262e-05
UBP13_Scer	-1.08638	0.000524066	0.00151444
ECT1_Seu	-1.08635	3.20887e-05	0.00016705
SOL4_Scer	-1.08584	1.36505e-06	1.86575e-05
SDS24_Scer	-1.08569	5.94783e-06	5.0412e-05
KIN2_Seu	-1.08428	0.000735967	0.00199336
ECM30_Seu	-1.08212	0.00247339	0.00538818
SSH4_Scer	-1.08173	5.90662e-05	0.000264677
SAM37_Scer	-1.08111	4.70916e-05	0.000223165
COX20_Seu	-1.08053	2.49846e-05	0.000139031
ATP7_Seu	-1.0801	7.10053e-06	5.62323e-05
YET3_Scer	-1.07424	3.10471e-06	3.28079e-05
RSM23_Seu	-1.07313	1.10258e-05	7.66821e-05
INP54_Scer	-1.0718	3.4427e-05	0.000176626
PMT2_Scer	-1.07088	1.782e-05	0.000108763
FRM2_Seu	-1.07029	0.000768208	0.00205863
MRPL20_Scer	-1.06977	0.00141285	0.00336801
MED5_Seu	-1.06951	0.000207483	0.000708282
SDS22_Scer	-1.06805	0.000101608	0.000404605
MET10_Seu	-1.06631	7.31046e-06	5.72545e-05
IOC3_Scer	-1.0658	0.00061725	0.00172324
TRP5_Scer	-1.06448	6.44314e-07	1.21972e-05
FMP16_Scer	-1.06359	6.70391e-06	5.46624e-05
YOP1_Scer	-1.06297	4.81258e-06	4.42092e-05
EXG1_Scer	-1.06259	3.90601e-06	3.9394e-05
ERV25_Scer	-1.0597	7.7762e-07	1.34282e-05
RPT3_Scer	-1.05943	7.02153e-06	5.59825e-05
RTN2_Scer	-1.05835	2.61486e-06	2.93861e-05
CWC2_Seu	-1.05833	0.000859154	0.00226127
DBP1_Seu	-1.0557	6.72654e-05	0.000292171
RFC1_Seu	-1.05558	0.00124866	0.00304635
GTR2_Seu	-1.0538	7.1951e-06	5.68541e-05
TRM2_Seu	-1.05249	1.42735e-06	1.92122e-05
PHM7_Scer	-1.05182	3.24592e-06	3.38368e-05
GLO2_Seu	-1.05151	2.53915e-06	2.88095e-05
CUE4_Scer	-1.05033	0.000118051	0.000452274
ATP25_Scer	-1.04924	0.00473465	0.00935827
SRP21_Seu	-1.04894	8.3027e-05	0.000345377
YNL194C_Scer	-1.04745	2.75468e-06	3.04736e-05
FMP45_Scer	-1.04658	0.000149489	0.000547817
RER2_Scer	-1.04423	0.000615782	0.0017205
DI49_3105_Seu	-1.04409	4.60159e-05	0.000220428
MRPL35_Scer	-1.04317	4.87915e-05	0.000228166
DJP1_Seu	-1.04283	0.00175086	0.00401688
YGP1_Scer	-1.03914	4.42201e-05	0.000214199
TED1_Seu	-1.03907	2.24112e-05	0.000128167
CCP1_Seu	-1.03661	0.00053515	0.00154144
DFG5_Scer	-1.03416	0.000677545	0.00186509
RNR1_Seu	-1.03371	9.86195e-05	0.00039582
SIC1_Seu	-1.03296	0.000866649	0.00227592
HSP12_Scer	-1.03131	6.93847e-05	0.000300271
MDN1_Seu	-1.03089	4.80607e-06	4.42092e-05
DI49_4188_Seu	-1.02856	1.37642e-05	8.94039e-05
TIM13_Seu	-1.02828	8.76172e-06	6.52978e-05
ABP1_Scer	-1.02676	4.17872e-07	9.24541e-06
ATG23_Scer	-1.02569	0.000568511	0.00161649
GPG1_Scer	-1.02482	0.00103166	0.00262173
FPK1_Seu	-1.02308	4.95901e-05	0.000230682
ANR2_Scer	-1.02285	2.95205e-05	0.000157908
POR2_Scer	-1.02144	0.000128135	0.000483064
AVT1_Scer	-1.02039	4.37653e-05	0.000213107
TOF2_Scer	-1.0201	3.81625e-05	0.000191624
UGP1_Scer	-1.01916	1.60531e-05	0.000101087
CST6_Scer	-1.01853	3.1779e-06	3.32833e-05
TAF5_Scer	-1.01833	1.12502e-06	1.65465e-05
CPR2_Scer	-1.01761	4.98784e-05	0.000231718
DI49_4547_Seu	-1.01682	1.9892e-05	0.000117074
STT3_Seu	-1.01595	0.00127867	0.00309643
MRPL10_Seu	-1.01567	0.0646941	0.0924201
PPA2_Seu	-1.01504	6.0145e-05	0.00026883
PET123_Seu	-1.01326	0.0807189	0.111925
MRPL1_Seu	-1.0126	0.000466697	0.00137676
HSP10_Seu	-1.01221	7.30466e-06	5.72545e-05
ATG9_Scer	-1.00926	7.26652e-05	0.0003118
MON2_Seu	-1.00828	0.000392513	0.0011876
CCS1_Seu	-1.00783	8.13107e-05	0.000339834
APS1_Scer	-1.00581	0.000137695	0.000512555
HNT2_Seu	-1.00288	0.000514288	0.00148984
NUP1_Scer	-1.00025	8.16277e-05	0.000340757
VTC3_Scer	-0.997885	0.000423777	0.00127241
CYM1_Seu	-0.997249	6.21143e-05	0.000276584
RPN13_Scer	-0.995966	3.22804e-05	0.000167801
GDA1_Scer	-0.99145	0.00285838	0.00605184
GID7_Scer	-0.989442	0.000103668	0.000408701
YPL264C_Scer	-0.98924	0.000872735	0.00228681
MOS2_Seu	-0.987914	8.05296e-07	1.3575e-05
CDC14_Seu	-0.986691	5.54339e-06	4.84534e-05
YPI1_Scer	-0.98654	6.73059e-06	5.46624e-05
MNE1_Seu	-0.986125	0.000100159	0.000399734
MDM38_Seu	-0.983819	7.34761e-06	5.74184e-05
TRZ1_Scer	-0.983411	0.00012605	0.000476729
CUS1_Seu	-0.983211	0.000940543	0.00243031
MRPL4_Scer	-0.983014	5.51766e-05	0.000250096
RAM1_Scer	-0.981939	0.00167066	0.00386798
PTK1_Scer	-0.98177	0.000531072	0.00153219
IMG1_Scer	-0.981395	5.90064e-05	0.000264677
GRX1_Seu	-0.978391	0.00145838	0.00344636
HRR25_Scer	-0.977873	9.07528e-05	0.000372265
MGM101_Seu	-0.976602	2.39142e-05	0.000134375
PNC1_Seu	-0.976506	2.48974e-06	2.85233e-05
SPT8_Seu	-0.975085	1.58932e-05	0.000100467
GAS5_Scer	-0.975011	2.106e-05	0.000122417
TRP3_Scer	-0.974762	3.56111e-05	0.000181156
ECM29_Scer	-0.97348	2.3529e-06	2.7309e-05
ZRC1_Scer	-0.972918	5.17086e-05	0.000238197
CCT5_Seu	-0.97247	8.36442e-07	1.3967e-05
GGA1_Scer	-0.971174	1.42424e-05	9.15032e-05
ADP1_Seu	-0.968537	7.63283e-06	5.89961e-05
VNX1_Seu	-0.96754	0.00615749	0.011757
NUP53_Scer	-0.967081	1.90137e-05	0.000112934
NUP1_Seu	-0.966732	0.000177776	0.000628697
ACB1_Scer	-0.966456	6.58716e-05	0.000287719
UBP2_Seu	-0.96572	0.00286043	0.00605255
CIR1_Scer	-0.965127	5.11659e-06	4.62059e-05
RNA14_Seu	-0.964881	0.000160869	0.000580506
COQ4_Seu	-0.963544	2.25118e-06	2.63009e-05
NMA111_Scer	-0.962997	1.19944e-05	8.08767e-05
VMA2_Seu	-0.962977	1.23244e-06	1.75921e-05
HEM14_Scer	-0.96279	0.00119563	0.00294949
MDG1_Scer	-0.961373	3.16646e-06	3.32619e-05
YOS9_Scer	-0.961337	0.000343222	0.00106021
RPN8_Scer	-0.959008	0.00019103	0.000665596
PIN3_Seu	-0.95867	1.17943e-05	7.9984e-05
VPS17_Seu	-0.958174	7.16198e-05	0.000307687
DI49_4620_Seu	-0.956752	1.08171e-05	7.5677e-05
IGD1_Scer	-0.956609	0.000262359	0.000846629
PRX1_Seu	-0.95653	1.24776e-05	8.31839e-05
DEP1_Scer	-0.95566	0.000918287	0.00237975
QNS1_Scer	-0.954894	8.3632e-05	0.000347078
KAR2_Seu	-0.954224	1.60768e-05	0.000101087
NUP133_Scer	-0.953834	0.000241666	0.000795811
SLT2_Scer	-0.95359	1.45331e-05	9.28649e-05
YGL114W_Scer	-0.953126	0.000468849	0.00138186
VPS27_Scer	-0.952694	2.22302e-05	0.000127338
SGV1_Seu	-0.95169	1.07304e-05	7.56686e-05
NAM8_Scer	-0.949228	0.00340214	0.00703069
RPN6_Scer	-0.947222	9.67938e-06	6.99286e-05
NBA1_Scer	-0.94542	0.000741416	0.00200658
YCP4_Seu	-0.945038	3.34138e-05	0.000173184
MEU1_Scer	-0.944302	7.74153e-06	5.95761e-05
UTR4_Scer	-0.944112	0.0148676	0.0252187
EMC10_Scer	-0.944025	0.00104455	0.00264121
DI49_2541_Seu	-0.943688	6.12184e-06	5.08716e-05
COQ2_Scer	-0.942857	5.20102e-06	4.66493e-05
SEC27_Seu	-0.938736	1.1804e-06	1.69862e-05
PMC1_Scer	-0.93854	0.000321577	0.0010021
CDC37_Seu	-0.938417	1.32234e-05	8.69757e-05
MAM3_Scer	-0.937232	3.05407e-05	0.000161364
SPT15_Seu	-0.936842	0.000182547	0.000643003
IDP3_Seu	-0.93644	0.000968875	0.0024926
SLM1_Scer	-0.936138	0.000517332	0.00149743
SHP1_Seu	-0.936093	5.31399e-05	0.000242561
DI49_3694_Seu	-0.935232	0.00760174	0.0141484
EIS1_Seu	-0.935138	1.13263e-06	1.65682e-05
ZEO1_Seu	-0.934982	6.60257e-06	5.423e-05
HIS7_Scer	-0.934774	3.56171e-05	0.000181156
GTB1_Scer	-0.934627	0.00496354	0.00975621
CTK3_Scer	-0.934196	0.00233415	0.00511951
NQM1_Seu	-0.934075	1.14096e-05	7.85799e-05
MPP6_Seu	-0.932269	0.00241002	0.00526309
YCH1_Seu	-0.931436	4.19114e-05	0.000206351
DI49_4542_Seu	-0.931306	0.000229392	0.000762488
VTC4_Seu	-0.929571	4.42315e-05	0.000214199
APM3_Scer	-0.928735	7.10383e-05	0.000305559
VBA4_Seu	-0.928636	0.000282058	0.000900349
LAP3_Seu	-0.928532	4.67941e-06	4.36968e-05
NYV1_Scer	-0.927227	2.78568e-05	0.000151015
SPC110_Seu	-0.927045	4.08635e-05	0.000202035
DI49_1659_Seu	-0.927009	0.000147703	0.000544654
YGL039W_Scer	-0.926718	0.000448578	0.00133107
PKH2_Scer	-0.922202	0.000111671	0.000432039
RLI1_Scer	-0.922199	2.839e-05	0.000153202
TCB3_Scer	-0.921557	3.00609e-06	3.20529e-05
RCF2_Seu	-0.920751	6.49847e-06	5.36237e-05
ORC6_Scer	-0.919602	0.00351179	0.00721097
PKH3_Seu	-0.918714	0.00192182	0.00434157
UFD1_Seu	-0.917322	2.72728e-05	0.000148532
RPC53_Scer	-0.915958	0.00013769	0.000512555
BDF1_Scer	-0.915789	0.00022492	0.000751858
HRP1_Seu	-0.913973	4.79955e-06	4.42092e-05
CYR1_Seu	-0.912722	0.000662916	0.00183052
NTE1_Seu	-0.912391	0.000709129	0.00193697
MHR1_Scer	-0.912201	6.59154e-05	0.000287719
SHE3_Scer	-0.91209	6.14124e-05	0.000273803
IES4_Scer	-0.910598	9.68021e-05	0.000389852
SSE2_Scer	-0.909459	2.45158e-06	2.81773e-05
YER010C_Scer	-0.9093	5.36274e-06	4.73832e-05
GET3_Scer	-0.907631	2.84094e-06	3.0992e-05
DOT5_Scer	-0.906791	2.16024e-05	0.000124751
CYC8_Scer	-0.905805	1.15118e-05	7.88274e-05
GAL11_Scer	-0.905466	0.000501307	0.00146301
YJL171C_Scer	-0.904366	2.81846e-06	3.09855e-05
GRX5_Seu	-0.904357	2.6162e-05	0.00014381
RHO3_Seu	-0.901803	0.000760999	0.00204551
EHT1_Scer	-0.90117	0.000534745	0.00154144
CBF1_Scer	-0.900211	0.00440592	0.00879197
MRPL49_Seu	-0.900138	0.0029724	0.00624129
RSM7_Seu	-0.900078	0.042483	0.0637245
CWH43_Scer	-0.899334	2.55331e-05	0.000140833
RXT2_Scer	-0.89904	4.09797e-05	0.000202326
RVB2_Scer	-0.894362	2.26844e-05	0.000129521
AKR1_Seu	-0.893759	0.00140215	0.0033466
SPB4_Seu	-0.893727	0.0232773	0.0374552
COG6_Scer	-0.893397	0.00170081	0.00391474
KIN1_Scer	-0.893344	4.53172e-06	4.28938e-05
CRC1_Seu	-0.889102	6.63362e-05	0.000288844
SAF1_Scer	-0.88909	0.00258268	0.00559529
RPC40_Scer	-0.888309	0.00861043	0.0157145
NVJ2_Scer	-0.88774	0.000254056	0.000825856
LYS9_Scer	-0.887352	9.41369e-07	1.51475e-05
DI49_0775_Seu	-0.887254	2.93623e-05	0.000157727
MRPL3_Seu	-0.885218	1.15596e-05	7.88456e-05
SCD6_Seu	-0.88352	0.00798587	0.0147701
ADE16_Seu	-0.883511	2.31148e-05	0.000131342
EMI2_Seu	-0.882429	3.00438e-06	3.20529e-05
SGT2_Seu	-0.88215	4.8389e-06	4.42628e-05
APM3_Seu	-0.881908	0.000393832	0.00119058
PRP28_Seu	-0.881663	0.000980745	0.00251765
ATP3_Seu	-0.881221	7.75002e-05	0.000326997
ESS1_Scer	-0.880636	0.00115489	0.00287101
KIN2_Scer	-0.880405	2.02174e-05	0.000118297
MCM3_Scer	-0.879978	0.00528267	0.0103091
RPA43_Seu	-0.879009	0.000121144	0.000462121
MLP1_Seu	-0.878102	0.000201219	0.000691034
PET10_Seu	-0.878094	4.01115e-05	0.000198594
DPL1_Scer	-0.877222	6.41758e-05	0.000283574
BIO2_Scer	-0.87687	7.0146e-05	0.000303195
NSP1_Scer	-0.875646	0.000567149	0.00161391
ARP9_Scer	-0.875337	2.95297e-05	0.000157908
THO2_Scer	-0.875251	0.00453827	0.00899523
AIM3_Seu	-0.874675	8.86e-05	0.000365127
RCL1_Scer	-0.874346	0.00287469	0.0060791
YMR114C_Scer	-0.873734	0.000249449	0.000814621
PST2_Scer	-0.873194	0.000148335	0.000545847
SPT20_Scer	-0.870899	0.00020302	0.000695731
RFA1_Scer	-0.870894	8.98904e-06	6.65716e-05
REB1_Scer	-0.87087	0.000180256	0.000636198
RRB1_Seu	-0.869439	8.52186e-05	0.000353248
RPN8_Seu	-0.868683	0.000904128	0.00234821
PAN6_Scer	-0.868318	0.000558154	0.00159216
PKC1_Scer	-0.868038	0.000587914	0.00165966
SVL3_Seu	-0.867808	0.00469204	0.00928442
RXT2_Seu	-0.867371	0.00291835	0.00614573
MCM4_Scer	-0.866938	4.92526e-05	0.000229673
MRPS9_Seu	-0.866895	4.82252e-05	0.000227018
FMP40_Seu	-0.864044	3.94545e-06	3.95876e-05
NUP116_Seu	-0.863228	8.81952e-05	0.000363882
TIM12_Seu	-0.862267	0.00141743	0.00337437
PTH2_Scer	-0.861543	9.27769e-05	0.000377506
WTM1_Scer	-0.859876	2.44091e-05	0.000136506
VIP1_Seu	-0.859329	0.00140293	0.0033466
MNP1_Scer	-0.859018	4.46692e-06	4.27321e-05
SEC61_Seu	-0.85714	0.0044772	0.00890911
MET12_Scer	-0.856718	0.00382979	0.00778716
YBL055C_Scer	-0.855017	7.03779e-05	0.000303827
MLP1_Scer	-0.854782	0.00290378	0.0061263
MRPS28_Scer	-0.853708	0.00011598	0.000446081
EFR3_Seu	-0.853545	0.000107116	0.00041807
NDC1_Scer	-0.851107	1.73792e-05	0.000106996
YMR090W_Scer	-0.850619	5.34239e-06	4.73832e-05
NHP10_Scer	-0.849972	0.00123596	0.00302937
MNN2_Seu	-0.848495	7.54289e-05	0.0003194
MDN1_Scer	-0.848232	0.0055942	0.0108269
COA1_Scer	-0.845982	5.21127e-06	4.66493e-05
PRO3_Scer	-0.844844	5.21305e-05	0.000239354
YMR31_Seu	-0.842598	2.55771e-05	0.000140833
PRK1_Scer	-0.842221	0.0310919	0.0482108
CRP1_Seu	-0.841886	7.4132e-06	5.76763e-05
DAT1_Scer	-0.84174	0.00351003	0.00721097
DCP1_Scer	-0.840792	3.94235e-05	0.000196679
RFA3_Seu	-0.840741	0.000249709	0.00081472
DI49_1984_Seu	-0.840264	0.00302849	0.00634746
MRPL38_Scer	-0.839264	7.53766e-05	0.0003194
PAN5_Scer	-0.839108	0.00019718	0.000682311
GPH1_Seu	-0.83904	9.08928e-06	6.70335e-05
YPL247C_Scer	-0.838641	0.000596585	0.00168146
MRPL28_Seu	-0.83835	5.00035e-06	4.53878e-05
VHS2_Scer	-0.837192	0.000239062	0.000788705
CCR4_Scer	-0.836504	0.0273042	0.0430543
AIM36_Seu	-0.835299	0.00107001	0.00269982
ACF2_Seu	-0.834739	0.00209027	0.00465674
MAS1_Seu	-0.833128	1.03697e-05	7.37125e-05
DBP5_Scer	-0.831672	4.03906e-06	3.99393e-05
TCB3_Seu	-0.83089	0.00200719	0.00449712
GIM5_Scer	-0.830838	4.77499e-05	0.00022538
CEG1_Scer	-0.830336	0.0002861	0.000908336
MAK21_Seu	-0.82979	0.00152385	0.00357721
TAF1_Scer	-0.828736	0.00035778	0.00110134
UBX4_Scer	-0.828697	0.000316095	0.000989368
NPL6_Scer	-0.82861	2.42677e-05	0.00013593
CMS1_Scer	-0.828408	0.000555431	0.00158733
MPD1_Scer	-0.827977	0.00247522	0.00538886
EAP1_Seu	-0.827864	0.0037961	0.00773644
PMC1_Seu	-0.826969	1.79898e-05	0.000109048
AMS1_Scer	-0.826944	1.29601e-05	8.59153e-05
YMR209C_Scer	-0.826781	0.000250061	0.000815115
RPT3_Seu	-0.826612	6.10221e-05	0.000272406
SLC1_Seu	-0.825616	8.6558e-06	6.47812e-05
RRP8_Seu	-0.824446	9.29422e-06	6.76986e-05
POS5_Scer	-0.82415	0.00029285	0.000925804
URA10_Seu	-0.823941	0.000295806	0.0009326
POL31_Scer	-0.821713	0.000445524	0.00132449
ARG82_Scer	-0.82094	0.00341453	0.00704807
TOM22_Scer	-0.820853	7.24789e-06	5.70168e-05
SMB1_Scer	-0.819771	0.000659135	0.00182292
PTC4_Scer	-0.819153	0.0107742	0.0190608
POM152_Scer	-0.819116	0.000244153	0.000801441
VPH1_Seu	-0.818821	0.000148112	0.000545595
URA6_Seu	-0.817663	0.00103977	0.0026329
PFK26_Scer	-0.81612	0.00130123	0.0031357
VPS1_Scer	-0.815954	1.78141e-05	0.000108763
SLF1_Scer	-0.81254	0.000166526	0.000596664
DI49_1082_Seu	-0.811629	0.000134326	0.000501851
SLM3_Scer	-0.810957	0.000659847	0.00182346
SSM4_Scer	-0.810904	0.000837851	0.00221674
MBP1_Seu	-0.810386	0.000550293	0.00157608
IDI1_Seu	-0.810164	5.69332e-06	4.92771e-05
SPT5_Seu	-0.809932	1.81966e-05	0.00011008
UTH1_Scer	-0.809774	0.000700632	0.0019182
TIM8_Seu	-0.809548	0.00283437	0.00600818
DI49_1086_Seu	-0.808341	0.000735371	0.00199327
GTR2_Scer	-0.806287	0.000630923	0.00175174
TRM1_Scer	-0.805669	0.00033081	0.00102635
RCF1_Seu	-0.805523	6.11456e-06	5.08716e-05
HSC82_Scer	-0.80351	2.56236e-06	2.88877e-05
RPB2_Scer	-0.802723	1.27672e-05	8.49545e-05
SEC27_Scer	-0.802528	9.72951e-06	7.01476e-05
UTP7_Scer	-0.802526	0.00545435	0.0106032
PMT1_Seu	-0.801648	9.11745e-06	6.71014e-05
MPC2_Seu	-0.801358	0.010346	0.0184416
RIX1_Seu	-0.800363	0.000772949	0.00206665
FET5_Scer	-0.800034	0.000511284	0.00148514
PMT4_Seu	-0.799195	9.97871e-05	0.000399148
YGR266W_Scer	-0.798485	3.27692e-05	0.000170092
STH1_Scer	-0.797725	5.23146e-05	0.000239888
VMA10_Scer	-0.79705	6.8711e-06	5.54071e-05
IST2_Scer	-0.794803	1.00897e-05	7.20112e-05
ATP4_Scer	-0.793686	4.13797e-06	4.04652e-05
ENO2_Scer	-0.793646	8.12561e-06	6.13319e-05
ADE17_Seu	-0.792562	5.85619e-05	0.000263083
ATP20_Scer	-0.792339	0.00301983	0.00633306
GTS1_Scer	-0.792145	2.14321e-05	0.000124259
ATE1_Seu	-0.79161	0.00100945	0.00257824
PRE7_Scer	-0.790077	0.000155491	0.000565714
YNL040W_Scer	-0.788701	2.68604e-05	0.000146964
BYE1_Seu	-0.78828	0.000204091	0.000698727
PAN1_Scer	-0.787346	1.70394e-05	0.000105454
TAF6_Scer	-0.78596	0.00110438	0.00277664
DSK2_Seu	-0.785937	0.00333384	0.00690568
UBX5_Scer	-0.785456	7.30905e-05	0.000312112
YAP1_Seu	-0.784179	0.000212606	0.000719953
RVS167_Scer	-0.783465	0.000131347	0.000493528
AFG3_Scer	-0.783134	0.000139599	0.000518011
COY1_Scer	-0.782931	0.00010431	0.000409376
OSH6_Seu	-0.782209	0.00020556	0.000703074
REF2_Seu	-0.781887	0.000222419	0.0007442
GDH1_Seu	-0.781655	7.3081e-05	0.000312112
MRD1_Seu	-0.78099	0.000216647	0.00072833
SPT7_Scer	-0.780959	0.000206217	0.00070464
PLP2_Scer	-0.780918	6.71169e-05	0.000291884
PYC1_Scer	-0.780226	9.32238e-05	0.000378454
PGA3_Seu	-0.780129	0.000231325	0.000766035
YGL082W_Scer	-0.780087	0.000271651	0.000871845
MGM1_Scer	-0.779335	0.0238968	0.0383476
DI49_2072_Seu	-0.779243	0.000429694	0.00128473
HSV2_Scer	-0.778431	0.0278203	0.0437124
MET17_Scer	-0.778116	4.47842e-06	4.27321e-05
RTC3_Scer	-0.776891	0.0553495	0.0807323
MPM1_Scer	-0.776805	6.55096e-05	0.000286706
TYR1_Scer	-0.776275	0.00118417	0.0029294
MRPS12_Scer	-0.775356	0.000127673	0.000482122
ADI1_Scer	-0.774947	9.41552e-06	6.84414e-05
POL5_Seu	-0.77462	0.0010311	0.00262173
VPS74_Seu	-0.774434	0.000155348	0.000565714
CLD1_Seu	-0.774268	0.00192607	0.00434286
MNP1_Seu	-0.772859	2.06468e-05	0.000120412
SOK1_Seu	-0.772795	0.000214274	0.000723098
WHI2_Scer	-0.772792	5.24561e-05	0.000240226
GSY1_Scer	-0.770584	0.0936409	0.127643
CAT8_Seu	-0.770465	0.00040363	0.00121752
CAP1_Scer	-0.770295	0.000473984	0.00139361
AVT3_Scer	-0.770038	0.000896771	0.0023394
ADE17_Scer	-0.769545	2.17304e-05	0.000125082
VPS13_Scer	-0.769517	0.00020104	0.000691034
PHO23_Seu	-0.767996	0.000452975	0.00134074
BUD27_Scer	-0.767682	0.000339307	0.00104904
ASM4_Scer	-0.767054	0.0126165	0.021872
ATP17_Scer	-0.766207	7.40301e-06	5.76763e-05
CKB2_Scer	-0.765438	1.834e-05	0.00011008
DI49_5617_Seu	-0.765264	7.69519e-06	5.93485e-05
COA4_Scer	-0.765139	0.000701217	0.00191832
GRE2_Scer	-0.764972	4.66488e-06	4.36869e-05
IPP1_Scer	-0.764163	9.10996e-05	0.000372824
MOS1_Seu	-0.763594	0.00129844	0.00313325
DBP1_Scer	-0.763201	2.1447e-05	0.000124259
SHS1_Scer	-0.762698	0.0002166	0.00072833
BZZ1_Scer	-0.761183	0.00257231	0.00557623
RRP15_Seu	-0.760952	0.000307946	0.000967285
MFT1_Scer	-0.760615	0.000363189	0.00111315
URA6_Scer	-0.760163	8.90545e-05	0.000366147
SSB1_Scer	-0.759842	0.0104342	0.0185427
PEP8_Scer	-0.759194	0.00226308	0.00498835
BAT1_Seu	-0.759019	0.000497403	0.00145401
SOK1_Scer	-0.758591	0.000260783	0.000843078
RSM28_Scer	-0.757408	0.0150381	0.0254957
PRE7_Seu	-0.756569	7.05432e-05	0.000304169
SRM1_Scer	-0.754403	0.00103418	0.00262626
FUN19_Scer	-0.753718	0.0331905	0.051154
HDA3_Seu	-0.753508	0.0142618	0.0243545
VRP1_Scer	-0.7521	0.00363665	0.00744147
SIP3_Scer	-0.75204	0.0424753	0.0637245
VMA4_Seu	-0.751599	6.15984e-06	5.10675e-05
NUC1_Scer	-0.751352	0.00697719	0.0131025
TUB1_Seu	-0.750838	0.000191455	0.000666423
RRP5_Seu	-0.750578	0.0006643	0.00183148
NTH2_Scer	-0.748223	0.00223744	0.00494415
EHT1_Seu	-0.74817	7.60412e-06	5.89028e-05
MRPL25_Scer	-0.747841	0.000415549	0.00125195
SDH1_Scer	-0.746141	0.000418381	0.00125834
URK1_Scer	-0.743323	0.0051463	0.0100874
TAF4_Seu	-0.743003	0.00164477	0.00382555
SMY1_Scer	-0.742655	0.00422031	0.00846975
RSE1_Scer	-0.742615	0.000209632	0.000713555
RIM2_Scer	-0.741951	0.000827746	0.00219328
GUK1_Seu	-0.741897	5.12683e-05	0.000236932
NOP56_Scer	-0.740401	0.00100609	0.00257153
MET10_Scer	-0.7401	1.08559e-05	7.57986e-05
YRB2_Seu	-0.739511	0.000248959	0.000814169
ROT2_Seu	-0.738215	0.00146509	0.00345301
RPC19_Scer	-0.738125	0.000174171	0.000617802
GSH2_Seu	-0.738068	0.000482784	0.00141506
TIM13_Scer	-0.737076	2.9448e-05	0.000157908
TRX3_Scer	-0.736915	5.68992e-06	4.92771e-05
RSC8_Seu	-0.73658	0.015294	0.0258922
GIP4_Seu	-0.735342	0.00014904	0.000547306
YBR241C_Scer	-0.7336	0.000610384	0.00170676
NPL3_Seu	-0.731763	2.9603e-05	0.000158061
TKL2_Scer	-0.73171	1.08039e-05	7.5677e-05
OMS1_Scer	-0.730321	0.000171509	0.000609581
DI49_2014_Seu	-0.729501	0.00913106	0.0165425
PBP4_Scer	-0.728723	0.000105007	0.000411532
TRM8_Scer	-0.72865	0.00141514	0.00337119
SLM1_Seu	-0.728577	0.0428061	0.0641819
ATG20_Scer	-0.72701	0.00103678	0.00262908
BIM1_Scer	-0.726306	0.0261898	0.0415189
BIK1_Seu	-0.726134	0.00884234	0.0160935
CYT2_Scer	-0.72352	0.00262403	0.00566752
NUP100_Scer	-0.722653	3.97866e-05	0.000198094
HER1_Scer	-0.720927	4.89758e-05	0.000228726
ATG9_Seu	-0.720831	0.0049756	0.00977449
ATM1_Seu	-0.720814	0.00669533	0.0126408
SAM1_Seu	-0.720154	3.39778e-05	0.000175338
ZWF1_Seu	-0.719851	0.000512581	0.00148611
YBR053C_Scer	-0.719629	0.00224911	0.00496583
MRN1_Scer	-0.719374	0.00123247	0.00302352
YMC1_Scer	-0.719258	0.00194454	0.00437337
DSC3_Scer	-0.719126	0.00137774	0.00329542
SEC62_Scer	-0.716801	0.062813	0.090069
SEC18_Scer	-0.715301	0.000708051	0.00193552
DI49_4261_Seu	-0.714436	0.000511408	0.00148514
NUP2_Scer	-0.713777	0.000102086	0.000405348
YIP5_Scer	-0.713435	0.00428167	0.00857303
MIA40_Scer	-0.712827	3.2009e-05	0.00016688
ARP7_Scer	-0.712729	0.000164718	0.000591381
TOM1_Scer	-0.71269	0.0143806	0.0245337
ATP23_Scer	-0.711098	0.000428926	0.0012846
RBL2_Scer	-0.710846	1.22573e-05	8.21797e-05
TRX2_Seu	-0.710555	0.000813053	0.00216082
TFG2_Seu	-0.710248	0.0137662	0.0236107
SCS22_Scer	-0.709934	0.0112458	0.0197569
MGM101_Scer	-0.709914	3.42905e-05	0.00017618
DI49_5104_Seu	-0.709827	0.000248394	0.000814169
CAP1_Seu	-0.709361	0.000471876	0.00138856
RAD10_Scer	-0.708804	0.00721176	0.0134793
GLC3_Seu	-0.707753	1.43529e-05	9.18793e-05
YJR096W_Scer	-0.705841	0.00113755	0.00283292
RAD33_Scer	-0.70558	0.0201506	0.0329635
SUC2_Scer	-0.704638	0.000214271	0.000723098
SUB2_Seu	-0.704389	1.32534e-05	8.69757e-05
LCB3_Seu	-0.702402	0.000991101	0.00253793
NOT5_Seu	-0.702063	0.000266448	0.000856699
DI49_4901_Seu	-0.701996	0.0251332	0.0400845
GLC3_Scer	-0.70141	8.55796e-05	0.00035433
ARG3_Seu	-0.700976	0.000442564	0.00131875
DI49_4583_Seu	-0.699984	0.00312176	0.00650444
KKQ8_Scer	-0.699796	0.000139329	0.00051755
SAC6_Seu	-0.699673	1.83466e-05	0.00011008
NTE1_Scer	-0.699196	0.00957878	0.0172564
LSM12_Scer	-0.697907	0.00496253	0.00975621
PAL1_Seu	-0.69776	0.00663072	0.0125523
TAF10_Scer	-0.697502	0.000229922	0.000762814
VPS21_Seu	-0.697053	0.0072168	0.0134815
QCR2_Seu	-0.696661	6.88525e-05	0.000298699
BUD6_Seu	-0.696533	0.0103716	0.0184778
SFB2_Seu	-0.696273	0.000193939	0.000674097
YAK1_Seu	-0.693802	0.000310471	0.00097435
RLI1_Seu	-0.693741	0.000109011	0.000423598
SRV2_Seu	-0.693324	0.000131468	0.000493528
PIM1_Seu	-0.692041	0.000578883	0.00164071
DI49_2258_Seu	-0.69195	0.000559425	0.0015945
NMT1_Seu	-0.691469	0.0375485	0.057094
VPS35_Scer	-0.691403	0.0025846	0.00559602
RHO5_Seu	-0.690643	0.00625405	0.0119221
ATP17_Seu	-0.690362	1.9462e-05	0.000115057
NVJ1_Scer	-0.690148	0.00170701	0.00392407
CDS1_Seu	-0.689778	0.000219127	0.000735269
TPO1_Seu	-0.689571	0.00153797	0.00360318
SSE2_Seu	-0.689445	1.47884e-05	9.41563e-05
PAM16_Seu	-0.687373	0.00213506	0.00474159
SEC13_Scer	-0.687355	0.001224	0.0030069
WBP1_Scer	-0.687257	0.00382782	0.00778716
GCD14_Scer	-0.687238	0.0079807	0.0147683
YBP1_Scer	-0.686789	0.000403775	0.00121752
AIP1_Scer	-0.686766	2.49683e-05	0.000139031
MZM1_Scer	-0.686445	0.0014528	0.00343778
PNP1_Scer	-0.686135	0.000156982	0.00056938
ECI1_Seu	-0.685251	0.00505492	0.00991931
TYS1_Scer	-0.683969	1.77235e-05	0.000108737
SML1_Seu	-0.683515	0.00112099	0.00280643
NUP2_Seu	-0.683134	9.16896e-05	0.000374496
CDC9_Scer	-0.683021	0.00986757	0.0176867
VPH1_Scer	-0.682676	1.33129e-05	8.71123e-05
PWP1_Scer	-0.682654	0.00012518	0.00047445
SHM1_Scer	-0.681351	0.000227216	0.000757387
DI49_1706_Seu	-0.681049	0.00054778	0.00157016
CDC123_Seu	-0.680796	0.0123568	0.0214954
NUP170_Scer	-0.679862	0.00030649	0.000963565
ENA1_Seu	-0.679681	0.000263543	0.000848129
YAK1_Scer	-0.679453	4.20909e-05	0.00020666
LEU1_Seu	-0.679001	2.32643e-05	0.00013198
DI49_2229_Seu	-0.678767	0.000102676	0.00040657
ARP4_Scer	-0.676698	0.0080304	0.0148215
CGI121_Scer	-0.676353	0.000752747	0.00203104
NHP6B_Scer	-0.676337	0.000103569	0.000408701
ILS1_Seu	-0.675402	4.70397e-05	0.000223165
HRB1_Scer	-0.675156	0.00143881	0.00340882
ATP4_Seu	-0.675125	7.91668e-05	0.00033205
CWH43_Seu	-0.674748	0.000121608	0.000463395
IFA38_Seu	-0.674262	0.00103576	0.00262838
CMP2_Scer	-0.67406	5.17439e-05	0.000238197
SEC21_Seu	-0.673935	0.00102807	0.00261636
RAV1_Scer	-0.673271	0.000476185	0.00139892
PRE9_Scer	-0.673096	0.000256876	0.000833492
SEC7_Scer	-0.671606	0.000289068	0.000916116
DFM1_Seu	-0.670822	0.000780875	0.00208469
IGO2_Seu	-0.668718	0.00203806	0.00455476
YBT1_Scer	-0.666624	4.20691e-05	0.00020666
SPF1_Scer	-0.666487	0.000211651	0.000718355
DI49_2615_Seu	-0.66608	0.00451651	0.00896715
MCT1_Scer	-0.665568	0.0105444	0.0187103
POL12_Scer	-0.665098	0.00349611	0.00719549
RRP6_Scer	-0.66509	0.00123989	0.00303052
TAF8_Seu	-0.665047	0.0247514	0.0395398
DAP2_Scer	-0.663933	0.00285801	0.00605184
RSM7_Scer	-0.663903	0.000163526	0.000588293
PDI1_Scer	-0.663559	1.99092e-05	0.000117074
ATP1_Seu	-0.663507	0.00268262	0.00575544
DIG2_Seu	-0.66293	0.0223663	0.03622
SHM1_Seu	-0.662431	0.000165119	0.000592221
RXT3_Scer	-0.661559	0.0189045	0.031107
MET8_Seu	-0.661427	0.00306438	0.00639618
CHO1_Scer	-0.660758	0.0104029	0.018515
NUP60_Seu	-0.658973	0.000128796	0.00048504
PTA1_Scer	-0.658848	0.00274987	0.00587125
CUE5_Scer	-0.658684	0.00117137	0.00290585
ERP1_Seu	-0.658001	0.00181116	0.00412846
EDC3_Scer	-0.657585	0.000380624	0.00115558
RAP1_Seu	-0.657492	0.00205697	0.00459122
ECM21_Seu	-0.657143	0.000505036	0.00147025
RBL2_Seu	-0.65635	0.00124258	0.00303362
RPE1_Seu	-0.65612	0.000151309	0.000553343
NET1_Scer	-0.65553	4.17832e-05	0.000206006
RSC4_Scer	-0.655282	0.000921473	0.00238451
RNA15_Seu	-0.655217	0.0526209	0.0772297
ROT2_Scer	-0.652824	0.000606837	0.00170222
YIL152W_Scer	-0.652416	0.0988979	0.134035
CLC1_Scer	-0.651779	4.49598e-05	0.000215954
PRE10_Seu	-0.651778	0.000586596	0.00165726
FRD1_Seu	-0.651294	4.45787e-05	0.000214754
TSC3_Scer	-0.651233	0.0145054	0.0247227
CPR1_Scer	-0.650668	5.96449e-06	5.0412e-05
DNM1_Seu	-0.650436	2.37801e-05	0.000134047
SDH2_Seu	-0.650427	0.000387183	0.00117248
INO80_Seu	-0.650259	0.0139998	0.0239416
MAM33_Scer	-0.649959	0.000663879	0.00183148
URA3_Seu	-0.648319	0.000132765	0.000497868
PIM1_Scer	-0.647636	0.000115705	0.000445696
AVT4_Scer	-0.647573	0.00256881	0.00557206
NMA111_Seu	-0.6473	0.00303658	0.00635312
SVF1_Seu	-0.647053	0.12413	0.163474
CUE5_Seu	-0.646386	0.000257922	0.00083575
NMA1_Seu	-0.645563	8.6641e-05	0.000358305
NGL2_Scer	-0.645382	0.00117408	0.0029092
TRM82_Seu	-0.645347	0.000429307	0.00128466
RAT1_Scer	-0.644678	0.00228163	0.00501988
DI49_5538_Seu	-0.643801	0.080334	0.111522
NOP9_Seu	-0.64375	0.0052758	0.0103013
SAC6_Scer	-0.643537	6.55087e-05	0.000286706
PEX19_Seu	-0.642052	0.00135587	0.00324968
RPN9_Seu	-0.641515	0.0946592	0.128882
RSP5_Seu	-0.64105	0.592407	0.638005
CAB4_Seu	-0.640537	0.000215466	0.000725738
RPT1_Scer	-0.640303	7.8874e-05	0.000331608
FAR11_Scer	-0.640154	0.00535145	0.0104375
TAF2_Scer	-0.638767	0.00018234	0.000642911
CUS2_Seu	-0.638751	0.0325601	0.0502892
UBP6_Seu	-0.638744	0.000130738	0.000491829
DUS4_Seu	-0.638577	0.00109796	0.00276442
ECM33_Seu	-0.637807	5.41025e-05	0.000246173
PRP19_Seu	-0.637344	0.0097407	0.017477
RNR3_Scer	-0.637207	0.0637857	0.0912597
YKR070W_Scer	-0.637117	0.00129529	0.00312778
PIG2_Scer	-0.637104	0.0135328	0.0232666
YER156C_Scer	-0.635983	7.06449e-05	0.000304237
VMA2_Scer	-0.635653	0.000235046	0.00077763
VPS1_Seu	-0.635582	3.15688e-05	0.000165806
SBA1_Scer	-0.635502	0.00122319	0.0030069
GLE2_Seu	-0.634655	0.00167952	0.0038834
BEM2_Seu	-0.633631	0.0119654	0.020907
DID2_Seu	-0.632034	0.000745016	0.00201325
STP3_Scer	-0.63142	0.302068	0.35644
RPN13_Seu	-0.629878	0.00029291	0.000925804
UFO1_Scer	-0.628195	0.000840726	0.00222
SNU71_Scer	-0.627972	6.4616e-05	0.00028415
POG1_Scer	-0.626618	0.0117282	0.0205534
MSR1_Scer	-0.626175	0.0130284	0.0225198
OSM1_Seu	-0.626122	0.0226953	0.0367023
SEC63_Seu	-0.625763	0.00964407	0.0173363
SER2_Scer	-0.625168	0.00113711	0.00283292
SPN1_Seu	-0.62513	0.00380053	0.00774102
RGD1_Scer	-0.624463	0.000765905	0.00205483
MRPS9_Scer	-0.624236	0.0145127	0.0247233
PEX6_Scer	-0.624179	0.00060175	0.00169332
PEX30_Scer	-0.623492	0.00054376	0.00156116
RPN1_Scer	-0.623214	8.18592e-05	0.00034092
TUB1_Scer	-0.622785	0.00201661	0.00451251
VTC2_Scer	-0.622478	0.000197885	0.000683426
CDC73_Seu	-0.6224	0.00120353	0.00296486
MYO2_Scer	-0.622338	0.00112394	0.00280787
FMP52_Scer	-0.621482	0.00152345	0.00357721
DI49_1860_Seu	-0.62125	0.000150096	0.000549472
DIG1_Scer	-0.620389	0.014715	0.0250077
RPN1_Seu	-0.619793	4.46494e-05	0.000214754
EMC1_Seu	-0.61839	0.000116057	0.000446081
FAA1_Seu	-0.617119	0.000259205	0.000838743
MRPS5_Scer	-0.617064	0.00222234	0.00491692
DLD2_Seu	-0.61706	0.000229742	0.000762814
YIL156W-B_Scer	-0.616906	0.00160334	0.00374148
IRC24_Scer	-0.616879	6.44049e-05	0.000283574
YKL100C_Scer	-0.616443	0.0571896	0.0830399
HFD1_Seu	-0.615827	0.000757841	0.0020404
INO80_Scer	-0.614802	0.0102105	0.0182459
TDA3_Seu	-0.613736	0.0066023	0.0125052
ERG12_Scer	-0.613227	0.00941216	0.0170169
PCM1_Scer	-0.613047	0.000371997	0.00113425
BNA3_Seu	-0.613008	0.0009101	0.00236199
PRE9_Seu	-0.612779	0.000456352	0.00134849
SED4_Scer	-0.612728	0.00889272	0.0161686
SHP1_Scer	-0.612565	0.00179895	0.00411123
PTP1_Scer	-0.612199	0.00536093	0.0104503
SER3_Seu	-0.612006	3.7603e-05	0.000189391
PAM18_Scer	-0.611516	0.00389187	0.00789525
UFD1_Scer	-0.611136	0.000197369	0.000682311
ARG1_Scer	-0.610226	3.11361e-05	0.00016402
FZO1_Seu	-0.607959	0.0155209	0.0262388
HEM3_Seu	-0.607873	0.0231996	0.0373473
WTM2_Seu	-0.607142	6.49876e-05	0.000285429
DI49_1382_Seu	-0.60526	0.00135823	0.00325314
GLO2_Scer	-0.605006	0.000278268	0.000889053
NUS1_Seu	-0.604203	0.00563855	0.0108895
RPF2_Scer	-0.60367	0.000811187	0.00215748
VMS1_Seu	-0.603365	0.00710117	0.0132866
AIM45_Seu	-0.603245	0.000679326	0.00186854
CAJ1_Scer	-0.600988	0.00959701	0.0172805
TUM1_Seu	-0.600075	0.000724598	0.00197162
SCO1_Scer	-0.598839	0.000579839	0.0016421
BUL2_Seu	-0.598554	0.0122371	0.0213081
SNF6_Scer	-0.598379	0.0227791	0.0367875
ZTA1_Seu	-0.598377	0.000839941	0.00222
COX11_Scer	-0.597581	0.00231123	0.00507552
MYO5_Seu	-0.597267	0.000103676	0.000408701
CWC22_Scer	-0.596893	0.00278381	0.0059294
DAL7_Scer	-0.595956	0.000149211	0.000547363
RNA1_Scer	-0.595366	0.000174121	0.000617802
YNR021W_Scer	-0.595059	0.000557582	0.00159181
GAC1_Seu	-0.592783	0.000440195	0.0013128
VPS53_Scer	-0.589984	0.00741905	0.0138374
TPD3_Scer	-0.589225	3.8947e-05	0.000195011
RPN3_Seu	-0.588939	0.000158504	0.000573725
PSG1_Scer	-0.587481	0.000190259	0.000664218
DI49_0250_Seu	-0.587051	0.000895204	0.00233704
RNY1_Scer	-0.586874	0.000869506	0.00228053
PNO1_Scer	-0.586749	0.000118339	0.000452886
UBA1_Seu	-0.586321	0.00157725	0.00368546
ZEO1_Scer	-0.58468	0.000978456	0.0025136
SDH5_Seu	-0.584535	0.00165374	0.00383884
LOS1_Scer	-0.583981	0.00117437	0.0029092
PRP40_Scer	-0.583753	0.0120871	0.0211092
WWM1_Scer	-0.583643	0.188048	0.236144
DI49_3696_Seu	-0.583399	0.00142399	0.00338317
ATS1_Seu	-0.583115	0.065643	0.0937001
CBF1_Seu	-0.582969	0.0054798	0.010641
SSK2_Scer	-0.580863	0.166009	0.211468
PRE1_Seu	-0.580166	0.00169223	0.00390769
WBP1_Seu	-0.579189	0.0123545	0.0214954
RSC8_Scer	-0.579079	0.00245864	0.00536264
ENT3_Scer	-0.578802	0.00011183	0.00043218
SEC24_Scer	-0.577444	0.000332996	0.00103223
UTP11_Scer	-0.576433	0.00102782	0.00261636
LCB5_Seu	-0.575486	0.00452179	0.00896759
MSC1_Scer	-0.575438	0.00305006	0.00637756
LCB5_Scer	-0.575249	0.0612157	0.0881268
OSH7_Scer	-0.574569	0.000253289	0.000824121
RAD23_Scer	-0.573647	0.000195691	0.000678246
ATP12_Scer	-0.573022	0.00642315	0.0122247
NTH1_Seu	-0.572568	0.000157745	0.000571564
CMC1_Scer	-0.572513	0.0319011	0.0493791
PXP1_Scer	-0.572469	0.00125382	0.00305683
ACH1_Seu	-0.572449	0.00101907	0.00259719
TIM44_Seu	-0.571705	0.000425538	0.00127661
URA4_Seu	-0.570766	0.00289105	0.00610639
INP54_Seu	-0.570356	0.0266611	0.0422284
PRP9_Scer	-0.56915	0.00133654	0.00320988
PFF1_Scer	-0.56853	0.00266812	0.00573127
DI49_0147_Seu	-0.567631	0.000212247	0.000719688
NET1_Seu	-0.567399	0.00062958	0.00174938
TIF4632_Seu	-0.567231	0.000116579	0.000447601
HOS3_Seu	-0.566986	0.130531	0.170824
DDI1_Seu	-0.566324	0.000168395	0.000601534
CAP2_Seu	-0.565627	0.00437016	0.00873045
GLO3_Seu	-0.565003	0.00267046	0.00573283
UTP22_Seu	-0.564293	0.00149454	0.00351625
FMP40_Scer	-0.564255	0.00133386	0.00320721
SMC3_Seu	-0.563146	0.0176114	0.0292423
NGR1_Seu	-0.561525	0.0173934	0.0289073
DI49_4330_Seu	-0.560818	0.00019581	0.000678246
YNL208W_Scer	-0.560447	0.0137462	0.0235877
ALF1_Seu	-0.559787	0.000990335	0.00253793
HSC82_Seu	-0.5591	0.00227769	0.00501432
IKI3_Scer	-0.558627	0.00414371	0.00834874
ERV1_Scer	-0.558413	0.000185507	0.000650838
ABZ1_Seu	-0.557421	0.00441297	0.00879613
TAE1_Scer	-0.55738	0.00129293	0.00312611
SCH9_Scer	-0.55737	0.0171266	0.0285578
NUP157_Scer	-0.557318	0.160677	0.20549
CCT8_Seu	-0.55711	0.000328047	0.00102046
DI49_2780_Seu	-0.556967	0.00145667	0.00344463
MDY2_Seu	-0.55677	0.0214286	0.0348289
DCP1_Seu	-0.55668	0.00672847	0.0126966
ILV6_Scer	-0.556344	0.000104282	0.000409376
AIM36_Scer	-0.556288	0.00650886	0.0123348
RAS2_Scer	-0.556078	0.00026321	0.000847828
UTP6_Seu	-0.554556	0.00666594	0.0125987
SLM4_Seu	-0.554497	0.0043908	0.00876673
PST2_Seu	-0.554163	0.000924158	0.00238971
RNA1_Seu	-0.554086	0.00562905	0.0108771
FMN1_Scer	-0.553947	0.00909006	0.0164851
SSK1_Seu	-0.553888	0.185522	0.233137
ENO1_Scer	-0.553385	0.00636165	0.0121142
NAB3_Seu	-0.552875	0.0022588	0.00498203
[truncated: 2,382 more rows]
